# Supplementary material for: The Molecular Priming of Defense Responses is Differently Regulated in Grapevine Genotypes Following Elicitor Application against Powdery Mildew
Source: Int J Mol Sci. 2020 Sep 15;21(18):6776. doi: 10.3390/ijms21186776 (PMC7555711; doi:10.3390/ijms21186776)
Supplement: Supplementary file 1 [file ijms-21-06776-s001.zip]

Archive with 4 entries (3 files):
- supplementary materials/
- supplementary materials/Supplementary Table S1-S5_Figure S1-S2.pdf
- supplementary materials/Table S2_gene functional distribution.xlsx
- supplementary materials/Table S3_gene clusters.xlsx
