# Supplementary material for: The Molecular Priming of Defense Responses is Differently Regulated in Grapevine Genotypes Following Elicitor Application against Powdery Mildew
Source: Int J Mol Sci. 2020 Sep 15;21(18):6776. doi: 10.3390/ijms21186776 (PMC7555711; doi:10.3390/ijms21186776)
Supplement: Supplementary file 1 [file ijms-21-06776-s001.zip › supplementary materials/Table S2_gene functional distribution.xlsx]

## Sheet: AcS-Mt vs CTR Moscato
Table S2: Distribution of functional gene categories. Functional categories of genes differentially expressed in the different pairwise comparison between infected control untreated (CTR),
Acibenzolar-S-methyl (AcS-Mt), Potassium phosphonate (K-Pho) and Laminarin (Lam) RNAseq data obtained from Vitis vinifera 'Moscato' and 'Nebbiolo' leaves.
				log2(FoldChange)
GGDB 12X V1	Functional annotation	Functional category	Network	AcS-Mt vs CTR Moscato
VIT_15s0048g02430	Naringenin,2-oxoglutarate 3-dioxygenase	SECONDARY METABOLISM	vv10941Flavonoid_biosynthesis	2.57392
VIT_01s0127g00530	Protein disulfide isomerase	PROTEIN METABOLISM		2.25014
VIT_01s0127g00560	Protein disulfide isomerase	PROTEIN METABOLISM		2.22523
VIT_01s0127g00540	Protein disulfide isomerase	PROTEIN METABOLISM		2.20249
VIT_09s0054g00300	Disease resistance	RESPONSE TO STRESS		1.99749
VIT_17s0000g03780	No hit	UNKNOWN		1.8918
VIT_04s0008g01500	Heat shock protein 17.6 kDa class II	PROTEIN METABOLISM	vv24141Protein_processing_in_endoplasmic_reticulum	1.8892
VIT_04s0079g00810	Cold induced protein	RESPONSE TO STRESS		1.84723
VIT_01s0011g03430	No hit	UNKNOWN		1.84464
VIT_09s0002g03070	FRK1 (FLG22-induced receptor-like kinase 1)	RESPONSE TO STRESS	vv34626Plant-pathogen_interaction	1.84117
VIT_09s0002g03010	FRK1 (FLG22-induced receptor-like kinase 1)	RESPONSE TO STRESS	vv34626Plant-pathogen_interaction	1.80921
VIT_02s0087g01010	CRK10 (cysteine-rich RLK10)	CELLULAR PROCESSES, SIGNALLING & HOMEOSTASIS		1.80739
VIT_09s0002g03020	FRK1 (FLG22-induced receptor-like kinase 1)	RESPONSE TO STRESS	vv34626Plant-pathogen_interaction	1.80478
VIT_00s0459g00020	Metalloprotease	PROTEIN METABOLISM		1.77872
VIT_01s0146g00440	Unknown protein	UNKNOWN		1.76032
VIT_01s0127g00520	Protein disulfide isomerase	PROTEIN METABOLISM		1.72041
VIT_00s0256g00010	Unknown	UNKNOWN		1.67299
VIT_04s0008g01860	CYP72A58	SECONDARY METABOLISM	vv10902Monoterpenoid_biosynthesis	1.65846
VIT_16s0098g00860	Flavanone 3-hydroxylase	SECONDARY METABOLISM	vv10941Flavonoid_biosynthesis	1.65392
VIT_13s0019g01360	Unknown	UNKNOWN		1.64525
VIT_10s0003g00470	Isoflavone methyltransferase/ Orcinol O-methyltransferase 1 oomt1	SECONDARY METABOLISM	vv10943Isoflavonoid_biosynthesis	1.62248
VIT_07s0005g02070	No hit	UNKNOWN		1.60103
VIT_13s0047g00210	flavonol synthase	SECONDARY METABOLISM	vv10941Flavonoid_biosynthesis	1.55424
VIT_14s0066g02670	Leucine Rich Repeat receptor-like kinase	CELLULAR PROCESSES, SIGNALLING & HOMEOSTASIS		1.53108
VIT_00s0411g00010	Unknown	UNKNOWN		1.47467
VIT_01s0011g06440	Chalcone reductase	SECONDARY METABOLISM	vv10941Flavonoid_biosynthesis	1.46438
VIT_19s0014g01770	Glutamate receptor protein	TRANSPORT	vv50101Channels_and_pores	1.4363
VIT_15s0048g00620	No hit	UNKNOWN		1.43454
VIT_07s0005g03200	Ethylene-responsive transcription factor ERF098	HORMONE METABOLISM & SIGNALLING	vv30008Ethylene_signaling vv60003AP2_EREBP	1.4217
VIT_00s0229g00090	Matrix metalloproteinase	PROTEIN METABOLISM		1.4178
VIT_10s0042g00770	Leucine-rich repeat receptor-like protein kinase 1	CELLULAR PROCESSES, SIGNALLING & HOMEOSTASIS		1.3921
VIT_16s0098g00510	Lipase class 3	LIPID METABOLISM		1.3859
VIT_18s0001g02030	Signal peptidase 1	PROTEIN METABOLISM	vv23060Protein_export vv50132Primary_active_transporter_cat_A5_to_A8	1.37489
VIT_12s0028g03920	Ankyrin repeat	GENE FAMILIES WITH DIVERSE FUNCTIONS	vv50108Accessory_factors_involved_in_transport	1.37477
VIT_01s0011g05090	Major latex-like protein 34	RESPONSE TO STRESS		1.3629
VIT_12s0059g02630	Ankyrin repeat protein family	GENE FAMILIES WITH DIVERSE FUNCTIONS	vv50108Accessory_factors_involved_in_transport	1.33241
VIT_04s0008g00400	Clavata1 receptor kinase (CLV1)	CELLULAR PROCESSES, SIGNALLING & HOMEOSTASIS		1.31384
VIT_01s0127g00590	Protein disulfide isomerase	PROTEIN METABOLISM		1.31202
VIT_08s0007g05180	Unknown	UNKNOWN		1.29321
VIT_08s0056g01500	Unknown protein	UNKNOWN		1.27584
VIT_09s0054g00080	Hcr2-p2	RESPONSE TO STRESS		1.27252
VIT_09s0018g00670	HcrVf1 protein	RESPONSE TO STRESS		1.26838
VIT_09s0002g02990	FRK1 (FLG22-induced receptor-like kinase 1)	RESPONSE TO STRESS	vv34626Plant-pathogen_interaction	1.26676
VIT_08s0058g00140	Ammonium transporter 2	TRANSPORT	vv50101Channels_and_pores	1.26552
VIT_09s0002g07710	Disease resistance protein	RESPONSE TO STRESS		1.26376
VIT_15s0046g01580	Acidic chitinase III	RESPONSE TO STRESS	vv10530Aminosugars_metabolism	1.2563
VIT_00s1679g00010	Avr9/Cf-9 rapidly elicited protein 75	RESPONSE TO STRESS		1.25576
VIT_09s0002g05010	Kelch repeat-containing F-box family protein	UNKNOWN		1.2516
VIT_06s0080g01200	Harpin-induced family protein	RESPONSE TO STRESS		1.25129
VIT_12s0035g00070	Leucine Rich Repeat receptor-like kinase	CELLULAR PROCESSES, SIGNALLING & HOMEOSTASIS		1.24869
VIT_00s1240g00010	No hit	UNKNOWN		1.24867
VIT_08s0007g01070	DC1 domain-containing protein	UNKNOWN		1.24302
VIT_16s0148g00360	PR5K (PR5-like receptor kinase)	CELLULAR PROCESSES, SIGNALLING & HOMEOSTASIS		1.24073
VIT_09s0002g07570	Leucine-rich repeat protein kinase	CELLULAR PROCESSES, SIGNALLING & HOMEOSTASIS		1.22841
VIT_15s0024g01750	Protein kinase	CELLULAR PROCESSES, SIGNALLING & HOMEOSTASIS		1.22576
VIT_18s0001g14440	Molecular chaperone DnaJ	PROTEIN METABOLISM	vv50132Primary_active_transporter_cat_A5_to_A8	1.22485
VIT_00s0187g00060	No hit	UNKNOWN		1.22462
VIT_04s0044g00680	S-receptor kinase	CELLULAR PROCESSES, SIGNALLING & HOMEOSTASIS		1.22461
VIT_18s0089g00630	CF4	RESPONSE TO STRESS	vv34626Plant-pathogen_interaction	1.22132
VIT_01s0010g03430	HcrVf1 protein	RESPONSE TO STRESS		1.21679
VIT_19s0014g03770	Retrotransposon	NUCLEIC ACID METABOLISM & REGULATION OF GENE EXPRESSION		1.21027
VIT_04s0008g01470	WRKY DNA-binding protein 50	TRANSCRIPTION FACTORS	vv60066WRKY	1.18892
VIT_13s0156g00240	DC1 domain-containing protein	UNKNOWN		1.18827
VIT_08s0007g02940	NAC domain containing protein 90	TRANSCRIPTION FACTORS	vv60046NAC	1.18635
VIT_01s0011g02320	Unknown protein	UNKNOWN		1.17968
VIT_14s0219g00110	Unknown protein	UNKNOWN		1.17644
VIT_12s0057g00870	CF9	RESPONSE TO STRESS	vv34626Plant-pathogen_interaction	1.17545
VIT_04s0044g00650	S-receptor kinase	CELLULAR PROCESSES, SIGNALLING & HOMEOSTASIS		1.16923
VIT_07s0031g01710	WRKY DNA-binding protein 51	TRANSCRIPTION FACTORS	vv60066WRKY	1.16442
VIT_17s0000g03390	Calmodulin binding protein	CELLULAR PROCESSES, SIGNALLING & HOMEOSTASIS	vv34020Calcium_signaling_pathway vv34626Plant-pathogen_interaction	1.16278
VIT_09s0002g07610	Leucine-rich repeat family	RESPONSE TO STRESS		1.15827
VIT_16s0148g00290	Ser/Thr receptor-like kinase1	CELLULAR PROCESSES, SIGNALLING & HOMEOSTASIS		1.15529
VIT_04s0008g00610	Zinc finger (CCCH-type) family protein	TRANSCRIPTION FACTORS	vv60018C3H	1.15523
VIT_13s0019g00420	F-box family protein	PROTEIN METABOLISM		1.1539
VIT_14s0108g00300	Leucine Rich Repeat receptor-like kinase	CELLULAR PROCESSES, SIGNALLING & HOMEOSTASIS		1.1536
VIT_18s0089g00650	CF4	RESPONSE TO STRESS	vv34626Plant-pathogen_interaction	1.15155
VIT_09s0002g04560	Calmodulin-binding protein	CELLULAR PROCESSES, SIGNALLING & HOMEOSTASIS		1.1368
VIT_13s0047g00200	Subtilisin	PROTEIN METABOLISM		1.13429
VIT_02s0087g01020	CRK10 (cysteine-rich RLK10)	CELLULAR PROCESSES, SIGNALLING & HOMEOSTASIS		1.12206
VIT_04s0008g05760	WRKY DNA-binding protein 18	TRANSCRIPTION FACTORS	vv60066WRKY	1.11235
VIT_00s0388g00010	Serine/threonine kinase	CELLULAR PROCESSES, SIGNALLING & HOMEOSTASIS		1.10687
VIT_09s0018g01410	No hit	UNKNOWN		1.09612
VIT_13s0067g03140	WRKY DNA-binding protein 70	TRANSCRIPTION FACTORS	vv60066WRKY	1.09447
VIT_02s0033g01380	Alternative oxidase 1D	HORMONE METABOLISM & SIGNALLING	vv30001ABA_signaling	1.09346
VIT_10s0071g00150	R protein disease resistance protein	RESPONSE TO STRESS	vv34627R_proteins_from_Plant-pathogen_interaction	1.09242
VIT_16s0013g00890	Ethylene-responsive element binding factor	HORMONE METABOLISM & SIGNALLING	vv30008Ethylene_signaling vv60003AP2_EREBP	1.09223
VIT_18s0001g09550	Receptor kinase TRKe	CELLULAR PROCESSES, SIGNALLING & HOMEOSTASIS		1.09131
VIT_07s0005g03220	Ethylene-responsive transcription factor ERF098	HORMONE METABOLISM & SIGNALLING	vv30008Ethylene_signaling vv60003AP2_EREBP	1.08025
VIT_14s0108g00290	formin 8	CELLULAR PROCESSES, SIGNALLING & HOMEOSTASIS	vv44810Regulation_of_actin_cytoskeleton	1.07903
VIT_03s0038g03210	Chitin elicitor-binding CEBIP LysM domain-containing	RESPONSE TO STRESS	vv34626Plant-pathogen_interaction	1.07827
VIT_16s0050g01190	Metal ion binding	UNKNOWN		1.07731
VIT_00s0485g00010	Receptor kinase homolog LRK14	CELLULAR PROCESSES, SIGNALLING & HOMEOSTASIS		1.07548
VIT_02s0033g01400	Alternative oxidase 1a, (AOX1A)	HORMONE METABOLISM & SIGNALLING	vv30001ABA_signaling	1.07005
VIT_00s1217g00020	Unknown	UNKNOWN		1.06913
VIT_00s0388g00090	Ser/Thr receptor-like kinase1	CELLULAR PROCESSES, SIGNALLING & HOMEOSTASIS		1.06881
VIT_16s0050g00010	Receptor kinase homolog LRK14	CELLULAR PROCESSES, SIGNALLING & HOMEOSTASIS		1.06495
VIT_04s0008g00150	NAC domain containing protein 36	TRANSCRIPTION FACTORS	vv60046NAC	1.06397
VIT_08s0058g00090	Hcr9-Avr4-par1	RESPONSE TO STRESS		1.0621
VIT_00s0388g00050	Receptor kinase homolog LRK14	CELLULAR PROCESSES, SIGNALLING & HOMEOSTASIS		1.06023
VIT_00s1830g00010	Ser/Thr receptor-like kinase1	CELLULAR PROCESSES, SIGNALLING & HOMEOSTASIS		1.05618
VIT_00s0187g00010	No hit	UNKNOWN		1.05574
VIT_00s0179g00370	ESCRT-I complex subunit TSG101	TRANSPORT	vv50111Tethering_factors	1.05153
VIT_13s0019g01340	DC1 domain-containing protein	UNKNOWN		1.04765
VIT_16s0050g01910	Unknown	UNKNOWN		1.04543
VIT_08s0058g01390	WRKY DNA-binding protein 70	TRANSCRIPTION FACTORS	vv60066WRKY	1.04163
VIT_00s0388g00020	Receptor serine/threonine kinase PR5K	CELLULAR PROCESSES, SIGNALLING & HOMEOSTASIS		1.03734
VIT_09s0002g07680	Disease resistance protein	RESPONSE TO STRESS		1.03404
VIT_19s0014g03780	Unknown protein	UNKNOWN		1.02944
VIT_18s0122g01270	Protein kinase APK1B	CELLULAR PROCESSES, SIGNALLING & HOMEOSTASIS		1.02913
VIT_16s0098g01380	Yippee	UNKNOWN		1.0264
VIT_18s0001g06760	Clathrin assembly protein 16	CELLULAR PROCESSES, SIGNALLING & HOMEOSTASIS	vv50110Protein_coat	1.02412
VIT_18s0089g00700	CYP714A1	CELLULAR PROCESSES, SIGNALLING & HOMEOSTASIS		1.01758
VIT_00s0809g00010	Unknown	UNKNOWN		1.01298
VIT_18s0041g00030	Wall-associated receptor kinase 5	CELLULAR PROCESSES, SIGNALLING & HOMEOSTASIS		1.00993
VIT_10s0116g00960	Transcription factor jumonji (jmjC) domain-containing protein	TRANSCRIPTION FACTORS	vv60038Jumonji	1.00881
VIT_06s0061g00360	UDP-glucoronosyl and UDP-glucosyl transferase	UNKNOWN		0.996941
VIT_04s0069g00390	Glutamate receptor protein	TRANSPORT	vv50101Channels_and_pores	0.99662
VIT_05s0094g00320	Chitinase, class IV [Vitis vinifera]	RESPONSE TO STRESS	vv10530Aminosugars_metabolism	0.991812
VIT_18s0157g00040	CF9	RESPONSE TO STRESS	vv34626Plant-pathogen_interaction	0.989404
VIT_19s0014g02900	Ring finger protein 185	UNKNOWN		0.981394
VIT_19s0140g00230	No hit	UNKNOWN		0.970818
VIT_09s0054g00910	Chaperone BCS1 mitochondrial	PROTEIN METABOLISM		0.970693
VIT_17s0000g05360	Germin	ENERGY METABOLISM		0.970069
VIT_07s0005g03260	Transcription factor TSRF1	HORMONE METABOLISM & SIGNALLING	vv30008Ethylene_signaling vv30011Jasmonate_signaling vv60003AP2_EREBP	0.966304
VIT_02s0025g02960	Naringenin,2-oxoglutarate 3-dioxygenase	SECONDARY METABOLISM	vv10941Flavonoid_biosynthesis	0.965699
VIT_05s0049g01290	Protein phosphatase 2C	CELLULAR PROCESSES, SIGNALLING & HOMEOSTASIS		0.963482
VIT_07s0005g03230	Transcription factor TSRF1	HORMONE METABOLISM & SIGNALLING	vv30008Ethylene_signaling vv30011Jasmonate_signaling vv60003AP2_EREBP	0.953123
VIT_08s0007g02520	Unknown	UNKNOWN		0.95072
VIT_02s0025g02970	flavanone 3-beta-hydroxylase	SECONDARY METABOLISM	vv10941Flavonoid_biosynthesis	0.948417
VIT_08s0007g06000	Glucan endo-1,3-beta-glucosidase GII precursor	CARBOHYDRATE METABOLISM	vv10500Starch_and_sucrose_metabolism	0.947716
VIT_03s0017g00900	R protein PRF disease resistance protein	RESPONSE TO STRESS	vv34627R_proteins_from_Plant-pathogen_interaction	0.942302
VIT_17s0000g02370	Receptor protein kinase	CELLULAR PROCESSES, SIGNALLING & HOMEOSTASIS		0.938983
VIT_07s0129g00240	C2H2 zinc finger protein AZF1	TRANSCRIPTION FACTORS	vv60017C2H2	0.938364
VIT_00s0397g00020	HcrVf1 protein	RESPONSE TO STRESS		0.937514
VIT_08s0007g06030	Beta 1-3 glucanase [Vitis vinifera]	CARBOHYDRATE METABOLISM		0.93508
VIT_09s0002g00700	Dormancy/auxin associated protein	HORMONE METABOLISM & SIGNALLING	vv30003Auxin_signaling	0.930089
VIT_03s0038g03220	Chitin elicitor-binding CEBIP LysM domain-containing	RESPONSE TO STRESS	vv34626Plant-pathogen_interaction	0.922116
VIT_18s0001g15120	Unknown protein	UNKNOWN		0.917147
VIT_17s0000g07560	EDS1 (Enhanced disease susceptibility 1)	HORMONE METABOLISM & SIGNALLING	vv30011Jasmonate_signaling	0.916641
VIT_18s0001g06400	No hit	UNKNOWN		0.915647
VIT_17s0000g03370	Calmodulin-binding protein	CELLULAR PROCESSES, SIGNALLING & HOMEOSTASIS	vv34020Calcium_signaling_pathway vv34626Plant-pathogen_interaction	0.914477
VIT_09s0002g05080	Kelch repeat-containing F-box family protein	UNKNOWN		0.914328
VIT_06s0004g01580	Lipoxygenase	HORMONE METABOLISM & SIGNALLING	vv10592alpha-Linolenic_acid_metabolism	0.911958
VIT_18s0001g04660	No hit	UNKNOWN		0.910595
VIT_04s0008g00370	Clavata1 receptor kinase (CLV1)	CELLULAR PROCESSES, SIGNALLING & HOMEOSTASIS		0.909498
VIT_00s0780g00040	RGLG2 (ring Domain LIGASE2)	HORMONE METABOLISM & SIGNALLING	vv50004Auxin_transport	0.905783
VIT_03s0017g00920	R protein PRF disease resistance protein	RESPONSE TO STRESS	vv34627R_proteins_from_Plant-pathogen_interaction	0.902879
VIT_14s0036g01020	Polyubiquitin (UBQ4)	PROTEIN METABOLISM		0.901236
VIT_14s0066g02680	Leucine-rich repeat protein kinase	CELLULAR PROCESSES, SIGNALLING & HOMEOSTASIS		0.885201
VIT_14s0066g01810	SAG101 (senescence-associated gene 101)	LIPID METABOLISM		0.880815
VIT_11s0118g00040	Receptor Like Protein 9	CELLULAR PROCESSES, SIGNALLING & HOMEOSTASIS		0.880389
VIT_15s0046g03470	Unknown	UNKNOWN		0.880389
VIT_06s0061g00280	2-phosphoglycerate kinase	CARBOHYDRATE METABOLISM	vv10010Glycolysis	0.880176
VIT_08s0058g00040	Verticillium wilt disease resistance protein Ve2	RESPONSE TO STRESS		0.873756
VIT_00s0253g00140	Polyneuridine-aldehyde esterase precursor	SECONDARY METABOLISM	vv10902Monoterpenoid_biosynthesis	0.873641
VIT_17s0000g04880	Dirigent protein	RESPONSE TO STRESS		0.872662
VIT_14s0068g02300	HcrVf1 protein	RESPONSE TO STRESS		0.870016
VIT_05s0020g03220	S-receptor kinase	CELLULAR PROCESSES, SIGNALLING & HOMEOSTASIS		0.860578
VIT_05s0049g00930	Inorganic phosphate transporter 1-4	TRANSPORT	vv50121Porters_cat_1_to_6	0.844507
VIT_18s0041g02410	Aldehyde oxidase 1	HORMONE METABOLISM & SIGNALLING	vv11002Auxin_biosynthesis	0.843432
VIT_01s0011g03950	Wall-associated kinase	CELLULAR PROCESSES, SIGNALLING & HOMEOSTASIS		0.843388
VIT_17s0000g07400	Disease resistance protein (EDS1)	HORMONE METABOLISM & SIGNALLING	vv30011Jasmonate_signaling	0.842353
VIT_04s0008g00390	Clavata1 receptor kinase (CLV1)	CELLULAR PROCESSES, SIGNALLING & HOMEOSTASIS		0.842009
VIT_03s0097g00510	Oligopeptide transporter OPT4	TRANSPORT	vv50125Porters_cat_66_to_94	0.839141
VIT_16s0050g01390	SRC2/SRC2 (soybean gene regulated BY cold-2)	CELLULAR PROCESSES, SIGNALLING & HOMEOSTASIS		0.837323
VIT_07s0005g01000	Syntaxin 16	CELLULAR PROCESSES, SIGNALLING & HOMEOSTASIS	vv24130SNARE_interactions_in_vesicular_transport vv50101Channels_and_pores	0.83619
VIT_07s0031g01040	L-ascorbate oxidase	ORGANIC ACID METABOLISM	vv10053Ascorbate_and_aldarate_metabolism vv50109Incompletely_characterized_transport_systems	0.835659
VIT_01s0010g00760	Unknown	UNKNOWN		0.830683
VIT_13s0019g01130	DC1 domain-containing protein	UNKNOWN		0.825965
VIT_15s0021g00890	Ring-H2 zinc finger protein ATL4	UNKNOWN		0.824293
VIT_13s0064g00410	R protein MLA10	RESPONSE TO STRESS	vv34627R_proteins_from_Plant-pathogen_interaction	0.822862
VIT_16s0039g01060	CYP89A2	CELLULAR PROCESSES, SIGNALLING & HOMEOSTASIS		0.821581
VIT_08s0007g03040	E8 protein	HORMONE METABOLISM & SIGNALLING	vv30008Ethylene_signaling	0.818541
VIT_14s0066g02080	AAA-type ATPase family protein	GENE FAMILIES WITH DIVERSE FUNCTIONS		0.818217
VIT_18s0122g01260	Protein kinase 1B	CELLULAR PROCESSES, SIGNALLING & HOMEOSTASIS		0.815898
VIT_01s0011g06080	Lectin protein kinase family	CELLULAR PROCESSES, SIGNALLING & HOMEOSTASIS		0.81495
VIT_05s0020g03210	S-receptor kinase	CELLULAR PROCESSES, SIGNALLING & HOMEOSTASIS		0.812227
VIT_01s0011g03440	DNA mismatch repair protein	NUCLEIC ACID METABOLISM & REGULATION OF GENE EXPRESSION		0.811708
VIT_02s0025g02560	O-succinylhomoserine sulfhydrylase	AMINO ACID METABOLISM	vv10271Methionine_metabolism vv10272Cysteine_metabolism vv10450Selenoamino_acid_metabolism vv10920Sulfur_metabolism	0.80979
VIT_17s0000g07420	EDS1 (Enhanced disease susceptibility 1)	HORMONE METABOLISM & SIGNALLING	vv30011Jasmonate_signaling	0.808999
VIT_05s0020g04560	Armadillo/beta-catenin repeat protein / U-box domain-containing protein	UNKNOWN		0.80749
VIT_13s0067g00260	Nematode-resistance protein	RESPONSE TO STRESS		0.806104
VIT_00s0374g00020	S-locus lectin protein kinase	CELLULAR PROCESSES, SIGNALLING & HOMEOSTASIS		0.805779
VIT_08s0007g02100	Alpha-1,4-glycosyltransferase	UNKNOWN		0.804485
VIT_10s0071g00320	GRAM domain-containing protein / ABA-responsive	UNKNOWN		0.798906
VIT_18s0001g01320	Wall-associated receptor kinase 5	CELLULAR PROCESSES, SIGNALLING & HOMEOSTASIS		0.798119
VIT_00s0366g00010	No hit	UNKNOWN		0.793891
VIT_18s0041g00010	Wall-associated receptor kinase 2	CELLULAR PROCESSES, SIGNALLING & HOMEOSTASIS		0.787665
VIT_17s0000g08590	Unknown protein	UNKNOWN		0.786147
VIT_07s0104g01260	flavin-containing monooxygenase	CELLULAR PROCESSES, SIGNALLING & HOMEOSTASIS	vv11000Single_reactions	0.786104
VIT_13s0019g00480	Zinc finger (C2H2 type) family	TRANSCRIPTION FACTORS	vv60017C2H2	0.785651
VIT_00s1881g00010	No hit	UNKNOWN		0.785584
VIT_13s0067g03430	ARR9 typeA	HORMONE METABOLISM & SIGNALLING	vv30007Cytokinin_signaling vv60072Orphans_Response_reg	0.784522
VIT_09s0018g00440	Leucine-rich repeat family	RESPONSE TO STRESS		0.783053
VIT_16s0050g01420	Coiled-coil domain-containing protein 111	UNKNOWN		0.777463
VIT_06s0004g04950	Scarecrow-like transcription factor 14 SCL14	TRANSCRIPTION FACTORS	vv60032GRAS	0.777216
VIT_16s0050g01400	C2 domain-containing protein	CELLULAR PROCESSES, SIGNALLING & HOMEOSTASIS		0.774977
VIT_00s0374g00040	S-locus lectin protein kinase	CELLULAR PROCESSES, SIGNALLING & HOMEOSTASIS		0.774899
VIT_02s0025g05120	ACT domain-containing protein (ACR8)	UNKNOWN		0.773744
VIT_00s0600g00010	Unknown	UNKNOWN		0.772539
VIT_05s0020g03270	S-receptor kinase	CELLULAR PROCESSES, SIGNALLING & HOMEOSTASIS		0.770481
VIT_16s0098g00430	EFR (EF-TU receptor)	RESPONSE TO STRESS	vv34626Plant-pathogen_interaction	0.768632
VIT_05s0020g03240	S-receptor kinase	CELLULAR PROCESSES, SIGNALLING & HOMEOSTASIS		0.768393
VIT_12s0055g01150	Brassinosteroid insensitive 1-associated receptor kinase 1	HORMONE METABOLISM & SIGNALLING	vv30005Brassinosteroids_signaling vv34626Plant-pathogen_interaction	0.768123
VIT_01s0011g02080	Ribosomal protein L36a/L44 (RPL36aB) 60S	PROTEIN METABOLISM	vv23010Ribosome	0.767683
VIT_17s0000g07370	EDS1 (Enhanced disease susceptibility 1)	HORMONE METABOLISM & SIGNALLING	vv30011Jasmonate_signaling	0.766022
VIT_07s0191g00010	ABC transporter G member 7	TRANSPORT	vv52010ABC_transporters	0.759879
VIT_18s0001g06460	Queuine tRNA-ribosyltransferase	NUCLEIC ACID METABOLISM & REGULATION OF GENE EXPRESSION	vv10230Purine_metabolism	0.759072
VIT_19s0177g00270	Molecular chaperone DnaJ	PROTEIN METABOLISM	vv50132Primary_active_transporter_cat_A5_to_A8	0.757804
VIT_14s0128g00780	Lipoxygenase	HORMONE METABOLISM & SIGNALLING	vv10592alpha-Linolenic_acid_metabolism	0.757663
VIT_19s0014g00500	Receptor kinase 2	CELLULAR PROCESSES, SIGNALLING & HOMEOSTASIS		0.756255
VIT_09s0054g00900	Chaperone BCS1 mitochondrial	PROTEIN METABOLISM		0.755919
VIT_04s0008g06150	No hit	UNKNOWN		0.755113
VIT_01s0011g00690	UDP-glucose 6-dehydrogenase	CARBOHYDRATE METABOLISM	vv10040Pentose_glucuronate_interconversion vv10500Starch_and_sucrose_metabolism vv10520Nucleotide_sugars_metabolism vv40006Cell_wall	0.752554
VIT_02s0033g01320	Amino acid permease	TRANSPORT	vv50123Porters_cat_18_to_29	0.751213
VIT_13s0106g00230	Ankyrin	GENE FAMILIES WITH DIVERSE FUNCTIONS		0.745213
VIT_14s0066g01830	SAG101 (senescence-associated gene 101)	LIPID METABOLISM		0.74479
VIT_14s0108g00280	Leucine Rich Repeat receptor-like kinase	CELLULAR PROCESSES, SIGNALLING & HOMEOSTASIS		0.742368
VIT_08s0032g01150	Syntaxin 1B/2/3/4	CELLULAR PROCESSES, SIGNALLING & HOMEOSTASIS	vv24130SNARE_interactions_in_vesicular_transport vv50101Channels_and_pores	0.742166
VIT_06s0004g06660	Phosphoinositide-specific phospholipase C	CARBOHYDRATE METABOLISM	vv10562Inositol_phosphate_metabolism vv30001ABA_signaling vv34070Phosphatidylinositol_signaling_system	0.741933
VIT_01s0011g02660	No hit	UNKNOWN		0.741494
VIT_00s0625g00020	ABC transporter G member 7	TRANSPORT	vv52010ABC_transporters	0.736954
VIT_14s0036g00930	Polyubiquitin (UBQ4)	PROTEIN METABOLISM		0.731644
VIT_06s0009g00680	Pyridine nucleotide-disulphide oxidoreductase	CARBOHYDRATE METABOLISM	vv10010Glycolysis vv10020Citrate_cycle vv10252Alanine_and_aspartate_metabolism vv10260Glycine_serine_and_threonine_metabolism vv10620Pyruvate_metabolism	0.72847
VIT_14s0066g02070	AAA-type ATPase	GENE FAMILIES WITH DIVERSE FUNCTIONS		0.726329
VIT_10s0003g00760	Glutamate receptor protein	TRANSPORT	vv50101Channels_and_pores	0.721419
VIT_06s0004g05740	IMP dehydrogenase/GMP reductase	NUCLEIC ACID METABOLISM & REGULATION OF GENE EXPRESSION	vv10230Purine_metabolism	0.720383
VIT_14s0081g00730	Ethylene response factor ERF1	HORMONE METABOLISM & SIGNALLING	vv30008Ethylene_signaling vv30011Jasmonate_signaling vv60003AP2_EREBP	0.719206
VIT_01s0011g01050	Vacuolar sorting receptor 6	CELLULAR PROCESSES, SIGNALLING & HOMEOSTASIS	vv50110Protein_coat	0.71895
VIT_11s0016g05190	Phosphate translocator-related	TRANSPORT	vv50122Porters_cat_7_to_17	0.718894
VIT_17s0119g00370	Unknown	UNKNOWN		0.71614
VIT_03s0017g00610	Disease resistance protein (CC-NBS-LRR class)	RESPONSE TO STRESS		0.715649
VIT_02s0025g00350	Heavy-metal-associated domain-containing protein	UNKNOWN		0.713394
VIT_17s0000g09450	Unknown	UNKNOWN		0.708817
VIT_12s0028g02000	Triacylglycerol lipase	LIPID METABOLISM	vv10561Glycerolipid_metabolism	0.708074
VIT_17s0000g01920	Nuclear transcription factor, X-box binding 1	TRANSCRIPTION FACTORS	vv60080Other_zf	0.704973
VIT_08s0056g00290	Calcium-binding protein CML	RESPONSE TO STRESS	vv34626Plant-pathogen_interaction	0.704018
VIT_19s0014g02770	Unknown protein	UNKNOWN		0.703489
VIT_05s0029g00690	RPM1-interacting protein 4	RESPONSE TO STRESS	vv34626Plant-pathogen_interaction	0.701654
VIT_09s0002g08640	Protein kinase Xa21	RESPONSE TO STRESS	vv34626Plant-pathogen_interaction	0.698614
VIT_12s0035g01330	RPS2 (resistant to p. syringae 2)	RESPONSE TO STRESS	vv34626Plant-pathogen_interaction	0.69842
VIT_15s0046g02080	Unknown	UNKNOWN		0.696734
VIT_11s0206g00090	Calmodulin-binding protein	CELLULAR PROCESSES, SIGNALLING & HOMEOSTASIS	vv34020Calcium_signaling_pathway vv34626Plant-pathogen_interaction	0.694675
VIT_15s0048g00610	Unknown	UNKNOWN		0.691843
VIT_01s0011g05900	Jasmonate O-methyltransferase	HORMONE METABOLISM & SIGNALLING	vv10592alpha-Linolenic_acid_metabolism	0.691616
VIT_07s0129g00890	Protein kinase	CELLULAR PROCESSES, SIGNALLING & HOMEOSTASIS		0.690385
VIT_18s0001g08290	Poly(ADP-ribose) polymerase	COFACTORS AND VITAMIN METABOLISM	vv10760Nicotinate_and_nicotinamide_metabolism	0.689568
VIT_14s0128g00790	Lipoxygenase (LOX1)	HORMONE METABOLISM & SIGNALLING	vv10592alpha-Linolenic_acid_metabolism	0.685659
VIT_17s0000g07350	Exocyst subunit EXO70 E2	CELLULAR PROCESSES, SIGNALLING & HOMEOSTASIS	vv50111Tethering_factors	0.682249
VIT_05s0020g01400	SRC2/SRC2 (soybean gene regulated BY cold-2)	CELLULAR PROCESSES, SIGNALLING & HOMEOSTASIS		0.680151
VIT_12s0028g01650	S-receptor kinase	CELLULAR PROCESSES, SIGNALLING & HOMEOSTASIS		0.67668
VIT_11s0016g01130	MTD1	UNKNOWN		0.675293
VIT_08s0058g00700	F-box protein (FBL3)	PROTEIN METABOLISM		0.673233
VIT_06s0061g01420	Unknown	UNKNOWN		0.667251
VIT_12s0035g01260	NBS-LRR type disease resistance protein	RESPONSE TO STRESS		0.660734
VIT_07s0031g02540	Emb2170 (embryo defective 2170)	DEVELOPMENT		0.660177
VIT_18s0072g01010	Peptide chain release factor eRF subunit 1	PROTEIN METABOLISM	vv23015mRNA_surveillance_pathway	0.659977
VIT_02s0025g04320	Thaumatin	RESPONSE TO STRESS		0.647374
VIT_18s0072g00160	Peroxidase 12	RESPONSE TO STRESS	vv10360Phenylalanine_metabolism vv10680Methane_metabolism	0.633498
VIT_04s0044g00720	S-receptor kinase	CELLULAR PROCESSES, SIGNALLING & HOMEOSTASIS		0.632164
VIT_09s0002g01090	flavonoid 3-monooxygenase	SECONDARY METABOLISM	vv10941Flavonoid_biosynthesis	0.63209
VIT_04s0008g05410	Serine hydrolase [Vitis vinifera]	AMINO ACID METABOLISM	vv10260Glycine_serine_and_threonine_metabolism	0.627722
VIT_14s0068g00130	feronia receptor-like kinase	DEVELOPMENT		0.625906
VIT_01s0011g05970	Heat stress transcription factor A-8	PROTEIN METABOLISM	vv60037HSF	0.621484
VIT_00s0615g00030	Mannitol dehydrogenase (ELI3-1)	CARBOHYDRATE METABOLISM	vv10051Fructose_and_mannose_metabolism	0.619487
VIT_01s0011g05470	PGPS/D12	UNKNOWN		0.617354
VIT_14s0006g01600	Unknown	UNKNOWN		0.617175
VIT_04s0008g05380	Serine hydrolase [Vitis vinifera]	AMINO ACID METABOLISM	vv10260Glycine_serine_and_threonine_metabolism	0.615719
VIT_08s0007g08360	Zf AN1 and C2H2 domain-containing stress-associated protein 11	TRANSCRIPTION FACTORS	vv60017C2H2	0.60823
VIT_10s0071g01200	Vacuolar pyrophosphatase [Vitis vinifera]	ENERGY METABOLISM	vv10190Oxidative_phosphorylation vv50133Primary_active_transporter_cat_A9_to_A18	0.607876
VIT_04s0008g07250	Aspartyl protease	PROTEIN METABOLISM		0.607713
VIT_13s0067g01890	Glycosyl hydrolase family 85	UNKNOWN		0.607644
VIT_01s0010g01850	Regulator of nonsense transcripts 1	NUCLEIC ACID METABOLISM & REGULATION OF GENE EXPRESSION	vv23013RNA_transport vv23015mRNA_surveillance_pathway	0.606602
VIT_16s0098g01160	Subtilisin protease	TRANSPORT	vv50101Channels_and_pores	0.597962
VIT_01s0011g03680	ER6 protein universal stress protein (USP) family	HORMONE METABOLISM & SIGNALLING	vv30008Ethylene_signaling	0.597696
VIT_04s0008g02000	Unknown protein	UNKNOWN		0.596813
VIT_04s0044g01430	Unknown protein	UNKNOWN		0.593342
VIT_05s0049g00010	Cellulose synthase CSLG2	CELLULAR PROCESSES, SIGNALLING & HOMEOSTASIS	vv40006Cell_wall	0.590997
VIT_11s0103g00520	Unknown	UNKNOWN		0.590912
VIT_00s2085g00010	Leucine-rich repeat family protein	RESPONSE TO STRESS		0.590901
VIT_07s0031g02950	Ammonium transporter 2	TRANSPORT	vv50101Channels_and_pores	0.589497
VIT_16s0098g00970	Subtilisin serine protease	TRANSPORT	vv50101Channels_and_pores vv60085MTERF	0.586912
VIT_05s0020g04610	SYM10 protein	CELLULAR PROCESSES, SIGNALLING & HOMEOSTASIS		0.584216
VIT_02s0033g00180	Phenylpropanoid:glucosyltransferase 2	UNKNOWN		0.583445
VIT_17s0000g06860	SNAP25ous protein SNAP30	CELLULAR PROCESSES, SIGNALLING & HOMEOSTASIS	vv24130SNARE_interactions_in_vesicular_transport	0.582836
VIT_12s0055g00910	Kelch repeat-containing F-box protein	UNKNOWN		0.582675
VIT_06s0004g01720	Unknown protein	UNKNOWN		0.582339
VIT_07s0005g03720	VPS2.3 SNF7	CELLULAR PROCESSES, SIGNALLING & HOMEOSTASIS	vv50111Tethering_factors	0.582306
VIT_03s0063g01380	Unknown protein	UNKNOWN		0.581593
VIT_12s0028g01410	Heat shock transcription factor A4A	PROTEIN METABOLISM	vv60037HSF	0.581367
VIT_00s0366g00020	CRK10 (cysteine-rich RLK10)	CELLULAR PROCESSES, SIGNALLING & HOMEOSTASIS		0.581076
VIT_07s0129g00920	Receptor-like protein kinase	CELLULAR PROCESSES, SIGNALLING & HOMEOSTASIS		0.580477
VIT_06s0004g05670	Glutathione S-transferase 25 GSTU7	RESPONSE TO STRESS	vv10480Glutathione_metabolism	0.57953
VIT_06s0004g01380	S-receptor kinase	CELLULAR PROCESSES, SIGNALLING & HOMEOSTASIS		0.575259
VIT_02s0025g04490	UDP-galactose transporter 2 ATUTR2/UTR2	TRANSPORT	vv50122Porters_cat_7_to_17	0.56695
VIT_06s0061g01560	PINOID	HORMONE METABOLISM & SIGNALLING	vv50004Auxin_transport vv50125Porters_cat_66_to_94	0.564672
VIT_12s0057g00010	Diacylglycerol kinase	LIPID METABOLISM	vv10561Glycerolipid_metabolism vv10564Glycerophospholipid_metabolism vv34070Phosphatidylinositol_signaling_system	0.563684
VIT_04s0044g00640	S-receptor kinase	CELLULAR PROCESSES, SIGNALLING & HOMEOSTASIS		0.562213
VIT_02s0012g01400	PLATZ transcription factor	TRANSCRIPTION FACTORS	vv60049PLATZ	0.558225
VIT_18s0001g09390	Protein phosphatase 2C	CELLULAR PROCESSES, SIGNALLING & HOMEOSTASIS		0.553281
VIT_12s0055g01090	Unknown protein	UNKNOWN		0.551538
VIT_04s0008g02840	Avirulence induced gene (AIG)	RESPONSE TO STRESS		0.547314
VIT_04s0023g03420	Alcium-dependent protein kinase 16 CPK16	CELLULAR PROCESSES, SIGNALLING & HOMEOSTASIS		0.546243
VIT_19s0090g01870	Multidrug resistance-associated protein 3	TRANSPORT	vv52010ABC_transporters	0.54485
VIT_16s0050g02510	WRKY DNA-binding protein 53	TRANSCRIPTION FACTORS	vv60066WRKY	0.543116
VIT_18s0001g11580	CYP82A3	CELLULAR PROCESSES, SIGNALLING & HOMEOSTASIS		0.542693
VIT_06s0004g02060	Aldehyde dehydrogenase 3B1	CARBOHYDRATE METABOLISM	vv10010Glycolysis vv10071Fatty_acid_metabolism vv10220Urea_cycle_and_metabolism_of_amino_groups vv10280Valine_leucine_and_isoleucine_degradation vv10340Histidine_metabolism vv10410Beta-alanine_metabolism vv10561Glycerolipid_metabolism vv10620Pyruvate_metabolism	0.54261
VIT_06s0004g05020	Haloacid dehalogenase hydrolase	ENERGY METABOLISM	vv10630Glyoxylate_and_dicarboxylate_metabolism	0.542425
VIT_10s0003g00780	Glutamate receptor 3.4	TRANSPORT	vv50101Channels_and_pores	0.54234
VIT_05s0020g01830	UPF0497 family	UNKNOWN		0.540761
VIT_03s0017g00670	Zinc finger (C3HC4-type ring finger)	TRANSCRIPTION FACTORS	vv60078Other_zf-C3HC4	0.539348
VIT_16s0098g00870	Transparent testa glabra 1	CELLULAR PROCESSES, SIGNALLING & HOMEOSTASIS	vv44110Cell_cycle	0.539155
VIT_09s0002g00720	Transcription factor	TRANSCRIPTION FACTORS	vv60062Trihelix	0.53824
VIT_00s0220g00120	Protein kinase	CELLULAR PROCESSES, SIGNALLING & HOMEOSTASIS		0.538161
VIT_09s0070g00490	Protein phosphatase 2C	CELLULAR PROCESSES, SIGNALLING & HOMEOSTASIS		0.537219
VIT_14s0068g00100	feronia receptor-like kinase	DEVELOPMENT		0.535798
VIT_18s0001g09650	CYP81E1	SECONDARY METABOLISM	vv10943Isoflavonoid_biosynthesis	0.530763
VIT_18s0001g12980	Cyclin-dependent protein kinase CYCT1;4	CELLULAR PROCESSES, SIGNALLING & HOMEOSTASIS	vv44110Cell_cycle	0.529718
VIT_06s0004g07440	Exocyst subunit EXO70 family protein B1	CELLULAR PROCESSES, SIGNALLING & HOMEOSTASIS	vv50111Tethering_factors	0.528331
VIT_18s0001g12130	RRA2 (reduced residual arabinose 2)	CELLULAR PROCESSES, SIGNALLING & HOMEOSTASIS		0.527416
VIT_04s0008g00420	Clavata1 receptor kinase (CLV1)	CELLULAR PROCESSES, SIGNALLING & HOMEOSTASIS		0.527311
VIT_18s0072g00990	Leucine-rich repeat protein kinase	CELLULAR PROCESSES, SIGNALLING & HOMEOSTASIS		0.524935
VIT_06s0004g06750	Armadillo/beta-catenin repeat	UNKNOWN		0.524388
VIT_04s0008g05770	CBL-interacting protein kinase 25 (CIPK25)	CELLULAR PROCESSES, SIGNALLING & HOMEOSTASIS		0.524253
VIT_18s0041g01840	Unknown	UNKNOWN		0.519185
VIT_04s0023g03470	DNAJ heat shock N-terminal domain-containing protein	PROTEIN METABOLISM	vv50132Primary_active_transporter_cat_A5_to_A8	0.518549
VIT_01s0146g00330	Hydroxyproline-rich glycoprotein family protein	CELLULAR PROCESSES, SIGNALLING & HOMEOSTASIS	vv40006Cell_wall	0.518053
VIT_07s0141g00250	Ethylene-induced calmodulin-binding protein 1	HORMONE METABOLISM & SIGNALLING	vv30008Ethylene_signaling vv30011Jasmonate_signaling vv60020CAMTA	0.51735
VIT_17s0000g09710	Leucine-rich repeat transmembrane protein kinase	CELLULAR PROCESSES, SIGNALLING & HOMEOSTASIS		0.513228
VIT_07s0104g00930	Gibberellin receptor GID1L2	HORMONE METABOLISM & SIGNALLING	vv30010Gibberellin_signaling	0.511384
VIT_18s0001g10610	No hit	UNKNOWN		0.510856
VIT_14s0171g00400	Lysine histidine transporter 1	TRANSPORT	vv50123Porters_cat_18_to_29	0.509743
VIT_18s0001g14630	ATSYTB/NTMC2T1.2/NTMC2TYPE1.2/SYTB	TRANSPORT	vv50109Incompletely_characterized_transport_systems	0.507505
VIT_03s0017g01340	Synaptotagmin binding, cytoplasmic RNA interacting	UNKNOWN		0.506235
VIT_07s0129g00960	Protein kinase pto	RESPONSE TO STRESS	vv34626Plant-pathogen_interaction	0.50262
VIT_04s0044g00730	S-receptor kinase	CELLULAR PROCESSES, SIGNALLING & HOMEOSTASIS		0.49593
VIT_04s0008g00410	Clavata1 receptor kinase (CLV1)	CELLULAR PROCESSES, SIGNALLING & HOMEOSTASIS		0.495763
VIT_05s0049g00180	IBR10 (indole-3-butyric acid response 10); catalytic/ dodecenoyl-CoA delta-isomerase [Arabidopsis thaliana]	HORMONE METABOLISM & SIGNALLING		0.48911
VIT_15s0048g02300	NAC transcription factor-like 9	TRANSCRIPTION FACTORS	vv60046NAC	0.483547
VIT_03s0038g03410	NAC domain containing protein 36	TRANSCRIPTION FACTORS	vv60046NAC	0.468203
VIT_14s0030g01440	EDR1 (Enhanced disease resistance 1)	CELLULAR PROCESSES, SIGNALLING & HOMEOSTASIS		0.461586
VIT_07s0005g04890	Glutathione S-transferase 25 GSTU7	RESPONSE TO STRESS	vv10480Glutathione_metabolism	0.461169
VIT_14s0068g00090	feronia receptor-like kinase	DEVELOPMENT		0.460018
VIT_08s0040g00870	BZIP transcription factor BZIP28	TRANSCRIPTION FACTORS	vv60012BZIP	0.458811
VIT_11s0016g02540	Xaa-Pro dipeptidase	PROTEIN METABOLISM		0.456209
VIT_05s0094g01570	MLO1	RESPONSE TO STRESS		0.454484
VIT_16s0098g00760	No apical meristem cup-shaped cotyledon2	TRANSCRIPTION FACTORS	vv60046NAC	0.452982
VIT_14s0066g02250	Leucine-rich repeat transmembrane protein kinase	CELLULAR PROCESSES, SIGNALLING & HOMEOSTASIS		0.447606
VIT_18s0122g00780	Inorganic phosphate transporter	TRANSPORT	vv50121Porters_cat_1_to_6	0.447215
VIT_14s0068g00110	feronia receptor-like kinase	DEVELOPMENT		0.442225
VIT_15s0048g02230	Calcineurin phosphoesterase	CELLULAR PROCESSES, SIGNALLING & HOMEOSTASIS		0.439096
VIT_05s0094g00300	Chitinase class IV	RESPONSE TO STRESS	vv10530Aminosugars_metabolism	0.438822
VIT_11s0052g01380	Calmodulin-binding protein	CELLULAR PROCESSES, SIGNALLING & HOMEOSTASIS	vv34020Calcium_signaling_pathway vv34626Plant-pathogen_interaction	0.432258
VIT_07s0031g02390	Phytoalexin-deficient 4 protein (PAD4)	HORMONE METABOLISM & SIGNALLING	vv30011Jasmonate_signaling	0.430058
VIT_17s0000g03880	Aspartyl protease	PROTEIN METABOLISM		0.426845
VIT_19s0090g00410	Calcium-dependent protein kinase 9 CPK9	RESPONSE TO STRESS	vv34626Plant-pathogen_interaction	0.419975
VIT_04s0044g01000	Pectinesterase family	CELLULAR PROCESSES, SIGNALLING & HOMEOSTASIS	vv40006Cell_wall	0.412332
VIT_04s0008g05430	RDR6 (RNA-dependent RNA polymerase 6)	NUCLEIC ACID METABOLISM & REGULATION OF GENE EXPRESSION		0.407044
VIT_03s0017g01940	Unknown	UNKNOWN		0.405921
VIT_01s0026g01880	Protein kinase APK1B	CELLULAR PROCESSES, SIGNALLING & HOMEOSTASIS		0.374639
VIT_15s0046g01930	fringe protein	UNKNOWN		0.369562
VIT_16s0039g02040	4-coumarate-CoA ligase 3	SECONDARY METABOLISM	vv10940Phenylpropanoid_biosynthesis vv50104Group_translocators	-0.378606
VIT_06s0004g01450	Lipoxygenase (LOX2)	HORMONE METABOLISM & SIGNALLING	vv10592alpha-Linolenic_acid_metabolism	-0.393961
VIT_13s0019g02050	Ribulose bisphosphate carboxylase/oxygenase activase, chloroplast	ENERGY METABOLISM		-0.402689
VIT_06s0004g02630	Zinc finger (C3HC4-type ring finger)	TRANSCRIPTION FACTORS		-0.408879
VIT_14s0066g01870	Armadillo/beta-catenin repeat / U-box domain-containing protein	UNKNOWN		-0.451924
VIT_17s0000g03210	Zinc finger (C3HC4-type ring finger)	TRANSCRIPTION FACTORS	vv60078Other_zf-C3HC4	-0.456521
VIT_00s0179g00100	Ethylene overproducer 1 (ETO1)	HORMONE METABOLISM & SIGNALLING	vv30008Ethylene_signaling vv60093TRAF	-0.481058
VIT_05s0020g02130	1-deoxy-D-xylulose-5-phosphate synthase, chloroplast precursor	LIPID METABOLISM	vv10100Biosynthesis_of_steroids	-0.496077
VIT_11s0016g03250	Lachrymatory factor synthase	SECONDARY METABOLISM		-0.502734
VIT_04s0023g03570	Oligopeptide transporter 7 ATOPT7	TRANSPORT	vv50125Porters_cat_66_to_94	-0.516892
VIT_01s0011g00840	Ankyrin	GENE FAMILIES WITH DIVERSE FUNCTIONS	vv50108Accessory_factors_involved_in_transport	-0.530872
VIT_06s0009g02700	F-box family protein	PROTEIN METABOLISM		-0.541358
VIT_06s0004g06700	ATP-dependent Clp protease ClpB protein	PROTEIN METABOLISM	vv50109Incompletely_characterized_transport_systems	-0.544494
VIT_01s0146g00060	Glucose-6-phosphate 1-dehydrogenase 2, chloroplast precursor	CARBOHYDRATE METABOLISM	vv10030Pentose_phosphate vv10480Glutathione_metabolism	-0.544931
VIT_03s0063g00310	ABA-responsive element-binding protein ABF4	HORMONE METABOLISM & SIGNALLING	vv30001ABA_signaling vv60012BZIP	-0.545165
VIT_06s0061g00750	Superoxide dismutase [Cu-Zn], chloroplast precursor	CELLULAR PROCESSES, SIGNALLING & HOMEOSTASIS	vv44146Peroxisome	-0.55163
VIT_12s0059g00760	Adenosine 5' phosphosulfate reductase	CELLULAR PROCESSES, SIGNALLING & HOMEOSTASIS	vv10920Sulfur_metabolism	-0.559036
VIT_03s0063g02250	Polyol transporter 5	TRANSPORT	vv50121Porters_cat_1_to_6	-0.565533
VIT_08s0007g00540	Haloacid dehalogenase hydrolase	ENERGY METABOLISM	vv10630Glyoxylate_and_dicarboxylate_metabolism	-0.56805
VIT_13s0019g04280	Aquaporin PIP2B	TRANSPORT	vv50101Channels_and_pores	-0.568757
VIT_16s0039g01700	Inositol 1,3,4-triphosphate 5/6 kinase	CARBOHYDRATE METABOLISM	vv10562Inositol_phosphate_metabolism vv34070Phosphatidylinositol_signaling_system	-0.570684
VIT_18s0001g08270	Amino acid permease 6	TRANSPORT	vv50123Porters_cat_18_to_29	-0.571215
VIT_00s0779g00010	Unknown protein	UNKNOWN		-0.580142
VIT_08s0056g00140	Unknown protein	UNKNOWN		-0.587867
VIT_01s0011g06290	Purple acid phosphatase 3 ATPAP3/PAP3	CELLULAR PROCESSES, SIGNALLING & HOMEOSTASIS	vv10740Riboflavin_metabolism	-0.588422
VIT_08s0007g02290	Receptor protein kinase	CELLULAR PROCESSES, SIGNALLING & HOMEOSTASIS		-0.60057
VIT_11s0052g00240	Accelerated cell death 11 (ACD11)	CELLULAR PROCESSES, SIGNALLING & HOMEOSTASIS		-0.615342
VIT_10s0003g01410	CBL-interacting protein kinase 20 (CIPK20)	CELLULAR PROCESSES, SIGNALLING & HOMEOSTASIS		-0.617394
VIT_05s0020g03380	WNK1 (with no lysine (K) 1)	CELLULAR PROCESSES, SIGNALLING & HOMEOSTASIS	vv34710Circadian_rhythm	-0.624757
VIT_11s0016g05430	Unknown protein	UNKNOWN		-0.627081
VIT_04s0008g02860	Cation transport protein chaC	TRANSPORT	vv50109Incompletely_characterized_transport_systems	-0.628201
VIT_03s0063g02530	Unknown protein	UNKNOWN		-0.629042
VIT_05s0020g03670	MARD1 (mediator of ABA-regulated dormancy 1)	HORMONE METABOLISM & SIGNALLING	vv30001ABA_signaling	-0.632545
VIT_08s0007g04590	UGT73C2 (UDP-glucosyl transferase 73C2)	CARBOHYDRATE METABOLISM		-0.636004
VIT_07s0005g01680	Stachyose synthase	CARBOHYDRATE METABOLISM	vv10052Galactose_metabolism	-0.63681
VIT_08s0040g01890	Aquaporin PIP2;4	TRANSPORT	vv50101Channels_and_pores	-0.640458
VIT_01s0011g00570	Glucan endo-1,3-beta-glucosidase 3 precursor	CARBOHYDRATE METABOLISM	vv10500Starch_and_sucrose_metabolism	-0.642188
VIT_12s0059g02670	Beta-amylase	CARBOHYDRATE METABOLISM	vv10500Starch_and_sucrose_metabolism	-0.651278
VIT_13s0067g02560	Unknown protein	UNKNOWN		-0.654363
VIT_10s0003g02840	Purine permease 10 PUP10	TRANSPORT	vv50122Porters_cat_7_to_17	-0.654685
VIT_14s0006g01030	Calmodulin-binding heat-shock protein	CELLULAR PROCESSES, SIGNALLING & HOMEOSTASIS		-0.658691
VIT_10s0003g02890	LHCII type I CAB-1	ENERGY METABOLISM	vv10196Photosynthesis_antenna_proteins vv50105Transport_electron_carriers vv50113Thylakoid_targeting_pathway	-0.665947
VIT_09s0002g08070	Prephenate dehydrogenase	AMINO ACID METABOLISM	vv10400Phenylalanine_tyrosine_and_tryptophan_biosynthesis	-0.669294
VIT_13s0158g00370	RNA recognition motif (RRM)-containing CCCH	TRANSCRIPTION FACTORS	vv60018C3H	-0.67205
VIT_18s0001g10500	ABA 8'-hydroxylase CYP707A1	HORMONE METABOLISM & SIGNALLING	vv10906Carotenoid_biosynthesis vv11013ABA_biosynthesis vv30001ABA_signaling	-0.683854
VIT_07s0005g04410	Subtilase	PROTEIN METABOLISM		-0.703019
VIT_16s0050g01660	UDP-glucoronosyl/UDP-glucosyl transferase UGT88A1	SECONDARY METABOLISM		-0.708163
VIT_19s0090g00080	Ubiquitin-conjugating enzyme E2 variant	PROTEIN METABOLISM		-0.715096
VIT_03s0063g01560	CYP82C1p	CELLULAR PROCESSES, SIGNALLING & HOMEOSTASIS		-0.719276
VIT_09s0002g08460	8-amino-7-oxononanoate synthase	COFACTORS AND VITAMIN METABOLISM	vv10780Biotin_metabolism	-0.720378
VIT_01s0150g00060	SOUL heme-binding	TRANSPORT		-0.720743
VIT_05s0049g01550	Peptide transporter protein 3	TRANSPORT	vv50122Porters_cat_7_to_17	-0.725547
VIT_12s0028g03100	GPRI1 (GOLDEN2 1)	TRANSCRIPTION FACTORS	vv60029G2-like	-0.727214
VIT_05s0062g01270	Cyclo-DOPA 5-O-glucosyltransferase	AMINO ACID METABOLISM	vv10350Tyrosine_metabolism	-0.732284
VIT_08s0040g02190	Unknown	UNKNOWN		-0.738114
VIT_12s0055g00070	UDP-glycosyltransferase 71A13	CARBOHYDRATE METABOLISM		-0.753681
VIT_02s0025g02570	CYP78A8	SECONDARY METABOLISM	vv10902Monoterpenoid_biosynthesis vv10940Phenylpropanoid_biosynthesis	-0.755766
VIT_06s0004g05780	UDP-glucoronosyl and UDP-glucosyl transferase	UNKNOWN		-0.756085
VIT_03s0063g01630	CYP82C1p	CELLULAR PROCESSES, SIGNALLING & HOMEOSTASIS		-0.76163
VIT_18s0089g00410	Sucrose-phosphate synthase 1	CARBOHYDRATE METABOLISM	vv10500Starch_and_sucrose_metabolism	-0.763879
VIT_13s0019g00330	Aquaporin TIP1;3	TRANSPORT	vv50101Channels_and_pores	-0.765678
VIT_10s0003g02900	LHCII type I CAB-1	ENERGY METABOLISM	vv10196Photosynthesis_antenna_proteins vv50105Transport_electron_carriers vv50113Thylakoid_targeting_pathway	-0.765937
VIT_08s0007g01270	Dynein light chain LC6, flagellar outer arm	CELLULAR PROCESSES, SIGNALLING & HOMEOSTASIS	vv44810Regulation_of_actin_cytoskeleton	-0.773433
VIT_12s0028g03060	HSL1 (HAESA-like 1)	CELLULAR PROCESSES, SIGNALLING & HOMEOSTASIS		-0.781896
VIT_19s0014g01070	Germacrene D synthase	SECONDARY METABOLISM	vv10900Terpenoid_biosynthesis	-0.788127
VIT_00s0371g00040	Sinapyl alcohol dehydrogenase	SECONDARY METABOLISM	vv10940Phenylpropanoid_biosynthesis	-0.7909
VIT_19s0014g00080	Steroid 5alpha-reductase	HORMONE METABOLISM & SIGNALLING	vv10905Brassinosteroid_biosynthesis	-0.794162
VIT_09s0002g05730	Esterase	LIPID METABOLISM		-0.802894
VIT_01s0011g03400	Proton-dependent oligopeptide transport (POT) family protein	TRANSPORT	vv50122Porters_cat_7_to_17	-0.810948
VIT_08s0007g06870	Zinc finger protein 8	TRANSCRIPTION FACTORS	vv60017C2H2	-0.813182
VIT_04s0023g01660	Scarecrow-like transcription factor 7 (SCL7)	TRANSCRIPTION FACTORS	vv60032GRAS	-0.818137
VIT_05s0020g00930	Soluble diacylglycerol acyltransferase	LIPID METABOLISM	vv10561Glycerolipid_metabolism vv50124Porters_cat_30_to_64	-0.821049
VIT_01s0026g01550	Homeodomain leucine zipper protein HB-1	TRANSCRIPTION FACTORS	vv60034HB	-0.822734
VIT_18s0001g08600	Basic helix-loop-helix (bHLH) family	TRANSCRIPTION FACTORS	vv60011BHLH	-0.828042
VIT_08s0040g00980	Tubulin beta-1 chain	CELLULAR PROCESSES, SIGNALLING & HOMEOSTASIS	vv44145Phagosome vv44810Regulation_of_actin_cytoskeleton	-0.828325
VIT_11s0016g02410	MYB divaricata	DEVELOPMENT	vv30009Flower_development vv60044MYB	-0.831999
VIT_05s0051g00680	Unknown protein	UNKNOWN		-0.834593
VIT_13s0067g01670	Ankyrin repeat protein	GENE FAMILIES WITH DIVERSE FUNCTIONS	vv50108Accessory_factors_involved_in_transport	-0.845735
VIT_03s0063g01690	flavonoid 3-monooxygenase	SECONDARY METABOLISM	vv10941Flavonoid_biosynthesis	-0.860179
VIT_07s0151g00800	Unknown	UNKNOWN		-0.860723
VIT_10s0116g00410	Gibberellin 2-beta-dioxygenase 7	HORMONE METABOLISM & SIGNALLING	vv10904Diterpenoid_biosynthesis	-0.862101
VIT_19s0090g00120	Ubiquitin-conjugating enzyme E2 variant	PROTEIN METABOLISM		-0.870372
VIT_16s0022g00860	Invertase/pectin methylesterase inhibitor	CELLULAR PROCESSES, SIGNALLING & HOMEOSTASIS	vv40006Cell_wall	-0.8715
VIT_14s0083g00320	Cinnamoyl-CoA reductase	SECONDARY METABOLISM	vv10940Phenylpropanoid_biosynthesis	-0.879599
VIT_12s0055g00160	UDP-glycosyltransferase 71E1	CARBOHYDRATE METABOLISM	vv10040Pentose_glucuronate_interconversion vv10500Starch_and_sucrose_metabolism	-0.879615
VIT_01s0010g02480	Ankyrin repeat	GENE FAMILIES WITH DIVERSE FUNCTIONS	vv50108Accessory_factors_involved_in_transport	-0.882651
VIT_08s0040g02260	Protamine P1	CELLULAR PROCESSES, SIGNALLING & HOMEOSTASIS		-0.886388
VIT_03s0038g01330	Anthranilate N-benzoyltransferase protein 1	AMINO ACID METABOLISM	vv10400Phenylalanine_tyrosine_and_tryptophan_biosynthesis	-0.887828
VIT_00s0346g00100	Sinapyl alcohol dehydrogenase	SECONDARY METABOLISM	vv10940Phenylpropanoid_biosynthesis	-0.888952
VIT_12s0028g01360	PMR5 (powdery mildew resistant 5)	RESPONSE TO STRESS		-0.890667
VIT_11s0037g00570	Anthranilate N-benzoyltransferase	AMINO ACID METABOLISM	vv10400Phenylalanine_tyrosine_and_tryptophan_biosynthesis	-0.891017
VIT_00s0346g00120	Sinapyl alcohol dehydrogenase	SECONDARY METABOLISM	vv10940Phenylpropanoid_biosynthesis	-0.895906
VIT_06s0009g02500	Plastocyanin domain-containing protein	ENERGY METABOLISM	vv10195Photosynthesis vv50113Thylakoid_targeting_pathway	-0.897264
VIT_01s0137g00360	Transducin family protein / WD-40 repeat	UNKNOWN		-0.902853
VIT_00s1353g00010	BAM1 (big apical meristem 1)	DEVELOPMENT	vv30009Flower_development	-0.90446
VIT_01s0011g05500	Beta-1,3-glucanase	CARBOHYDRATE METABOLISM		-0.905921
VIT_00s2032g00010	No hit	UNKNOWN		-0.912261
VIT_07s0005g03630	Ankyrin	GENE FAMILIES WITH DIVERSE FUNCTIONS		-0.924702
VIT_06s0009g02840	Flavonoid 3',5'-hydroxylase	SECONDARY METABOLISM	vv10941Flavonoid_biosynthesis	-0.94659
VIT_14s0108g00590	FtsH protease	PROTEIN METABOLISM	vv50133Primary_active_transporter_cat_A9_to_A18	-0.958499
VIT_09s0054g01870	Transmembrane receptor	UNKNOWN		-0.967254
VIT_11s0016g00290	Pectinesterase PME3	CELLULAR PROCESSES, SIGNALLING & HOMEOSTASIS	vv40006Cell_wall	-0.975983
VIT_14s0066g01580	K+ uptake permease 6	TRANSPORT	vv50125Porters_cat_66_to_94	-0.978923
VIT_19s0014g03520	fiber protein	UNKNOWN		-0.986244
VIT_13s0158g00320	FAD linked oxidase, N-terminal	UNKNOWN		-1.00441
VIT_08s0040g00830	Proton-dependent oligopeptide transport (POT) family protein	TRANSPORT	vv50122Porters_cat_7_to_17	-1.00785
VIT_04s0008g07110	Aspartic proteinase nepenthesin-2 precursor	PROTEIN METABOLISM		-1.02112
VIT_08s0007g03780	Unknown protein	UNKNOWN		-1.0222
VIT_15s0048g01200	Subtilisin serine endopeptidase (XSP1)	TRANSPORT	vv50101Channels_and_pores	-1.02746
VIT_03s0088g00290	Phytosulfokines PSK2	CELLULAR PROCESSES, SIGNALLING & HOMEOSTASIS		-1.0432
VIT_15s0048g02860	Auxin-responsive SAUR29	HORMONE METABOLISM & SIGNALLING	vv30003Auxin_signaling	-1.05062
VIT_04s0023g03550	Thaumatin	RESPONSE TO STRESS		-1.05258
VIT_13s0019g01890	DVL11/RTFL8 (ROTUNDIFOLIA like 8)	DEVELOPMENT		-1.05752
VIT_00s0371g00060	Sinapyl alcohol dehydrogenase	SECONDARY METABOLISM	vv10940Phenylpropanoid_biosynthesis	-1.06543
VIT_09s0002g05700	Phototropic-responsive NPH3	CELLULAR PROCESSES, SIGNALLING & HOMEOSTASIS		-1.07365
VIT_13s0019g04460	Phenylalanine ammonia-lyase 2 (PAL2)	SECONDARY METABOLISM	vv10350Tyrosine_metabolism vv10360Phenylalanine_metabolism vv10910Nitrogen_metabolism vv10940Phenylpropanoid_biosynthesis	-1.07449
VIT_09s0002g02450	Phosphatase	CELLULAR PROCESSES, SIGNALLING & HOMEOSTASIS		-1.0792
VIT_08s0040g00780	P-coumaroyl shikimate 3'-hydroxylase isoform 1	SECONDARY METABOLISM	vv10940Phenylpropanoid_biosynthesis	-1.07959
VIT_00s0246g00200	Photosystem I iron-sulfur center (Photosystem I subunit VII)	ENERGY METABOLISM	vv10195Photosynthesis vv50105Transport_electron_carriers	-1.08182
VIT_02s0025g01890	Cellulose synthase CSLG3	CELLULAR PROCESSES, SIGNALLING & HOMEOSTASIS	vv40006Cell_wall	-1.08579
VIT_04s0008g05520	Unknown protein	UNKNOWN		-1.08887
VIT_17s0000g01110	ATFP3 (Arabidopsis thaliana farnesylated protein 3	UNKNOWN		-1.09412
VIT_02s0025g01920	Cellulose synthase CSLG3	CELLULAR PROCESSES, SIGNALLING & HOMEOSTASIS	vv40006Cell_wall	-1.11458
VIT_11s0016g01320	Myb domain protein 13	TRANSCRIPTION FACTORS	vv60044MYB	-1.1176
VIT_02s0154g00260	Nitrate transporter	TRANSPORT	vv50122Porters_cat_7_to_17	-1.14527
VIT_05s0020g03970	Sulfate transporter 3.1 (AST12) (AtST1)	TRANSPORT	vv50124Porters_cat_30_to_64	-1.14969
VIT_16s0050g01580	UDP-glucose: anthocyanidin 5,3-O-glucosyltransferase	SECONDARY METABOLISM	vv10942Anthocyanin_biosynthesis	-1.16985
VIT_10s0071g00770	Aspartic proteinase nepenthesin-1 precursor	PROTEIN METABOLISM		-1.1849
VIT_08s0058g00900	RAPTOR1B (RAPTOR1)	CELLULAR PROCESSES, SIGNALLING & HOMEOSTASIS	vv34150mTOR_signaling_pathway	-1.1911
VIT_11s0118g00730	No hit	UNKNOWN		-1.21125
VIT_19s0090g01730	Zinc finger (C2H2 type) family	TRANSCRIPTION FACTORS	vv60017C2H2	-1.22808
VIT_05s0049g00800	Unknown protein	UNKNOWN		-1.23918
VIT_15s0048g02600	Starch synthase	CARBOHYDRATE METABOLISM	vv10500Starch_and_sucrose_metabolism	-1.24923
VIT_12s0055g00800	Arachidonic acid-induced DEA1	UNKNOWN		-1.25139
VIT_13s0067g01450	Lateral organ boundaries domain 21	TRANSCRIPTION FACTORS	vv60007AS2	-1.26534
VIT_03s0063g02620	Myb RAD (Transcription factor RAD)	DEVELOPMENT	vv30009Flower_development vv60045MYBrelated	-1.27785
VIT_05s0049g00770	No hit	UNKNOWN		-1.27825
VIT_12s0055g00290	Anthocyanidin 3-O-glucosyltransferase	SECONDARY METABOLISM	vv10942Anthocyanin_biosynthesis	-1.28849
VIT_10s0116g00540	Pentatricopeptide repeat-containing protein	GENE FAMILIES WITH DIVERSE FUNCTIONS		-1.29845
VIT_06s0004g02620	Phenylalanine ammonia-lyase	SECONDARY METABOLISM	vv10350Tyrosine_metabolism vv10360Phenylalanine_metabolism vv10910Nitrogen_metabolism vv10940Phenylpropanoid_biosynthesis	-1.30181
VIT_07s0141g01050	No hit	UNKNOWN		-1.3369
VIT_07s0005g01210	Myb domain protein 12	TRANSCRIPTION FACTORS	vv60044MYB	-1.36032
VIT_11s0016g04670	No hit	UNKNOWN		-1.40421
VIT_18s0122g01310	RWP-RK domain-containing protein	TRANSCRIPTION FACTORS	vv60052RWP-RK	-1.4173
VIT_11s0016g02210	GATA transcription factor 24	TRANSCRIPTION FACTORS	vv60016C2C2-GATA	-1.4233
VIT_00s0873g00010	Ribosomal protein L2	PROTEIN METABOLISM	vv23010Ribosome	-1.42396
VIT_13s0320g00060	Carboxyl-terminal peptidase	PROTEIN METABOLISM		-1.47166
VIT_18s0122g00620	Cinnamoyl-CoA reductase	SECONDARY METABOLISM	vv10940Phenylpropanoid_biosynthesis	-1.48552
VIT_08s0007g02450	Aspartyl protease	PROTEIN METABOLISM		-1.49861
VIT_06s0004g01250	Omega-6 fatty acid desaturase, endoplasmic reticulum (FAD2)	LIPID METABOLISM	vv11040Biosynthesis_of_unsaturated_fatty_acids	-1.49963
VIT_16s0100g01100	Stilbene synthase	SECONDARY METABOLISM	vv10940Phenylpropanoid_biosynthesis	-1.50307
VIT_19s0090g01360	No hit	UNKNOWN		-1.50513
VIT_08s0007g01810	ANTR2 (anion transporter 2	TRANSPORT	vv50121Porters_cat_1_to_6	-1.54013
VIT_02s0154g00320	Protease inhibitor/seed storage/lipid transfer protein (LTP)	TRANSPORT		-1.57904
VIT_18s0075g00780	Laccase	SECONDARY METABOLISM	vv11000Single_reactions vv50109Incompletely_characterized_transport_systems	-1.60766
VIT_17s0000g09400	Unknown protein	UNKNOWN		-1.63867
VIT_19s0014g01470	Thioredoxin TTL1 (Tetratricopetide-repeat thioredoxin-like 1)	TRANSPORT	vv50132Primary_active_transporter_cat_A5_to_A8	-1.64397
VIT_13s0106g00250	Carboxylic ester hydrolase	CELLULAR PROCESSES, SIGNALLING & HOMEOSTASIS		-1.67743
VIT_18s0001g05290	(-)-germacrene D synthase	SECONDARY METABOLISM	vv10900Terpenoid_biosynthesis	-1.77437
VIT_10s0092g00150	Patatin protein 3	ENERGY METABOLISM		-1.77875
VIT_18s0075g00700	Laccase	SECONDARY METABOLISM	vv11000Single_reactions vv50109Incompletely_characterized_transport_systems	-1.80847
VIT_05s0077g01460	No hit	UNKNOWN		-1.86085
VIT_06s0004g01230	DC1 domain-containing protein	UNKNOWN		-1.87488
VIT_10s0116g00060	NADH dehydrogenase subunit 7	ENERGY METABOLISM	vv10190Oxidative_phosphorylation vv50134Primary_active_transporter_cat_D1	-1.91026
VIT_16s0022g00890	Invertase/pectin methylesterase inhibitor	CELLULAR PROCESSES, SIGNALLING & HOMEOSTASIS	vv40006Cell_wall	-1.91421
VIT_10s0003g03490	GA 2-oxidase	HORMONE METABOLISM & SIGNALLING	vv10904Diterpenoid_biosynthesis	-2.02509
VIT_05s0049g00680	No hit	UNKNOWN		-2.08097
VIT_14s0108g01640	NADH dehydrogenase ND2	ENERGY METABOLISM	vv10190Oxidative_phosphorylation vv50134Primary_active_transporter_cat_D1	-2.13842
VIT_14s0006g01930	Unknown protein	UNKNOWN		-2.16589
VIT_18s0166g00080	ABC transporter G member 4	TRANSPORT	vv52010ABC_transporters	-2.24458
VIT_19s0085g00740	ZIP family transporter	TRANSPORT	vv50121Porters_cat_1_to_6	-2.42654
VIT_05s0049g00750	No hit	UNKNOWN		-2.49709
VIT_06s0061g00730	Aquaporin GAMMA-TIP3/TIP1;3	TRANSPORT	vv50101Channels_and_pores	-2.60334
VIT_00s1455g00010	Expansin beta 1 precursor	HORMONE METABOLISM & SIGNALLING	vv30003Auxin_signaling	-3.34195
VIT_09s0002g08340	Photosystem I P700 chlorophyll a apoprotein A1	ENERGY METABOLISM	vv10195Photosynthesis vv50105Transport_electron_carriers	-3.42037
VIT_08s0040g00640	No hit	UNKNOWN		-3.79382
VIT_19s0014g03710	Dynein light chain LC8-type	CELLULAR PROCESSES, SIGNALLING & HOMEOSTASIS	vv44810Regulation_of_actin_cytoskeleton	-6.38911

## Sheet: K-Pho vs CTR Moscato
				log2(FoldChange)
GGDB 12X V1	Functional annotation	Functional category	Network	K-Pho vs CTR Moscato
VIT_10s0003g05580	Carbohydrate oxidase	CARBOHYDRATE METABOLISM		4.07416
VIT_14s0128g00540	Germin-like protein 3 [Vitis vinifera]	ENERGY METABOLISM		3.91821
VIT_03s0097g00700	Pathogenesis-related protein 1 precursor (PRP 1)	HORMONE METABOLISM & SIGNALLING	vv30011Jasmonate_signaling vv34626Plant-pathogen_interaction	3.49839
VIT_05s0020g05040	Proteinase inhibitor 1 PPI3B2	PROTEIN METABOLISM		3.22117
VIT_14s0128g00600	Germin-like protein 3 [Vitis vinifera]	ENERGY METABOLISM		3.20441
VIT_03s0038g02110	Co-chaperone-curved DNA binding protein A	PROTEIN METABOLISM	vv50132Primary_active_transporter_cat_A5_to_A8	3.16581
VIT_00s0392g00060	(E,E)-alpha-farnesene synthase	SECONDARY METABOLISM	vv10902Monoterpenoid_biosynthesis	2.92792
VIT_14s0128g00570	Germin	ENERGY METABOLISM		2.9173
VIT_05s0020g05000	Inhibitor of trypsin and hageman factor (CMTI-V)	PROTEIN METABOLISM		2.5994
VIT_09s0002g01320	Germin-like protein	ENERGY METABOLISM		2.58315
VIT_00s0270g00120	Alpha-amylase/subtilisin inhibitor	CARBOHYDRATE METABOLISM	vv10500Starch_and_sucrose_metabolism	2.52371
VIT_17s0119g00280	Alpha-amylase/subtilisin inhibitor	CARBOHYDRATE METABOLISM	vv10500Starch_and_sucrose_metabolism	2.47332
VIT_17s0119g00150	Alpha-amylase/subtilisin inhibitor	CARBOHYDRATE METABOLISM	vv10500Starch_and_sucrose_metabolism	2.42321
VIT_11s0016g00660	DREB sub A-5 of ERF/AP2 transcription factor	HORMONE METABOLISM & SIGNALLING	vv30008Ethylene_signaling vv60003AP2_EREBP	2.27419
VIT_05s0020g05020	Inhibitor of trypsin and hageman factor (CMTI-V)	PROTEIN METABOLISM		2.20401
VIT_06s0004g06830	Asparagine synthetase	AMINO ACID METABOLISM	vv10910Nitrogen_metabolism	2.06411
VIT_17s0119g00230	Trypsin and protease inhibitor Kunitz family	PROTEIN METABOLISM		2.02446
VIT_11s0016g05840	Protease inhibitor/seed storage/lipid transfer protein (LTP)	TRANSPORT		2.02272
VIT_01s0026g02620	Expansin [Vitis labrusca x Vitis vinifera] EXPA15	HORMONE METABOLISM & SIGNALLING	vv30003Auxin_signaling	1.94999
VIT_04s0079g00810	Cold induced protein	RESPONSE TO STRESS		1.9143
VIT_14s0068g01790	Unknown	UNKNOWN		1.77023
VIT_12s0034g01950	Legumin	ENERGY METABOLISM		1.72762
VIT_12s0034g01970	Cupin	ENERGY METABOLISM		1.7163
VIT_19s0014g03180	Ethylene response factor	HORMONE METABOLISM & SIGNALLING	vv30008Ethylene_signaling vv60003AP2_EREBP	1.63569
VIT_17s0000g00330	Inducer of CBF expression 1 ICE1	TRANSCRIPTION FACTORS	vv60011BHLH	1.56095
VIT_07s0197g00060	Myb family	TRANSCRIPTION FACTORS	vv60029G2-like	1.54936
VIT_10s0116g01270	F-box family protein	PROTEIN METABOLISM		1.52898
VIT_12s0034g01890	Cupin region	ENERGY METABOLISM		1.48353
VIT_12s0034g01910	Cupin family protein	ENERGY METABOLISM		1.39722
VIT_05s0049g00520	No hit	UNKNOWN		1.38631
VIT_03s0063g00460	Ethylene-responsive transcription factor ERF109	HORMONE METABOLISM & SIGNALLING	vv30008Ethylene_signaling vv60003AP2_EREBP	1.36855
VIT_18s0001g15140	Unknown	UNKNOWN		1.34331
VIT_18s0001g15150	Unknown protein	UNKNOWN		1.32282
VIT_17s0000g04360	Wall-associated kinase 2 (WAK2)	CELLULAR PROCESSES, SIGNALLING & HOMEOSTASIS		1.27886
VIT_04s0008g02230	AP2 domain-containing transcription factor ORA47	HORMONE METABOLISM & SIGNALLING	vv30008Ethylene_signaling vv60003AP2_EREBP	1.27288
VIT_06s0009g01640	Receptor protein kinase	CELLULAR PROCESSES, SIGNALLING & HOMEOSTASIS		1.26829
VIT_05s0020g02920	Unknown protein	UNKNOWN		1.24886
VIT_01s0011g03730	(myb domain protein 62	TRANSCRIPTION FACTORS	vv60044MYB	1.23787
VIT_17s0000g08010	Trehalose 6-phosphate synthase	CARBOHYDRATE METABOLISM	vv10500Starch_and_sucrose_metabolism	1.19117
VIT_08s0007g00750	SRG1 (senescence-related gene 1)	CARBOHYDRATE METABOLISM		1.1859
VIT_16s0013g00980	Ethylene-responsive transcription factor ERF105	HORMONE METABOLISM & SIGNALLING	vv30008Ethylene_signaling vv60003AP2_EREBP	1.17827
VIT_02s0033g01000	Anthraniloyal-CoA: methanol anthraniloyal transferase	AMINO ACID METABOLISM	vv10400Phenylalanine_tyrosine_and_tryptophan_biosynthesis	1.1708
VIT_03s0063g00380	ABA 8'-hydroxylase CYP707A1	HORMONE METABOLISM & SIGNALLING	vv10906Carotenoid_biosynthesis vv11013ABA_biosynthesis vv30001ABA_signaling	1.1617
VIT_00s0216g00060	Nuclear transport factor 2 (NTF2)	TRANSPORT	vv50133Primary_active_transporter_cat_A9_to_A18	1.14406
VIT_16s0039g02820	Unknown	UNKNOWN		1.14276
VIT_10s0116g01290	F-box family protein	PROTEIN METABOLISM		1.13376
VIT_07s0031g00500	Subtilase	TRANSPORT	vv50101Channels_and_pores	1.13317
VIT_16s0013g01060	Ethylene-responsive transcription factor ERF105	HORMONE METABOLISM & SIGNALLING	vv30008Ethylene_signaling vv60003AP2_EREBP	1.1286
VIT_02s0033g01020	Anthraniloyal-CoA: methanol anthraniloyal transferase	AMINO ACID METABOLISM	vv10400Phenylalanine_tyrosine_and_tryptophan_biosynthesis	1.10192
VIT_16s0013g00950	Ethylene-responsive transcription factor ERF105	HORMONE METABOLISM & SIGNALLING	vv30008Ethylene_signaling vv60003AP2_EREBP	1.09828
VIT_02s0025g02590	Homeobox-leucine zipper protein ATHB-12	TRANSCRIPTION FACTORS	vv60034HB	1.08209
VIT_16s0013g00990	Ethylene-responsive transcription factor ERF105	HORMONE METABOLISM & SIGNALLING	vv30008Ethylene_signaling vv60003AP2_EREBP	1.073
VIT_16s0013g01050	Ethylene-responsive transcription factor ERF105	HORMONE METABOLISM & SIGNALLING	vv30008Ethylene_signaling vv60003AP2_EREBP	1.0648
VIT_01s0150g00510	Protein phosphatase 2C	CELLULAR PROCESSES, SIGNALLING & HOMEOSTASIS		1.06186
VIT_03s0063g01790	Transducin protein	UNKNOWN		1.0072
VIT_14s0066g00850	Nitrate transporter2.5	TRANSPORT	vv50121Porters_cat_1_to_6	1.00414
VIT_05s0077g02150	Chalcone reductase	SECONDARY METABOLISM	vv10941Flavonoid_biosynthesis	0.992282
VIT_13s0156g00150	Unknown	UNKNOWN		0.982055
VIT_17s0000g08680	IMP dehydrogenase/GMP reductase	NUCLEIC ACID METABOLISM & REGULATION OF GENE EXPRESSION	vv10230Purine_metabolism	0.967902
VIT_02s0025g01280	WRKY DNA-binding protein 53	TRANSCRIPTION FACTORS	vv60066WRKY	0.938552
VIT_18s0122g00180	Calmodulin CML37	CELLULAR PROCESSES, SIGNALLING & HOMEOSTASIS	vv34020Calcium_signaling_pathway vv34626Plant-pathogen_interaction	0.938362
VIT_00s0301g00190	Beta-galactosidase	CARBOHYDRATE METABOLISM	vv10052Galactose_metabolism vv10511N-Glycan_degradation vv10600Sphingolipid_metabolism	0.935123
VIT_02s0033g01050	Anthraniloyal-CoA: methanol anthraniloyal transferase	AMINO ACID METABOLISM	vv10400Phenylalanine_tyrosine_and_tryptophan_biosynthesis	0.919617
VIT_19s0090g01360	No hit	UNKNOWN		0.914764
VIT_12s0028g03900	No hit	UNKNOWN		0.901393
VIT_16s0098g00220	Membrane located receptor	CELLULAR PROCESSES, SIGNALLING & HOMEOSTASIS		0.899426
VIT_00s0404g00050	fiber protein	UNKNOWN		0.894743
VIT_04s0023g01150	Unknown protein	UNKNOWN		0.892024
VIT_07s0031g02480	Beta-galactosidase	CARBOHYDRATE METABOLISM	vv10052Galactose_metabolism vv10511N-Glycan_degradation vv10600Sphingolipid_metabolism	0.862463
VIT_01s0137g00780	Unknown protein	UNKNOWN		0.846246
VIT_09s0002g02120	Beta-galactosidase	CARBOHYDRATE METABOLISM	vv10052Galactose_metabolism vv10511N-Glycan_degradation vv10600Sphingolipid_metabolism	0.825795
VIT_09s0002g05700	Phototropic-responsive NPH3	CELLULAR PROCESSES, SIGNALLING & HOMEOSTASIS		0.823808
VIT_04s0008g01290	CGA1 (cytokinin-responsive GATA factor 1)	HORMONE METABOLISM & SIGNALLING	vv30007Cytokinin_signaling vv60016C2C2-GATA	0.818116
VIT_18s0001g06690	Gibberellin 20 oxidase 2	HORMONE METABOLISM & SIGNALLING	vv10904Diterpenoid_biosynthesis	0.789043
VIT_01s0011g04840	No hit	UNKNOWN		0.76845
VIT_18s0001g08820	Unknown protein	UNKNOWN		0.761613
VIT_06s0004g00020	NAC domain containing protein 32	TRANSCRIPTION FACTORS	vv60046NAC	0.749073
VIT_04s0008g05510	SYNC1 protein, related	UNKNOWN		0.734919
VIT_14s0128g00030	Unknown protein	UNKNOWN		0.729382
VIT_12s0055g00180	UDP-glucose glucosyltransferase	CARBOHYDRATE METABOLISM	vv10500Starch_and_sucrose_metabolism	0.72803
VIT_12s0055g00070	UDP-glycosyltransferase 71A13	CARBOHYDRATE METABOLISM		0.706721
VIT_11s0037g00840	Tetratricopeptide repeat (TPR)-containing	GENE FAMILIES WITH DIVERSE FUNCTIONS		0.69073
VIT_12s0055g00200	UDP-glucose glucosyltransferase	CARBOHYDRATE METABOLISM	vv10500Starch_and_sucrose_metabolism	0.678384
VIT_15s0046g00290	Auxin response factor 18	HORMONE METABOLISM & SIGNALLING	vv30003Auxin_signaling vv60004ARF	0.673908
VIT_17s0000g02680	ABA glucosidase	HORMONE METABOLISM & SIGNALLING	vv11013ABA_biosynthesis	0.661439
VIT_15s0046g01810	S-locus lectin protein kinase	CELLULAR PROCESSES, SIGNALLING & HOMEOSTASIS		0.661279
VIT_14s0066g01210	Carbonic anhydrase, chloroplast precursor	CELLULAR PROCESSES, SIGNALLING & HOMEOSTASIS	vv10910Nitrogen_metabolism vv50124Porters_cat_30_to_64	0.659499
VIT_01s0011g06190	Histidine kinase (AHK4) (WOL)	HORMONE METABOLISM & SIGNALLING	vv30007Cytokinin_signaling	0.653456
VIT_01s0011g04550	Unknown protein	UNKNOWN		0.650971
VIT_04s0079g00410	CIR1/RVE2 (circadian 1)	CELLULAR PROCESSES, SIGNALLING & HOMEOSTASIS	vv34710Circadian_rhythm vv60045MYBrelated	0.645273
VIT_12s0055g00160	UDP-glycosyltransferase 71E1	CARBOHYDRATE METABOLISM	vv10040Pentose_glucuronate_interconversion vv10500Starch_and_sucrose_metabolism	0.636369
VIT_00s0265g00050	1,3-beta-glucan synthase	CARBOHYDRATE METABOLISM	vv10500Starch_and_sucrose_metabolism	0.615175
VIT_11s0016g05770	Alkaline alpha galactosidase 2	CARBOHYDRATE METABOLISM	vv10052Galactose_metabolism vv10561Glycerolipid_metabolism	0.583426
VIT_13s0067g01070	Cys-3-His zinc finger protein	TRANSCRIPTION FACTORS	vv60018C3H	0.574016
VIT_09s0002g01610	Midasin-related	CELLULAR PROCESSES, SIGNALLING & HOMEOSTASIS	vv23008Ribosome_biogenesis_in_Eukaryotes	0.564713
VIT_14s0128g00120	Ring-H2 finger protein ATL3B	TRANSCRIPTION FACTORS	vv60078Other_zf-C3HC4	0.555655
VIT_12s0059g01240	Nitrate transporter (NTP3)	TRANSPORT	vv50122Porters_cat_7_to_17	0.494124
VIT_03s0063g00180	U-box domain-containing protein	UNKNOWN		0.468691
VIT_03s0038g01320	Crp1 protein	NUCLEIC ACID METABOLISM & REGULATION OF GENE EXPRESSION		0.455434
VIT_19s0015g02500	CYP72A1	SECONDARY METABOLISM	vv10902Monoterpenoid_biosynthesis	0.404616
VIT_04s0044g01000	Pectinesterase family	CELLULAR PROCESSES, SIGNALLING & HOMEOSTASIS	vv40006Cell_wall	-0.409111
VIT_16s0050g01850	AAA-type ATPase	GENE FAMILIES WITH DIVERSE FUNCTIONS		-0.442273
VIT_00s2085g00010	Leucine-rich repeat family protein	RESPONSE TO STRESS		-0.448968
VIT_04s0044g00730	S-receptor kinase	CELLULAR PROCESSES, SIGNALLING & HOMEOSTASIS		-0.467572
VIT_14s0171g00400	Lysine histidine transporter 1	TRANSPORT	vv50123Porters_cat_18_to_29	-0.483669
VIT_00s2086g00010	1-aminocyclopropane-1-carboxylate oxidase 1	HORMONE METABOLISM & SIGNALLING	vv10640Propanoate_metabolism vv30008Ethylene_signaling	-0.484906
VIT_12s0028g04030	Ankyrin repeat	GENE FAMILIES WITH DIVERSE FUNCTIONS	vv50108Accessory_factors_involved_in_transport	-0.485971
VIT_05s0049g00940	Inorganic phosphate transporter 1-4	TRANSPORT	vv50121Porters_cat_1_to_6	-0.4903
VIT_00s0218g00190	UDP-rhamnose:rhamnosyltransferase	SECONDARY METABOLISM	vv10942Anthocyanin_biosynthesis	-0.499524
VIT_00s0218g00170	UDP-rhamnose/rhamnosyltransferase	SECONDARY METABOLISM	vv10942Anthocyanin_biosynthesis	-0.500366
VIT_01s0011g02080	Ribosomal protein L36a/L44 (RPL36aB) 60S	PROTEIN METABOLISM	vv23010Ribosome	-0.503956
VIT_17s0053g00040	Metal-nicotianamine transporter YSL5	TRANSPORT	vv50125Porters_cat_66_to_94	-0.506745
VIT_12s0055g00910	Kelch repeat-containing F-box protein	UNKNOWN		-0.507615
VIT_15s0021g00320	No hit	UNKNOWN		-0.527516
VIT_07s0031g00660	Unknown protein	UNKNOWN		-0.534571
VIT_04s0008g02380	Kelch repeat-containing F-box protein	UNKNOWN		-0.543157
VIT_06s0061g01250	Unknown protein	UNKNOWN		-0.547743
VIT_18s0001g03950	Pm27 protein	UNKNOWN		-0.555245
VIT_06s0061g01420	Unknown	UNKNOWN		-0.566832
VIT_11s0037g00890	Glutamine amidotransferase class-I domain-containing protein	COFACTORS AND VITAMIN METABOLISM	vv10750Vitamin_B6_metabolism	-0.567375
VIT_01s0011g06470	Galacturonic acid reductase	CELLULAR PROCESSES, SIGNALLING & HOMEOSTASIS	vv40006Cell_wall	-0.56896
VIT_03s0038g04160	DC1 domain-containing protein	UNKNOWN		-0.582999
VIT_00s0732g00010	Homeobox-leucine zipper protein 22	TRANSCRIPTION FACTORS	vv60034HB	-0.588902
VIT_07s0129g00960	Protein kinase pto	RESPONSE TO STRESS	vv34626Plant-pathogen_interaction	-0.591941
VIT_19s0027g00010	Leucine-rich repeat family protein	RESPONSE TO STRESS		-0.59807
VIT_13s0019g03020	Glucosyltransferase-2	CARBOHYDRATE METABOLISM		-0.59877
VIT_05s0020g04610	SYM10 protein	CELLULAR PROCESSES, SIGNALLING & HOMEOSTASIS		-0.606895
VIT_16s0039g02010	Vacuolar sorting-associated protein (Vps27)	CELLULAR PROCESSES, SIGNALLING & HOMEOSTASIS	vv50111Tethering_factors	-0.619188
VIT_14s0083g00340	Beta-glucan-binding protein 4	CARBOHYDRATE METABOLISM	vv10052Galactose_metabolism vv10511N-Glycan_degradation vv10600Sphingolipid_metabolism	-0.622685
VIT_14s0068g00110	feronia receptor-like kinase	DEVELOPMENT		-0.627731
VIT_14s0068g00130	feronia receptor-like kinase	DEVELOPMENT		-0.628257
VIT_07s0031g00340	F-box domain containing protein	PROTEIN METABOLISM		-0.635167
VIT_13s0019g02910	Cis-zeatin O-beta-D-glucosyltransferase	HORMONE METABOLISM & SIGNALLING	vv10908Zeatin_biosynthesis	-0.638018
VIT_17s0000g09710	Leucine-rich repeat transmembrane protein kinase	CELLULAR PROCESSES, SIGNALLING & HOMEOSTASIS		-0.651747
VIT_01s0011g01050	Vacuolar sorting receptor 6	CELLULAR PROCESSES, SIGNALLING & HOMEOSTASIS	vv50110Protein_coat	-0.658068
VIT_14s0066g02040	Chaperone BCS1 mitochondrial	PROTEIN METABOLISM		-0.659559
VIT_16s0050g01430	Ornithine cyclodeaminase	AMINO ACID METABOLISM	vv10330Arginine_and_proline_metabolism	-0.663909
VIT_19s0014g04780	No hit	UNKNOWN		-0.679231
VIT_00s0304g00030	VQ motif-containing protein	UNKNOWN		-0.685534
VIT_03s0038g04670	Isoflavone reductase	SECONDARY METABOLISM	vv10943Isoflavonoid_biosynthesis	-0.687038
VIT_03s0017g02170	Zinc transporter ZIP5	TRANSPORT	vv50121Porters_cat_1_to_6	-0.6883
VIT_08s0040g01570	Protein kinase APK1A, chloroplast precursor	CELLULAR PROCESSES, SIGNALLING & HOMEOSTASIS		-0.68841
VIT_09s0002g01090	flavonoid 3-monooxygenase	SECONDARY METABOLISM	vv10941Flavonoid_biosynthesis	-0.689683
VIT_08s0007g05270	No hit	UNKNOWN		-0.691143
VIT_06s0004g06240	Zinc finger (C2H2 type) family	TRANSCRIPTION FACTORS	vv60017C2H2	-0.695967
VIT_00s0153g00050	Glutathione S-transferase 8 GSTU8	RESPONSE TO STRESS	vv10480Glutathione_metabolism	-0.697967
VIT_08s0058g00040	Verticillium wilt disease resistance protein Ve2	RESPONSE TO STRESS		-0.701292
VIT_16s0050g01780	Unknown protein	UNKNOWN		-0.702356
VIT_19s0015g01440	Unknown protein	UNKNOWN		-0.708027
VIT_04s0044g00720	S-receptor kinase	CELLULAR PROCESSES, SIGNALLING & HOMEOSTASIS		-0.713028
VIT_06s0004g04580	Protein kinase family protein	CELLULAR PROCESSES, SIGNALLING & HOMEOSTASIS		-0.713545
VIT_06s0004g01400	S-receptor kinase	CELLULAR PROCESSES, SIGNALLING & HOMEOSTASIS		-0.714238
VIT_02s0154g00320	Protease inhibitor/seed storage/lipid transfer protein (LTP)	TRANSPORT		-0.716408
VIT_18s0001g09910	L-asparaginase	AMINO ACID METABOLISM	vv10252Alanine_and_aspartate_metabolism vv10910Nitrogen_metabolism	-0.728124
VIT_10s0071g00320	GRAM domain-containing protein / ABA-responsive	UNKNOWN		-0.730833
VIT_11s0103g00520	Unknown	UNKNOWN		-0.755826
VIT_14s0030g02110	Ca2+-transporting ATPase type 2 isoform 8	CELLULAR PROCESSES, SIGNALLING & HOMEOSTASIS	vv34020Calcium_signaling_pathway vv50131Primary_active_transporter_cat_A2_to_A4	-0.756116
VIT_06s0004g04550	Ankyrin repeat	GENE FAMILIES WITH DIVERSE FUNCTIONS	vv50108Accessory_factors_involved_in_transport	-0.757554
VIT_07s0031g01910	Unknown protein	UNKNOWN		-0.779883
VIT_08s0040g01580	Protein kinase APK1A, chloroplast precursor	CELLULAR PROCESSES, SIGNALLING & HOMEOSTASIS		-0.782892
VIT_14s0083g01210	feronia receptor-like kinase	DEVELOPMENT		-0.79212
VIT_12s0035g00330	AAA-type ATPase	GENE FAMILIES WITH DIVERSE FUNCTIONS		-0.793876
VIT_00s0421g00040	Disease resistance family protein	RESPONSE TO STRESS		-0.795306
VIT_00s0397g00010	HcrVf1 protein	RESPONSE TO STRESS	vv34626Plant-pathogen_interaction	-0.801578
VIT_06s0080g00910	F-box family protein	PROTEIN METABOLISM		-0.803056
VIT_04s0044g00660	S-receptor kinase	CELLULAR PROCESSES, SIGNALLING & HOMEOSTASIS		-0.813547
VIT_05s0077g01720	SAG101 (senescence-associated gene 101)	LIPID METABOLISM		-0.814035
VIT_09s0002g02990	FRK1 (FLG22-induced receptor-like kinase 1)	RESPONSE TO STRESS	vv34626Plant-pathogen_interaction	-0.816843
VIT_03s0097g00510	Oligopeptide transporter OPT4	TRANSPORT	vv50125Porters_cat_66_to_94	-0.818692
VIT_13s0019g01890	DVL11/RTFL8 (ROTUNDIFOLIA like 8)	DEVELOPMENT		-0.824343
VIT_16s0100g00270	Peptidoglycan-binding LysM domain-containing protein	CELLULAR PROCESSES, SIGNALLING & HOMEOSTASIS		-0.834365
VIT_01s0011g02320	Unknown protein	UNKNOWN		-0.847391
VIT_12s0035g00350	AAA-type ATPase	GENE FAMILIES WITH DIVERSE FUNCTIONS		-0.847993
VIT_00s0388g00020	Receptor serine/threonine kinase PR5K	CELLULAR PROCESSES, SIGNALLING & HOMEOSTASIS		-0.848837
VIT_18s0001g15220	Unknown protein	UNKNOWN		-0.850937
VIT_14s0068g00100	feronia receptor-like kinase	DEVELOPMENT		-0.853224
VIT_05s0049g01290	Protein phosphatase 2C	CELLULAR PROCESSES, SIGNALLING & HOMEOSTASIS		-0.855806
VIT_12s0035g00340	AAA-type ATPase	GENE FAMILIES WITH DIVERSE FUNCTIONS		-0.856453
VIT_14s0068g00090	feronia receptor-like kinase	DEVELOPMENT		-0.85664
VIT_17s0000g05360	Germin	ENERGY METABOLISM		-0.857691
VIT_04s0044g00640	S-receptor kinase	CELLULAR PROCESSES, SIGNALLING & HOMEOSTASIS		-0.868232
VIT_11s0016g02280	Glycine dehydrogenase 2	AMINO ACID METABOLISM	vv10260Glycine_serine_and_threonine_metabolism	-0.871139
VIT_06s0004g04820	Salt stress-inducible protein kinase	CELLULAR PROCESSES, SIGNALLING & HOMEOSTASIS		-0.875171
VIT_12s0057g01430	Heavy-metal-associated domain-containing protein	UNKNOWN		-0.876061
VIT_05s0077g01750	SAG101 (senescence-associated gene 101)	LIPID METABOLISM		-0.882237
VIT_00s0388g00090	Ser/Thr receptor-like kinase1	CELLULAR PROCESSES, SIGNALLING & HOMEOSTASIS		-0.88327
VIT_00s0388g00050	Receptor kinase homolog LRK14	CELLULAR PROCESSES, SIGNALLING & HOMEOSTASIS		-0.885664
VIT_06s0004g01890	Cu2+-exporting ATPase HMA5 (heavy metal ATPase 5)	TRANSPORT	vv50131Primary_active_transporter_cat_A2_to_A4	-0.886833
VIT_03s0097g00460	Geraniol 10-hydroxylase	SECONDARY METABOLISM	vv10902Monoterpenoid_biosynthesis	-0.888537
VIT_07s0129g00240	C2H2 zinc finger protein AZF1	TRANSCRIPTION FACTORS	vv60017C2H2	-0.899333
VIT_17s0000g07560	EDS1 (Enhanced disease susceptibility 1)	HORMONE METABOLISM & SIGNALLING	vv30011Jasmonate_signaling	-0.904235
VIT_05s0077g01730	Unknown	UNKNOWN		-0.905134
VIT_08s0058g00470	Abscisic acid receptor PYL4 RCAR10	HORMONE METABOLISM & SIGNALLING	vv30001ABA_signaling	-0.907891
VIT_10s0003g01830	Aquaporin NIP1;2	TRANSPORT	vv50101Channels_and_pores	-0.910461
VIT_02s0012g00280	Senescence-associated protein	DEVELOPMENT		-0.911337
VIT_02s0025g04880	Geraniol 10-hydroxylase	SECONDARY METABOLISM	vv10902Monoterpenoid_biosynthesis	-0.917567
VIT_14s0060g00120	Germin-like protein 2 [Vitis vinifera]	ENERGY METABOLISM		-0.925682
VIT_00s0397g00050	Disease resistance family protein	RESPONSE TO STRESS		-0.928473
VIT_08s0007g04890	ACT domain-containing protein	UNKNOWN		-0.929311
VIT_05s0049g01550	Peptide transporter protein 3	TRANSPORT	vv50122Porters_cat_7_to_17	-0.929661
VIT_04s0023g03470	DNAJ heat shock N-terminal domain-containing protein	PROTEIN METABOLISM	vv50132Primary_active_transporter_cat_A5_to_A8	-0.935807
VIT_12s0057g00950	No hit	UNKNOWN		-0.938155
VIT_17s0000g09790	BT1 (BTB and TAZ domain protein 1)	TRANSCRIPTION FACTORS	vv60060TAZ	-0.94033
VIT_09s0002g07610	Leucine-rich repeat family	RESPONSE TO STRESS		-0.948233
VIT_07s0104g00640	No hit	UNKNOWN		-0.958284
VIT_01s0146g00100	ACT domain containing protein (ACR4)	UNKNOWN		-0.96399
VIT_12s0142g00780	Leucine-rich repeat transmembrane protein kinase	CELLULAR PROCESSES, SIGNALLING & HOMEOSTASIS		-0.980339
VIT_16s0098g00860	Flavanone 3-hydroxylase	SECONDARY METABOLISM	vv10941Flavonoid_biosynthesis	-0.980455
VIT_07s0005g05720	Tetratricopeptide repeat domain male sterility MS5	GENE FAMILIES WITH DIVERSE FUNCTIONS		-0.982964
VIT_04s0008g04810	Unknown	UNKNOWN		-0.987642
VIT_18s0001g09390	Protein phosphatase 2C	CELLULAR PROCESSES, SIGNALLING & HOMEOSTASIS		-0.989997
VIT_00s0780g00040	RGLG2 (ring Domain LIGASE2)	HORMONE METABOLISM & SIGNALLING	vv50004Auxin_transport	-0.994192
VIT_16s0050g00010	Receptor kinase homolog LRK14	CELLULAR PROCESSES, SIGNALLING & HOMEOSTASIS		-1.00295
VIT_16s0022g00960	Invertase/pectin methylesterase inhibitor	CELLULAR PROCESSES, SIGNALLING & HOMEOSTASIS	vv40006Cell_wall	-1.00557
VIT_19s0014g03770	Retrotransposon	NUCLEIC ACID METABOLISM & REGULATION OF GENE EXPRESSION		-1.00561
VIT_00s0485g00010	Receptor kinase homolog LRK14	CELLULAR PROCESSES, SIGNALLING & HOMEOSTASIS		-1.01129
VIT_07s0005g00870	Erg-1	HORMONE METABOLISM & SIGNALLING	vv30008Ethylene_signaling vv30011Jasmonate_signaling	-1.01268
VIT_01s0011g06080	Lectin protein kinase family	CELLULAR PROCESSES, SIGNALLING & HOMEOSTASIS		-1.01273
VIT_09s0002g02450	Phosphatase	CELLULAR PROCESSES, SIGNALLING & HOMEOSTASIS		-1.02718
VIT_16s0148g00220	Ser/Thr receptor-like kinase1	CELLULAR PROCESSES, SIGNALLING & HOMEOSTASIS		-1.03292
VIT_01s0010g02440	ABC transporter C member 9	TRANSPORT	vv52010ABC_transporters	-1.04891
VIT_02s0025g04890	CYP76B1	CELLULAR PROCESSES, SIGNALLING & HOMEOSTASIS		-1.05443
VIT_04s0008g00150	NAC domain containing protein 36	TRANSCRIPTION FACTORS	vv60046NAC	-1.05561
VIT_09s0002g02460	Phosphatase	CELLULAR PROCESSES, SIGNALLING & HOMEOSTASIS		-1.0613
VIT_09s0002g00410	No hit	UNKNOWN		-1.07378
VIT_03s0063g00550	Fw2.2 ORFX	UNKNOWN		-1.07793
VIT_14s0066g02680	Leucine-rich repeat protein kinase	CELLULAR PROCESSES, SIGNALLING & HOMEOSTASIS		-1.08699
VIT_03s0063g00450	Alpha-amylase	CARBOHYDRATE METABOLISM	vv10500Starch_and_sucrose_metabolism	-1.09535
VIT_04s0008g07250	Aspartyl protease	PROTEIN METABOLISM		-1.10505
VIT_17s0000g08720	RKF2 (receptor-like serine/threonine kinase 2)	CELLULAR PROCESSES, SIGNALLING & HOMEOSTASIS		-1.10726
VIT_12s0142g00760	Leucine-rich repeat protein kinase	CELLULAR PROCESSES, SIGNALLING & HOMEOSTASIS		-1.11513
VIT_17s0000g02370	Receptor protein kinase	CELLULAR PROCESSES, SIGNALLING & HOMEOSTASIS		-1.12221
VIT_18s0041g00010	Wall-associated receptor kinase 2	CELLULAR PROCESSES, SIGNALLING & HOMEOSTASIS		-1.15031
VIT_05s0049g00930	Inorganic phosphate transporter 1-4	TRANSPORT	vv50121Porters_cat_1_to_6	-1.16586
VIT_03s0091g00160	NtPRp27 secretory protein	RESPONSE TO STRESS		-1.17464
VIT_12s0055g00580	Receptor protein kinase	CELLULAR PROCESSES, SIGNALLING & HOMEOSTASIS		-1.17681
VIT_06s0061g00360	UDP-glucoronosyl and UDP-glucosyl transferase	UNKNOWN		-1.20459
VIT_14s0006g02950	Lateral organ boundaries protein 41	TRANSCRIPTION FACTORS	vv60007AS2	-1.2291
VIT_04s0008g07150	Aspartyl protease	PROTEIN METABOLISM		-1.23288
VIT_12s0028g03920	Ankyrin repeat	GENE FAMILIES WITH DIVERSE FUNCTIONS	vv50108Accessory_factors_involved_in_transport	-1.23741
VIT_14s0060g01990	ATPP2-B15 (Phloem protein 2-B15)	UNKNOWN		-1.24243
VIT_16s0022g00860	Invertase/pectin methylesterase inhibitor	CELLULAR PROCESSES, SIGNALLING & HOMEOSTASIS	vv40006Cell_wall	-1.24547
VIT_19s0014g03780	Unknown protein	UNKNOWN		-1.2471
VIT_01s0011g03430	No hit	UNKNOWN		-1.28999
VIT_18s0089g00280	TIR-NBS-LRR-TIR disease resistance protein	RESPONSE TO STRESS		-1.30129
VIT_00s0250g00090	Oxidoreductase, 2OG-Fe(II) oxygenase	CELLULAR PROCESSES, SIGNALLING & HOMEOSTASIS		-1.33969
VIT_08s0032g00300	Annexin A3	TRANSPORT	vv50101Channels_and_pores	-1.36016
VIT_17s0000g09610	CYP71D10	SECONDARY METABOLISM	vv10902Monoterpenoid_biosynthesis	-1.39868
VIT_17s0000g04880	Dirigent protein	RESPONSE TO STRESS		-1.40839
VIT_08s0007g01090	DC1 domain-containing protein	UNKNOWN		-1.42543
VIT_00s0187g00010	No hit	UNKNOWN		-1.47306
VIT_18s0001g09820	S-domain receptor kinase	CELLULAR PROCESSES, SIGNALLING & HOMEOSTASIS		-1.49489
VIT_00s1194g00020	No hit	UNKNOWN		-1.5461
VIT_05s0049g00450	Nodulin MtN21 family	TRANSPORT	vv50122Porters_cat_7_to_17	-1.5749
VIT_09s0002g01680	Calmodulin-binding region IQD6	CELLULAR PROCESSES, SIGNALLING & HOMEOSTASIS		-1.58032
VIT_18s0001g04530	(-)-germacrene D synthase	SECONDARY METABOLISM	vv10900Terpenoid_biosynthesis	-1.59998
VIT_18s0001g05450	(-)-germacrene D synthase	SECONDARY METABOLISM	vv10900Terpenoid_biosynthesis	-1.61834
VIT_18s0001g05290	(-)-germacrene D synthase	SECONDARY METABOLISM	vv10900Terpenoid_biosynthesis	-1.6464
VIT_18s0001g04870	(-)-germacrene D synthase	SECONDARY METABOLISM	vv10900Terpenoid_biosynthesis	-1.67111
VIT_18s0001g05230	Valencene synthase	SECONDARY METABOLISM	vv10900Terpenoid_biosynthesis	-1.688
VIT_13s0067g01940	Abscisic acid receptor PYL4 RCAR10	HORMONE METABOLISM & SIGNALLING	vv30001ABA_signaling	-1.73502
VIT_03s0017g02140	Tetrahydroxychalcone 2'-glucosyltransferase	SECONDARY METABOLISM	vv10941Flavonoid_biosynthesis	-1.79833
VIT_07s0031g01900	Unknown protein	UNKNOWN		-1.82105
VIT_06s0004g07210	CCT motif constans-like	TRANSCRIPTION FACTORS	vv60070Orphans_CCT	-1.99123
VIT_03s0017g02120	UDP-glucose flavonoid 3-O-glucosyltransferase 2	SECONDARY METABOLISM	vv10941Flavonoid_biosynthesis	-2.12832
VIT_16s0050g01680	UDP-glucose: anthocyanidin 5,3-O-glucosyltransferase	SECONDARY METABOLISM	vv10942Anthocyanin_biosynthesis	-2.19905
VIT_05s0077g01600	Pathogenesis protein 10 [Vitis vinifera]	RESPONSE TO STRESS		-2.21033
VIT_12s0057g00870	CF9	RESPONSE TO STRESS	vv34626Plant-pathogen_interaction	-2.5707
VIT_18s0041g01210	Lectin protein kinase	CELLULAR PROCESSES, SIGNALLING & HOMEOSTASIS		-2.83584
VIT_15s0021g01260	Unknown	UNKNOWN		-2.97175
VIT_18s0041g01170	Lectin protein kinase	CELLULAR PROCESSES, SIGNALLING & HOMEOSTASIS		-3.22437
VIT_18s0041g01160	Lectin protein kinase	CELLULAR PROCESSES, SIGNALLING & HOMEOSTASIS		-3.41968
VIT_15s0021g01270	Unknown	UNKNOWN		-4.77332

## Sheet: Lam vs CTR Moscato
				log2(FoldChange)
GGDB 12X V1	Functional annotation	Functional category	Network	Lam vs CTR Moscato
VIT_03s0063g01820	AOS (allene oxide synthase)	HORMONE METABOLISM & SIGNALLING	vv10592alpha-Linolenic_acid_metabolism	2.16712
VIT_18s0001g11180	Blue (type 1) copper domain	CELLULAR PROCESSES, SIGNALLING & HOMEOSTASIS		1.82745
VIT_16s0013g00980	Ethylene-responsive transcription factor ERF105	HORMONE METABOLISM & SIGNALLING	vv30008Ethylene_signaling vv60003AP2_EREBP	1.55274
VIT_04s0008g01860	CYP72A58	SECONDARY METABOLISM	vv10902Monoterpenoid_biosynthesis	1.07468
VIT_05s0077g02280	Unknown protein	UNKNOWN		-0.835127

## Sheet: Acs-Mt vs K-Pho Moscato
				log2(FoldChange)
GGDB 12X V1	Functional annotation	Functional category	Network	AcS-Mt vs K-Pho Moscato
VIT_19s0014g03710	Dynein light chain LC8-type	CELLULAR PROCESSES, SIGNALLING & HOMEOSTASIS	vv44810Regulation_of_actin_cytoskeleton	6.58776
VIT_00s1355g00020	Expansin-like B1	HORMONE METABOLISM & SIGNALLING	vv30003Auxin_signaling	3.35056
VIT_08s0056g01480	Cation exchanger, CAX7	TRANSPORT	vv50123Porters_cat_18_to_29	3.32956
VIT_14s0128g00540	Germin-like protein 3 [Vitis vinifera]	ENERGY METABOLISM		3.26056
VIT_00s1455g00010	Expansin beta 1 precursor	HORMONE METABOLISM & SIGNALLING	vv30003Auxin_signaling	3.2128
VIT_11s0016g05840	Protease inhibitor/seed storage/lipid transfer protein (LTP)	TRANSPORT		3.16531
VIT_13s0106g00610	Tetracycline transporter	TRANSPORT	vv50121Porters_cat_1_to_6	3.15084
VIT_06s0061g00730	Aquaporin GAMMA-TIP3/TIP1;3	TRANSPORT	vv50101Channels_and_pores	3.06845
VIT_18s0117g00210	Myb domain protein 4	TRANSCRIPTION FACTORS	vv60044MYB	3.05334
VIT_09s0002g01320	Germin-like protein	ENERGY METABOLISM		3.04897
VIT_14s0066g02290	P-glycoprotein 17	TRANSPORT	vv52010ABC_transporters	2.93288
VIT_02s0012g01350	No hit	UNKNOWN		2.90375
VIT_01s0026g02620	Expansin [Vitis labrusca x Vitis vinifera] EXPA15	HORMONE METABOLISM & SIGNALLING	vv30003Auxin_signaling	2.90066
VIT_12s0055g00320	UDP-glucose: anthocyanidin 5,3-O-glucosyltransferase	SECONDARY METABOLISM	vv10942Anthocyanin_biosynthesis	2.88612
VIT_04s0008g04060	RD22	RESPONSE TO STRESS		2.86764
VIT_10s0003g05580	Carbohydrate oxidase	CARBOHYDRATE METABOLISM		2.85254
VIT_14s0128g00600	Germin-like protein 3 [Vitis vinifera]	ENERGY METABOLISM		2.82518
VIT_13s0064g00910	Unknown	UNKNOWN		2.81025
VIT_08s0007g06160	BZIP transcription factor	TRANSCRIPTION FACTORS	vv60012BZIP	2.79483
VIT_00s0392g00030	(E,E)-alpha-farnesene synthase	SECONDARY METABOLISM	vv10902Monoterpenoid_biosynthesis	2.78828
VIT_00s0265g00090	Unknown protein	UNKNOWN		2.78313
VIT_16s0022g02310	Gibberellin 3-beta-dioxygenase.	HORMONE METABOLISM & SIGNALLING	vv10904Diterpenoid_biosynthesis vv30001ABA_signaling	2.78111
VIT_05s0020g03750	Protease inhibitor/seed storage/lipid transfer protein (LTP)	TRANSPORT		2.7784
VIT_00s1350g00030	Unknown	UNKNOWN		2.74375
VIT_14s0128g00570	Germin	ENERGY METABOLISM		2.74174
VIT_17s0119g00150	Alpha-amylase/subtilisin inhibitor	CARBOHYDRATE METABOLISM	vv10500Starch_and_sucrose_metabolism	2.73136
VIT_16s0013g00590	Plastocyanin domain-containing protein	ENERGY METABOLISM	vv10195Photosynthesis vv50113Thylakoid_targeting_pathway	2.7226
VIT_06s0004g06830	Asparagine synthetase	AMINO ACID METABOLISM	vv10910Nitrogen_metabolism	2.70747
VIT_17s0119g00280	Alpha-amylase/subtilisin inhibitor	CARBOHYDRATE METABOLISM	vv10500Starch_and_sucrose_metabolism	2.64723
VIT_05s0020g05000	Inhibitor of trypsin and hageman factor (CMTI-V)	PROTEIN METABOLISM		2.5774
VIT_15s0048g02510	Basic helix-loop-helix (bHLH) family	TRANSCRIPTION FACTORS	vv60011BHLH	2.55577
VIT_19s0090g01340	No hit	UNKNOWN		2.54144
VIT_17s0119g00230	Trypsin and protease inhibitor Kunitz family	PROTEIN METABOLISM		2.49489
VIT_11s0037g00290	Plastocyanin domain-containing protein	ENERGY METABOLISM	vv10195Photosynthesis vv50113Thylakoid_targeting_pathway	2.48467
VIT_07s0005g01080	Unknown protein	UNKNOWN		2.48425
VIT_12s0035g01000	Serine protease inhibitor, serine-type	PROTEIN METABOLISM		2.48015
VIT_05s0020g05040	Proteinase inhibitor 1 PPI3B2	PROTEIN METABOLISM		2.47096
VIT_12s0035g02060	Methionine S-methyltransferase	AMINO ACID METABOLISM	vv10450Selenoamino_acid_metabolism	2.46295
VIT_06s0004g01230	DC1 domain-containing protein	UNKNOWN		2.45858
VIT_19s0090g01360	No hit	UNKNOWN		2.40728
VIT_07s0104g00620	Lipase GDSL	LIPID METABOLISM		2.40542
VIT_01s0011g03730	(myb domain protein 62	TRANSCRIPTION FACTORS	vv60044MYB	2.37328
VIT_01s0026g02270	Kinase	CELLULAR PROCESSES, SIGNALLING & HOMEOSTASIS		2.37123
VIT_18s0001g01290	Laccase	SECONDARY METABOLISM	vv11000Single_reactions vv50109Incompletely_characterized_transport_systems	2.32264
VIT_15s0046g00660	Wax synthase	LIPID METABOLISM	vv11000Single_reactions	2.30262
VIT_00s0361g00060	(E,E)-alpha-farnesene synthase	SECONDARY METABOLISM	vv10902Monoterpenoid_biosynthesis	2.29985
VIT_13s0106g00250	Carboxylic ester hydrolase	CELLULAR PROCESSES, SIGNALLING & HOMEOSTASIS		2.29893
VIT_11s0037g00270	Accumulation of photosystem one 2 (APO2)	ENERGY METABOLISM		2.28767
VIT_10s0003g01050	CHUP1 (chloroplast unusual positioning 1)	CELLULAR PROCESSES, SIGNALLING & HOMEOSTASIS	vv44810Regulation_of_actin_cytoskeleton	2.25407
VIT_16s0050g02100	Disease resistance	RESPONSE TO STRESS		2.2136
VIT_12s0055g00340	WRKY DNA-binding protein 9	TRANSCRIPTION FACTORS	vv60066WRKY	2.20765
VIT_16s0039g02820	Unknown	UNKNOWN		2.20407
VIT_15s0046g00590	Wax synthase	LIPID METABOLISM	vv11000Single_reactions	2.19927
VIT_18s0117g00590	Laccase	SECONDARY METABOLISM	vv11000Single_reactions vv50109Incompletely_characterized_transport_systems	2.18705
VIT_01s0010g00930	BZIP transcription factor bZIP58	TRANSCRIPTION FACTORS	vv60012BZIP	2.1754
VIT_14s0006g02030	Tetratricopeptide helical	GENE FAMILIES WITH DIVERSE FUNCTIONS		2.16312
VIT_05s0049g00550	No hit	UNKNOWN		2.15476
VIT_04s0044g00970	Unknown protein	UNKNOWN		2.1396
VIT_03s0063g01590	CYP82C4	SECONDARY METABOLISM	vv10902Monoterpenoid_biosynthesis	2.12852
VIT_16s0013g01030	Ethylene-responsive transcription factor ERF105	HORMONE METABOLISM & SIGNALLING	vv30008Ethylene_signaling vv60003AP2_EREBP	2.1095
VIT_01s0010g02980	Calcium-binding protein CML	RESPONSE TO STRESS	vv34626Plant-pathogen_interaction	2.09367
VIT_08s0007g00750	SRG1 (senescence-related gene 1)	CARBOHYDRATE METABOLISM		2.08935
VIT_11s0016g02210	GATA transcription factor 24	TRANSCRIPTION FACTORS	vv60016C2C2-GATA	2.08848
VIT_10s0003g03490	GA 2-oxidase	HORMONE METABOLISM & SIGNALLING	vv10904Diterpenoid_biosynthesis	2.08539
VIT_07s0031g00500	Subtilase	TRANSPORT	vv50101Channels_and_pores	2.07918
VIT_05s0049g00780	No hit	UNKNOWN		2.0725
VIT_09s0018g01950	Cellulose synthase CSLC05	CELLULAR PROCESSES, SIGNALLING & HOMEOSTASIS	vv40006Cell_wall	2.07035
VIT_04s0008g00880	Homeobox gene 1	TRANSCRIPTION FACTORS	vv60034HB	2.07018
VIT_05s0049g00430	1-aminocyclopropane-1-carboxylate oxidase homolog 1	HORMONE METABOLISM & SIGNALLING	vv10640Propanoate_metabolism vv30008Ethylene_signaling	2.06256
VIT_06s0004g01250	Omega-6 fatty acid desaturase, endoplasmic reticulum (FAD2)	LIPID METABOLISM	vv11040Biosynthesis_of_unsaturated_fatty_acids	2.05976
VIT_07s0197g00060	Myb family	TRANSCRIPTION FACTORS	vv60029G2-like	2.05969
VIT_11s0016g00660	DREB sub A-5 of ERF/AP2 transcription factor	HORMONE METABOLISM & SIGNALLING	vv30008Ethylene_signaling vv60003AP2_EREBP	2.04891
VIT_16s0050g01920	Curculin (mannose-binding) lectin	ENERGY METABOLISM		2.02344
VIT_14s0068g01040	Ethylene-responsive transcription factor ERF113	HORMONE METABOLISM & SIGNALLING	vv30008Ethylene_signaling vv60003AP2_EREBP	2.01912
VIT_13s0067g01970	Laccase	SECONDARY METABOLISM	vv11000Single_reactions vv50109Incompletely_characterized_transport_systems	2.01808
VIT_05s0049g00840	No hit	UNKNOWN		2.00481
VIT_00s0407g00050	No hit	UNKNOWN		1.99798
VIT_06s0080g01020	Secoisolariciresinol dehydrogenase	SECONDARY METABOLISM	vv10940Phenylpropanoid_biosynthesis	1.98154
VIT_05s0049g00800	Unknown protein	UNKNOWN		1.98142
VIT_14s0006g01290	Myb domain protein 113	TRANSCRIPTION FACTORS	vv60044MYB	1.9803
VIT_03s0110g00290	No hit	UNKNOWN		1.97977
VIT_05s0077g01460	No hit	UNKNOWN		1.97529
VIT_13s0320g00060	Carboxyl-terminal peptidase	PROTEIN METABOLISM		1.97363
VIT_09s0002g02950	No hit	UNKNOWN		1.96279
VIT_09s0002g07540	VQ motif-containing protein	UNKNOWN		1.96269
VIT_15s0024g01030	GLT1 (NADH-dependent glutamate synthase 1 gene)	AMINO ACID METABOLISM	vv10251Glutamate_metabolism vv10910Nitrogen_metabolism	1.96069
VIT_01s0010g01980	Anionic peroxidase	AMINO ACID METABOLISM	vv10360Phenylalanine_metabolism vv10680Methane_metabolism	1.95653
VIT_14s0066g02320	ABC transporter B member 11	TRANSPORT	vv52010ABC_transporters	1.95141
VIT_15s0048g00510	Pectinesterase family	CELLULAR PROCESSES, SIGNALLING & HOMEOSTASIS	vv40006Cell_wall	1.94924
VIT_08s0007g01810	ANTR2 (anion transporter 2	TRANSPORT	vv50121Porters_cat_1_to_6	1.94774
VIT_06s0004g00150	MYR1 (MYB-related protein 1)	TRANSCRIPTION FACTORS	vv60029G2-like	1.94132
VIT_10s0092g00150	Patatin protein 3	ENERGY METABOLISM		1.93552
VIT_09s0002g02970	Unknown	UNKNOWN		1.92319
VIT_15s0048g02600	Starch synthase	CARBOHYDRATE METABOLISM	vv10500Starch_and_sucrose_metabolism	1.91988
VIT_00s0413g00010	Laccase (diphenol oxidase) family protein	SECONDARY METABOLISM	vv11000Single_reactions vv50109Incompletely_characterized_transport_systems	1.91268
VIT_16s0050g01880	Receptor kinase homolog LRK10	CELLULAR PROCESSES, SIGNALLING & HOMEOSTASIS		1.90256
VIT_09s0002g05700	Phototropic-responsive NPH3	CELLULAR PROCESSES, SIGNALLING & HOMEOSTASIS		1.88802
VIT_17s0000g03750	Chitin elicitor-binding CEBIP LysM domain-containing	RESPONSE TO STRESS	vv34626Plant-pathogen_interaction	1.88777
VIT_08s0056g01190	Myb domain protein 105	TRANSCRIPTION FACTORS	vv60044MYB	1.88279
VIT_07s0005g02970	Myosin-like protein XIC	CELLULAR PROCESSES, SIGNALLING & HOMEOSTASIS	vv44810Regulation_of_actin_cytoskeleton	1.8819
VIT_07s0005g01210	Myb domain protein 12	TRANSCRIPTION FACTORS	vv60044MYB	1.87746
VIT_06s0009g02830	Flavonoid 3',5'-hydroxylase	SECONDARY METABOLISM	vv10941Flavonoid_biosynthesis	1.87469
VIT_18s0001g06820	MATE efflux family protein ripening responsive	TRANSPORT	vv50125Porters_cat_66_to_94	1.87103
VIT_11s0016g00330	Pectinesterase family	CELLULAR PROCESSES, SIGNALLING & HOMEOSTASIS	vv40006Cell_wall	1.86493
VIT_12s0055g00310	UDP-glucose glucosyltransferase	CARBOHYDRATE METABOLISM	vv10500Starch_and_sucrose_metabolism	1.8635
VIT_10s0003g05620	Carbohydrate oxidase	CARBOHYDRATE METABOLISM		1.85296
VIT_15s0048g01200	Subtilisin serine endopeptidase (XSP1)	TRANSPORT	vv50101Channels_and_pores	1.85086
VIT_05s0020g03730	Lipid transfer protein	TRANSPORT		1.83573
VIT_00s0392g00060	(E,E)-alpha-farnesene synthase	SECONDARY METABOLISM	vv10902Monoterpenoid_biosynthesis	1.83062
VIT_18s0075g00700	Laccase	SECONDARY METABOLISM	vv11000Single_reactions vv50109Incompletely_characterized_transport_systems	1.7934
VIT_19s0085g00740	ZIP family transporter	TRANSPORT	vv50121Porters_cat_1_to_6	1.77609
VIT_01s0150g00120	Ethylene-responsive transcription factor ERF114	HORMONE METABOLISM & SIGNALLING	vv30008Ethylene_signaling vv60003AP2_EREBP	1.75495
VIT_16s0013g00990	Ethylene-responsive transcription factor ERF105	HORMONE METABOLISM & SIGNALLING	vv30008Ethylene_signaling vv60003AP2_EREBP	1.7517
VIT_05s0077g02150	Chalcone reductase	SECONDARY METABOLISM	vv10941Flavonoid_biosynthesis	1.74292
VIT_19s0093g00590	Myosin heavy chain-like protein	CELLULAR PROCESSES, SIGNALLING & HOMEOSTASIS	vv44810Regulation_of_actin_cytoskeleton	1.7406
VIT_15s0046g01380	Unknown	UNKNOWN		1.72978
VIT_08s0058g01210	Non-specific lipid transfer protein LTP1	TRANSPORT		1.71618
VIT_14s0066g00850	Nitrate transporter2.5	TRANSPORT	vv50121Porters_cat_1_to_6	1.71238
VIT_05s0020g05020	Inhibitor of trypsin and hageman factor (CMTI-V)	PROTEIN METABOLISM		1.71179
VIT_04s0008g03950	RD22	RESPONSE TO STRESS		1.70713
VIT_17s0000g08680	IMP dehydrogenase/GMP reductase	NUCLEIC ACID METABOLISM & REGULATION OF GENE EXPRESSION	vv10230Purine_metabolism	1.69849
VIT_03s0063g00380	ABA 8'-hydroxylase CYP707A1	HORMONE METABOLISM & SIGNALLING	vv10906Carotenoid_biosynthesis vv11013ABA_biosynthesis vv30001ABA_signaling	1.69707
VIT_16s0050g01580	UDP-glucose: anthocyanidin 5,3-O-glucosyltransferase	SECONDARY METABOLISM	vv10942Anthocyanin_biosynthesis	1.69196
VIT_18s0001g06690	Gibberellin 20 oxidase 2	HORMONE METABOLISM & SIGNALLING	vv10904Diterpenoid_biosynthesis	1.68938
VIT_02s0025g04550	Glucose-methanol-choline (GMC) oxidoreductase	AMINO ACID METABOLISM	vv10260Glycine_serine_and_threonine_metabolism	1.68755
VIT_12s0059g02660	No hit	UNKNOWN		1.68738
VIT_18s0075g00780	Laccase	SECONDARY METABOLISM	vv11000Single_reactions vv50109Incompletely_characterized_transport_systems	1.68363
VIT_18s0075g00620	Laccase	SECONDARY METABOLISM	vv11000Single_reactions vv50109Incompletely_characterized_transport_systems	1.67453
VIT_04s0043g00160	Receptor protein kinase	CELLULAR PROCESSES, SIGNALLING & HOMEOSTASIS		1.67436
VIT_17s0053g00990	Alpha-expansin 1 precursor	HORMONE METABOLISM & SIGNALLING	vv30003Auxin_signaling	1.67421
VIT_10s0116g01440	F-box-like	PROTEIN METABOLISM		1.65954
VIT_10s0116g01450	Unknown	UNKNOWN		1.65783
VIT_18s0001g12070	Photosystem II PsbM	ENERGY METABOLISM	vv10195Photosynthesis vv50135Primary_active_transporter_cat_D3_to_E2	1.65064
VIT_08s0040g00830	Proton-dependent oligopeptide transport (POT) family protein	TRANSPORT	vv50122Porters_cat_7_to_17	1.64692
VIT_18s0166g00080	ABC transporter G member 4	TRANSPORT	vv52010ABC_transporters	1.63426
VIT_04s0023g03550	Thaumatin	RESPONSE TO STRESS		1.62665
VIT_04s0023g01150	Unknown protein	UNKNOWN		1.62638
VIT_18s0075g00600	Laccase	SECONDARY METABOLISM	vv11000Single_reactions vv50109Incompletely_characterized_transport_systems	1.62631
VIT_02s0025g01040	Receptor protein kinase	CELLULAR PROCESSES, SIGNALLING & HOMEOSTASIS		1.62302
VIT_12s0059g01320	Glucan endo-1,3-beta-glucosidase 7 precursor	CARBOHYDRATE METABOLISM	vv10500Starch_and_sucrose_metabolism	1.6228
VIT_12s0059g01870	GH3-like protein	HORMONE METABOLISM & SIGNALLING	vv11002Auxin_biosynthesis	1.6225
VIT_03s0038g02170	Thaumatin	RESPONSE TO STRESS		1.61808
VIT_06s0004g02620	Phenylalanine ammonia-lyase	SECONDARY METABOLISM	vv10350Tyrosine_metabolism vv10360Phenylalanine_metabolism vv10910Nitrogen_metabolism vv10940Phenylpropanoid_biosynthesis	1.61489
VIT_00s0385g00020	Linalool synthase	SECONDARY METABOLISM	vv10900Terpenoid_biosynthesis	1.61395
VIT_07s0005g03060	1-aminocyclopropane-1-carboxylate oxidase homolog 1	HORMONE METABOLISM & SIGNALLING	vv10640Propanoate_metabolism vv30008Ethylene_signaling	1.60474
VIT_16s0022g00890	Invertase/pectin methylesterase inhibitor	CELLULAR PROCESSES, SIGNALLING & HOMEOSTASIS	vv40006Cell_wall	1.60384
VIT_08s0007g02450	Aspartyl protease	PROTEIN METABOLISM		1.60354
VIT_00s0404g00010	Beta-galactosidase	CARBOHYDRATE METABOLISM	vv10052Galactose_metabolism vv10511N-Glycan_degradation vv10600Sphingolipid_metabolism	1.59839
VIT_05s0049g00770	No hit	UNKNOWN		1.59708
VIT_13s0019g04460	Phenylalanine ammonia-lyase 2 (PAL2)	SECONDARY METABOLISM	vv10350Tyrosine_metabolism vv10360Phenylalanine_metabolism vv10910Nitrogen_metabolism vv10940Phenylpropanoid_biosynthesis	1.59598
VIT_10s0071g00460	Zfwd2 protein (ZFWD2)	TRANSCRIPTION FACTORS	vv60018C3H	1.59019
VIT_09s0002g08340	Photosystem I P700 chlorophyll a apoprotein A1	ENERGY METABOLISM	vv10195Photosynthesis vv50105Transport_electron_carriers	1.58417
VIT_13s0019g01990	Phospholipid/glycerol acyltransferase	LIPID METABOLISM	vv10561Glycerolipid_metabolism vv10564Glycerophospholipid_metabolism vv10565Ether_lipid_metabolism	1.57124
VIT_13s0067g01350	Basic helix-loop-helix (bHLH) family	TRANSCRIPTION FACTORS	vv60011BHLH	1.56612
VIT_18s0001g14760	Lipase 3 (EXL3) family II extracellular	LIPID METABOLISM		1.56569
VIT_13s0101g00300	R protein MLA10	RESPONSE TO STRESS	vv34627R_proteins_from_Plant-pathogen_interaction	1.55225
VIT_11s0016g02410	MYB divaricata	DEVELOPMENT	vv30009Flower_development vv60044MYB	1.5517
VIT_08s0007g00410	Myb domain protein 91	TRANSCRIPTION FACTORS	vv60044MYB	1.5473
VIT_13s0067g01450	Lateral organ boundaries domain 21	TRANSCRIPTION FACTORS	vv60007AS2	1.54474
VIT_13s0073g00600	Receptor-like kinase 17	CELLULAR PROCESSES, SIGNALLING & HOMEOSTASIS		1.54271
VIT_00s0399g00020	Protease inhibitor/seed storage/lipid transfer protein (LTP)	TRANSPORT		1.53969
VIT_02s0154g00070	Abnormal floral organs	TRANSCRIPTION FACTORS	vv60019C2C2-YABBY	1.52962
VIT_05s0020g03200	Spermine synthase	AMINO ACID METABOLISM	vv10220Urea_cycle_and_metabolism_of_amino_groups	1.52243
VIT_05s0020g04190	PINHEAD (Protein ZWILLE)	PROTEIN METABOLISM		1.52136
VIT_12s0028g02970	MLO1	RESPONSE TO STRESS		1.51968
VIT_11s0016g01320	Myb domain protein 13	TRANSCRIPTION FACTORS	vv60044MYB	1.51778
VIT_12s0028g01770	FAD-linked oxidoreductase 1	ENERGY METABOLISM		1.5173
VIT_10s0116g01270	F-box family protein	PROTEIN METABOLISM		1.5131
VIT_15s0021g01130	Rho GTPase; Rho GTP binding protein	CELLULAR PROCESSES, SIGNALLING & HOMEOSTASIS		1.51052
VIT_13s0064g01030	Zinc finger (C3HC4-type ring finger)BIG BROTHER	TRANSCRIPTION FACTORS	vv60078Other_zf-C3HC4	1.50808
VIT_12s0055g00160	UDP-glycosyltransferase 71E1	CARBOHYDRATE METABOLISM	vv10040Pentose_glucuronate_interconversion vv10500Starch_and_sucrose_metabolism	1.5066
VIT_19s0014g03820	Myb domain protein 102	TRANSCRIPTION FACTORS	vv60044MYB	1.50501
VIT_17s0000g01110	ATFP3 (Arabidopsis thaliana farnesylated protein 3	UNKNOWN		1.50326
VIT_06s0080g00170	Aluminium-tolerance ALMT1	TRANSPORT	vv50125Porters_cat_66_to_94	1.50129
VIT_06s0004g03980	Ankyrin	GENE FAMILIES WITH DIVERSE FUNCTIONS	vv50108Accessory_factors_involved_in_transport	1.49532
VIT_17s0000g08240	HT1 (high leaf temperature 1)	CELLULAR PROCESSES, SIGNALLING & HOMEOSTASIS		1.4937
VIT_14s0006g00450	Myb domain protein 20	TRANSCRIPTION FACTORS	vv60044MYB	1.49332
VIT_02s0109g00250	4-coumarate-CoA ligase	SECONDARY METABOLISM	vv10940Phenylpropanoid_biosynthesis vv50104Group_translocators	1.49216
VIT_07s0031g02590	Beta-galactosidase	CARBOHYDRATE METABOLISM	vv10052Galactose_metabolism vv10511N-Glycan_degradation vv10600Sphingolipid_metabolism	1.4841
VIT_03s0063g02230	Pentatricopeptide (PPR) repeat-containing protein	GENE FAMILIES WITH DIVERSE FUNCTIONS		1.48304
VIT_14s0128g00160	Protein kinase CDG1	CELLULAR PROCESSES, SIGNALLING & HOMEOSTASIS		1.48226
VIT_18s0122g00620	Cinnamoyl-CoA reductase	SECONDARY METABOLISM	vv10940Phenylpropanoid_biosynthesis	1.47974
VIT_12s0055g00060	UDP-glycosyltransferase 71A13	CARBOHYDRATE METABOLISM		1.47833
VIT_04s0008g07110	Aspartic proteinase nepenthesin-2 precursor	PROTEIN METABOLISM		1.47589
VIT_16s0013g01060	Ethylene-responsive transcription factor ERF105	HORMONE METABOLISM & SIGNALLING	vv30008Ethylene_signaling vv60003AP2_EREBP	1.47428
VIT_12s0028g00270	WRKY DNA-binding protein 71	TRANSCRIPTION FACTORS	vv60066WRKY	1.46797
VIT_02s0012g01660	ATPase PGP2 (P-glycoprotein 2)	TRANSPORT	vv52010ABC_transporters	1.46458
VIT_16s0050g01590	UDP-glucose: anthocyanidin 5,3-O-glucosyltransferase	SECONDARY METABOLISM	vv10942Anthocyanin_biosynthesis	1.45898
VIT_14s0066g01580	K+ uptake permease 6	TRANSPORT	vv50125Porters_cat_66_to_94	1.45638
VIT_01s0137g00710	Alpha-L-fucosidase 2 precursor	CARBOHYDRATE METABOLISM	vv10511N-Glycan_degradation	1.45589
VIT_06s0004g01440	ABA glucosidase	HORMONE METABOLISM & SIGNALLING	vv11013ABA_biosynthesis	1.45332
VIT_16s0013g01050	Ethylene-responsive transcription factor ERF105	HORMONE METABOLISM & SIGNALLING	vv30008Ethylene_signaling vv60003AP2_EREBP	1.45098
VIT_12s0055g00070	UDP-glycosyltransferase 71A13	CARBOHYDRATE METABOLISM		1.44861
VIT_12s0055g00200	UDP-glucose glucosyltransferase	CARBOHYDRATE METABOLISM	vv10500Starch_and_sucrose_metabolism	1.44522
VIT_18s0075g00580	Laccase	SECONDARY METABOLISM	vv11000Single_reactions vv50109Incompletely_characterized_transport_systems	1.43985
VIT_00s0873g00020	NADH dehydrogenase subunit 3	ENERGY METABOLISM	vv10190Oxidative_phosphorylation vv50134Primary_active_transporter_cat_D1	1.43898
VIT_11s0016g00290	Pectinesterase PME3	CELLULAR PROCESSES, SIGNALLING & HOMEOSTASIS	vv40006Cell_wall	1.43449
VIT_04s0008g02230	AP2 domain-containing transcription factor ORA47	HORMONE METABOLISM & SIGNALLING	vv30008Ethylene_signaling vv60003AP2_EREBP	1.43088
VIT_05s0049g01860	Receptor-like protein kinase	CELLULAR PROCESSES, SIGNALLING & HOMEOSTASIS		1.42843
VIT_08s0007g04780	Aquaporin GAMMA-TIP	TRANSPORT	vv50101Channels_and_pores	1.42813
VIT_12s0055g00620	Glutamate synthase (NADH), chloroplast	AMINO ACID METABOLISM	vv10251Glutamate_metabolism vv10910Nitrogen_metabolism	1.428
VIT_02s0012g00880	AT-hook DNA-binding protein	UNKNOWN		1.42722
VIT_06s0009g02840	Flavonoid 3',5'-hydroxylase	SECONDARY METABOLISM	vv10941Flavonoid_biosynthesis	1.42707
VIT_06s0009g01640	Receptor protein kinase	CELLULAR PROCESSES, SIGNALLING & HOMEOSTASIS		1.42365
VIT_02s0087g00630	Alcohol oxidase	CELLULAR PROCESSES, SIGNALLING & HOMEOSTASIS	vv10680Methane_metabolism	1.41954
VIT_08s0058g00910	RAPTOR1B (RAPTOR1)	CELLULAR PROCESSES, SIGNALLING & HOMEOSTASIS	vv34150mTOR_signaling_pathway	1.41334
VIT_12s0055g00180	UDP-glucose glucosyltransferase	CARBOHYDRATE METABOLISM	vv10500Starch_and_sucrose_metabolism	1.41276
VIT_10s0003g04250	Glutathione S-transferase GSTU22	RESPONSE TO STRESS	vv10480Glutathione_metabolism	1.41274
VIT_04s0023g01480	Dimethylaniline monooxygenase, N-oxide-forming	CELLULAR PROCESSES, SIGNALLING & HOMEOSTASIS	vv11000Single_reactions	1.41255
VIT_12s0059g01710	Hydroxyproline-rich glycoprotein family protein	UNKNOWN		1.4103
VIT_16s0098g01080	Growth-regulating factor 7	TRANSCRIPTION FACTORS	vv60033GRF	1.4098
VIT_12s0142g00640	FLS2 (flagellin-sensitive 2)	RESPONSE TO STRESS	vv34626Plant-pathogen_interaction	1.4073
VIT_09s0054g01760	Unknown protein	UNKNOWN		1.40501
VIT_05s0020g03970	Sulfate transporter 3.1 (AST12) (AtST1)	TRANSPORT	vv50124Porters_cat_30_to_64	1.40136
VIT_18s0122g01310	RWP-RK domain-containing protein	TRANSCRIPTION FACTORS	vv60052RWP-RK	1.40055
VIT_16s0013g00950	Ethylene-responsive transcription factor ERF105	HORMONE METABOLISM & SIGNALLING	vv30008Ethylene_signaling vv60003AP2_EREBP	1.39884
VIT_08s0058g01270	Zinc finger (C3HC4-type ring finger)	TRANSCRIPTION FACTORS	vv60078Other_zf-C3HC4	1.39707
VIT_05s0077g01360	Myb domain protein 111	TRANSCRIPTION FACTORS	vv60044MYB	1.39354
VIT_08s0040g00780	P-coumaroyl shikimate 3'-hydroxylase isoform 1	SECONDARY METABOLISM	vv10940Phenylpropanoid_biosynthesis	1.38959
VIT_01s0150g00510	Protein phosphatase 2C	CELLULAR PROCESSES, SIGNALLING & HOMEOSTASIS		1.38931
VIT_19s0090g00590	Myb domain protein 101	TRANSCRIPTION FACTORS	vv60044MYB	1.38884
VIT_02s0087g00470	Anthraniloyal-CoA: methanol anthraniloyal transferase	AMINO ACID METABOLISM	vv10400Phenylalanine_tyrosine_and_tryptophan_biosynthesis	1.38435
VIT_18s0166g00020	RWP-RK domain-containing protein	TRANSCRIPTION FACTORS	vv60052RWP-RK	1.38429
VIT_00s0475g00020	Zinc finger (C3HC4-type ring finger)	TRANSCRIPTION FACTORS		1.38223
VIT_01s0010g00510	Unknown protein	UNKNOWN		1.3813
VIT_07s0104g00890	IMK2 (inflorescence meristem receptor-like kinase 2)	DEVELOPMENT		1.37595
VIT_08s0040g01230	Auxin transport protein (PIN3)	HORMONE METABOLISM & SIGNALLING	vv50004Auxin_transport vv50125Porters_cat_66_to_94	1.37276
VIT_09s0018g01900	PEPR1 (PEP1 receptor 1)	CELLULAR PROCESSES, SIGNALLING & HOMEOSTASIS		1.37092
VIT_03s0088g00300	Unknown	UNKNOWN		1.37049
VIT_19s0085g00950	NAC domain-containing protein 20	TRANSCRIPTION FACTORS	vv60046NAC	1.36876
VIT_10s0116g01290	F-box family protein	PROTEIN METABOLISM		1.36832
VIT_17s0000g06020	TCP family transcription factor TCP14	TRANSCRIPTION FACTORS	vv60061TCP	1.36431
VIT_05s0049g00750	No hit	UNKNOWN		1.35477
VIT_06s0009g02970	Flavonoid 3',5'-hydroxylase	SECONDARY METABOLISM	vv10941Flavonoid_biosynthesis	1.35328
VIT_17s0000g00070	Unknown protein	UNKNOWN		1.35105
VIT_14s0068g00970	RPK1 (receptor-like protein kinase 1)	CELLULAR PROCESSES, SIGNALLING & HOMEOSTASIS		1.35065
VIT_11s0118g00730	No hit	UNKNOWN		1.35007
VIT_03s0088g00260	Serine carboxypeptidase S10	PROTEIN METABOLISM		1.34989
VIT_18s0001g06220	F-box protein (FBW2)	PROTEIN METABOLISM		1.34921
VIT_18s0001g08690	Unknown	UNKNOWN		1.34774
VIT_12s0055g00290	Anthocyanidin 3-O-glucosyltransferase	SECONDARY METABOLISM	vv10942Anthocyanin_biosynthesis	1.34501
VIT_00s1386g00010	F-box family protein	PROTEIN METABOLISM		1.34453
VIT_05s0049g00520	No hit	UNKNOWN		1.34368
VIT_09s0002g02440	ABC transporter C member 12	TRANSPORT	vv52010ABC_transporters	1.34296
VIT_03s0063g01690	flavonoid 3-monooxygenase	SECONDARY METABOLISM	vv10941Flavonoid_biosynthesis	1.34287
VIT_08s0007g04600	UGT73C2 (UDP-glucosyl transferase 73C2)	CARBOHYDRATE METABOLISM		1.34255
VIT_05s0020g02920	Unknown protein	UNKNOWN		1.34211
VIT_12s0034g01970	Cupin	ENERGY METABOLISM		1.34193
VIT_17s0000g01930	Potassium transporter 2	TRANSPORT	vv50125Porters_cat_66_to_94	1.33062
VIT_18s0001g03540	Auxin transporter protein 4	HORMONE METABOLISM & SIGNALLING	vv50004Auxin_transport vv50123Porters_cat_18_to_29	1.32689
VIT_02s0025g00990	Multidrug resistance-associated protein 14	TRANSPORT	vv52010ABC_transporters	1.32623
VIT_17s0000g09400	Unknown protein	UNKNOWN		1.31315
VIT_16s0013g00980	Ethylene-responsive transcription factor ERF105	HORMONE METABOLISM & SIGNALLING	vv30008Ethylene_signaling vv60003AP2_EREBP	1.30988
VIT_12s0028g01780	FAD-linked oxidoreductase 1	ENERGY METABOLISM		1.30829
VIT_19s0014g01470	Thioredoxin TTL1 (Tetratricopetide-repeat thioredoxin-like 1)	TRANSPORT	vv50132Primary_active_transporter_cat_A5_to_A8	1.3014
VIT_06s0004g07680	Nodulin	RESPONSE TO STRESS		1.30041
VIT_16s0039g02440	Unknown protein	UNKNOWN		1.29488
VIT_19s0014g03180	Ethylene response factor	HORMONE METABOLISM & SIGNALLING	vv30008Ethylene_signaling vv60003AP2_EREBP	1.29291
VIT_06s0009g01090	Heat shock HSP20 family protein	PROTEIN METABOLISM	vv24141Protein_processing_in_endoplasmic_reticulum	1.28383
VIT_04s0023g01110	PQ-loop repeat protein	UNKNOWN		1.28199
VIT_03s0063g02660	DNA-3-methyladenine glycosylase II	NUCLEIC ACID METABOLISM & REGULATION OF GENE EXPRESSION	vv23410Base_excision_repair	1.27919
VIT_03s0038g01520	R protein PRF disease resistance protein	RESPONSE TO STRESS	vv34627R_proteins_from_Plant-pathogen_interaction	1.27909
VIT_15s0048g02860	Auxin-responsive SAUR29	HORMONE METABOLISM & SIGNALLING	vv30003Auxin_signaling	1.27602
VIT_19s0027g00870	NAC domain-containing protein 42	TRANSCRIPTION FACTORS	vv60046NAC	1.27595
VIT_19s0027g00860	NAC domain-containing protein 42	TRANSCRIPTION FACTORS	vv60046NAC	1.27489
VIT_19s0015g01910	F-box family protein	PROTEIN METABOLISM		1.26936
VIT_11s0016g02200	Beta-galactosidase	CARBOHYDRATE METABOLISM	vv10052Galactose_metabolism vv10511N-Glycan_degradation vv10600Sphingolipid_metabolism	1.2648
VIT_17s0000g07260	Glucan endo-1,3-beta-glucosidase 3 precursor	CARBOHYDRATE METABOLISM	vv10500Starch_and_sucrose_metabolism	1.25764
VIT_01s0011g06190	Histidine kinase (AHK4) (WOL)	HORMONE METABOLISM & SIGNALLING	vv30007Cytokinin_signaling	1.2528
VIT_10s0116g01330	F-box family protein	PROTEIN METABOLISM		1.25164
VIT_04s0044g01500	NAC domain containing protein 104	TRANSCRIPTION FACTORS	vv60046NAC	1.24927
VIT_18s0075g00590	Laccase	SECONDARY METABOLISM	vv11000Single_reactions vv50109Incompletely_characterized_transport_systems	1.24609
VIT_19s0015g00260	Import inner membrane translocase subunit TIM50	TRANSPORT	vv50132Primary_active_transporter_cat_A5_to_A8	1.24422
VIT_01s0011g05500	Beta-1,3-glucanase	CARBOHYDRATE METABOLISM		1.24219
VIT_03s0088g00290	Phytosulfokines PSK2	CELLULAR PROCESSES, SIGNALLING & HOMEOSTASIS		1.24092
VIT_04s0023g02840	Leucine-rich repeat disease resistance protein	RESPONSE TO STRESS		1.23517
VIT_14s0068g00380	NLI interacting factor (NIF) family protein	UNKNOWN		1.23355
VIT_15s0046g01230	Leaf senescence protein-like	DEVELOPMENT		1.23318
VIT_18s0001g08620	Photosystem I P700 chlorophyll a apoprotein A2	ENERGY METABOLISM	vv10195Photosynthesis vv50105Transport_electron_carriers	1.23186
VIT_08s0058g00790	Secoisolariciresinol dehydrogenase	SECONDARY METABOLISM	vv10940Phenylpropanoid_biosynthesis	1.22818
VIT_05s0020g00400	Galactosyltransferase family protein	CARBOHYDRATE METABOLISM		1.22727
VIT_14s0066g00400	Chalcone isomerase	SECONDARY METABOLISM	vv10941Flavonoid_biosynthesis	1.22669
VIT_02s0241g00120	Receptor protein kinase	CELLULAR PROCESSES, SIGNALLING & HOMEOSTASIS		1.22465
VIT_17s0000g01460	Protein kinase AKIN gamma	CELLULAR PROCESSES, SIGNALLING & HOMEOSTASIS		1.21961
VIT_06s0009g02500	Plastocyanin domain-containing protein	ENERGY METABOLISM	vv10195Photosynthesis vv50113Thylakoid_targeting_pathway	1.21745
VIT_00s0216g00070	Unknown	UNKNOWN		1.21385
VIT_09s0002g04130	Proton-dependent oligopeptide transport (POT) family protein	TRANSPORT	vv50122Porters_cat_7_to_17	1.21266
VIT_04s0008g01220	RKL1 (Receptor-like kinase 1)	CELLULAR PROCESSES, SIGNALLING & HOMEOSTASIS		1.21194
VIT_07s0104g01120	Rac GTPase activating protein	CELLULAR PROCESSES, SIGNALLING & HOMEOSTASIS	vv50109Incompletely_characterized_transport_systems	1.21169
VIT_18s0001g09400	Cytochrome b5 DIF-F	CELLULAR PROCESSES, SIGNALLING & HOMEOSTASIS		1.21162
VIT_01s0011g03400	Proton-dependent oligopeptide transport (POT) family protein	TRANSPORT	vv50122Porters_cat_7_to_17	1.2049
VIT_14s0083g00320	Cinnamoyl-CoA reductase	SECONDARY METABOLISM	vv10940Phenylpropanoid_biosynthesis	1.20427
VIT_08s0007g03660	CYP94C9	CELLULAR PROCESSES, SIGNALLING & HOMEOSTASIS		1.20228
VIT_07s0151g00800	Unknown	UNKNOWN		1.20152
VIT_13s0019g04910	Pectate lyase	CELLULAR PROCESSES, SIGNALLING & HOMEOSTASIS	vv40006Cell_wall	1.2013
VIT_08s0040g02260	Protamine P1	CELLULAR PROCESSES, SIGNALLING & HOMEOSTASIS		1.20092
VIT_18s0117g00550	Laccase	SECONDARY METABOLISM	vv11000Single_reactions vv50109Incompletely_characterized_transport_systems	1.20063
VIT_06s0009g02860	flavonoid 3',5'-hydroxylase [Vitis vinifera]	SECONDARY METABOLISM	vv10941Flavonoid_biosynthesis	1.19847
VIT_19s0093g00320	Glutathione S-transferase 25 GSTU25	RESPONSE TO STRESS	vv10480Glutathione_metabolism	1.19755
VIT_02s0154g00260	Nitrate transporter	TRANSPORT	vv50122Porters_cat_7_to_17	1.19523
VIT_08s0058g00900	RAPTOR1B (RAPTOR1)	CELLULAR PROCESSES, SIGNALLING & HOMEOSTASIS	vv34150mTOR_signaling_pathway	1.19469
VIT_06s0004g01140	GRIK1 (geminivirus rep interacting kinase 1)	CELLULAR PROCESSES, SIGNALLING & HOMEOSTASIS		1.19452
VIT_06s0004g05790	Unknown protein	UNKNOWN		1.19302
VIT_15s0046g02400	Glycerol-3-phosphate acyltransferase 8	LIPID METABOLISM	vv10561Glycerolipid_metabolism vv10564Glycerophospholipid_metabolism	1.1904
VIT_06s0009g02810	Flavonoid 3',5'-hydroxylase	SECONDARY METABOLISM	vv10941Flavonoid_biosynthesis	1.18759
VIT_01s0137g00720	Lipase GDSL	LIPID METABOLISM		1.18405
VIT_02s0109g00230	Early-responsive to dehydration protein / ERD protein	RESPONSE TO STRESS		1.1836
VIT_00s0207g00180	Unknown protein	UNKNOWN		1.1834
VIT_18s0001g08590	No hit	UNKNOWN		1.17933
VIT_12s0034g01070	R protein MLA10	RESPONSE TO STRESS	vv34627R_proteins_from_Plant-pathogen_interaction	1.172
VIT_04s0008g05520	Unknown protein	UNKNOWN		1.17098
VIT_09s0002g02120	Beta-galactosidase	CARBOHYDRATE METABOLISM	vv10052Galactose_metabolism vv10511N-Glycan_degradation vv10600Sphingolipid_metabolism	1.1678
VIT_06s0009g03010	flavonoid 3',5'-hydroxylase [Vitis vinifera]	SECONDARY METABOLISM	vv10941Flavonoid_biosynthesis	1.16555
VIT_18s0122g01300	RWP-RK domain-containing protein	TRANSCRIPTION FACTORS	vv60052RWP-RK	1.16521
VIT_03s0038g01330	Anthranilate N-benzoyltransferase protein 1	AMINO ACID METABOLISM	vv10400Phenylalanine_tyrosine_and_tryptophan_biosynthesis	1.16348
VIT_10s0003g01980	RKF1 (receptor-like kinase in flowers 1)	CELLULAR PROCESSES, SIGNALLING & HOMEOSTASIS		1.15889
VIT_15s0046g02000	Polygalacturonase GH28	CELLULAR PROCESSES, SIGNALLING & HOMEOSTASIS	vv40006Cell_wall	1.15759
VIT_04s0008g01290	CGA1 (cytokinin-responsive GATA factor 1)	HORMONE METABOLISM & SIGNALLING	vv30007Cytokinin_signaling vv60016C2C2-GATA	1.15755
VIT_18s0001g08610	AP2-like AINTEGUMENTA-like	HORMONE METABOLISM & SIGNALLING	vv30008Ethylene_signaling vv60003AP2_EREBP	1.15674
VIT_05s0094g00880	Unknown	UNKNOWN		1.15491
VIT_07s0141g01050	No hit	UNKNOWN		1.15291
VIT_00s0873g00010	Ribosomal protein L2	PROTEIN METABOLISM	vv23010Ribosome	1.15284
VIT_06s0004g00960	Unknown	UNKNOWN		1.15266
VIT_15s0046g00190	Laccase	SECONDARY METABOLISM	vv11000Single_reactions vv50109Incompletely_characterized_transport_systems	1.15229
VIT_00s0471g00010	U-box domain-containing protein	UNKNOWN		1.15054
VIT_06s0061g00750	Superoxide dismutase [Cu-Zn], chloroplast precursor	CELLULAR PROCESSES, SIGNALLING & HOMEOSTASIS	vv44146Peroxisome	1.14989
VIT_17s0000g08330	Ataxia-telangiectasia mutated protein (Atm)	CELLULAR PROCESSES, SIGNALLING & HOMEOSTASIS	vv44110Cell_cycle	1.14935
VIT_10s0116g00540	Pentatricopeptide repeat-containing protein	GENE FAMILIES WITH DIVERSE FUNCTIONS		1.14558
VIT_11s0016g00220	Glycosyl hydrolase family 17 protein	CARBOHYDRATE METABOLISM		1.14533
VIT_02s0025g03490	Carrier protein, Mitochondrial	TRANSPORT	vv50123Porters_cat_18_to_29	1.14282
VIT_15s0046g01810	S-locus lectin protein kinase	CELLULAR PROCESSES, SIGNALLING & HOMEOSTASIS		1.14029
VIT_08s0007g03780	Unknown protein	UNKNOWN		1.13691
VIT_17s0053g00700	Sucrose synthase 2	CARBOHYDRATE METABOLISM	vv10500Starch_and_sucrose_metabolism	1.13156
VIT_06s0009g02920	flavonoid 3',5'-hydroxylase [Vitis vinifera]	SECONDARY METABOLISM	vv10941Flavonoid_biosynthesis	1.13117
VIT_01s0010g00650	Lipase GDSL 7	LIPID METABOLISM		1.12863
VIT_17s0000g03840	Agenet domain-containing protein	UNKNOWN		1.12827
VIT_07s0104g01420	Glutaredoxin	RESPONSE TO STRESS		1.124
VIT_08s0007g01380	Rho guanyl-nucleotide exchange factor ROPGEF7	CELLULAR PROCESSES, SIGNALLING & HOMEOSTASIS		1.12316
VIT_17s0000g06400	NAC domain containing protein 100	TRANSCRIPTION FACTORS	vv60046NAC	1.12189
VIT_09s0054g01870	Transmembrane receptor	UNKNOWN		1.12094
VIT_11s0052g00420	Allyl alcohol dehydrogenase	UNKNOWN		1.12094
VIT_01s0026g00670	Unknown protein	UNKNOWN		1.12038
VIT_11s0206g00150	Unknown protein	UNKNOWN		1.12004
VIT_17s0000g02470	Thaumatin	RESPONSE TO STRESS		1.11423
VIT_06s0009g02880	Flavonoid 3',5'-hydroxylase	SECONDARY METABOLISM	vv10941Flavonoid_biosynthesis	1.11313
VIT_03s0038g02960	Pentatricopeptide (PPR) repeat-containing protein	GENE FAMILIES WITH DIVERSE FUNCTIONS		1.11129
VIT_16s0039g02430	No hit	UNKNOWN		1.10791
VIT_15s0046g03600	(+)-neomenthol dehydrogenase	SECONDARY METABOLISM	vv10902Monoterpenoid_biosynthesis	1.10416
VIT_14s0068g02190	Chloride channel protein B	TRANSPORT	vv50124Porters_cat_30_to_64	1.10324
VIT_07s0005g01320	Unknown	UNKNOWN		1.10305
VIT_15s0048g01130	Subtilase	PROTEIN METABOLISM		1.09887
VIT_16s0098g00220	Membrane located receptor	CELLULAR PROCESSES, SIGNALLING & HOMEOSTASIS		1.09586
VIT_15s0046g00290	Auxin response factor 18	HORMONE METABOLISM & SIGNALLING	vv30003Auxin_signaling vv60004ARF	1.09449
VIT_08s0007g00440	Alpha-expansin 6 precursor	HORMONE METABOLISM & SIGNALLING	vv30003Auxin_signaling	1.08747
VIT_00s0404g00050	fiber protein	UNKNOWN		1.08349
VIT_10s0116g01360	F-box family protein	PROTEIN METABOLISM		1.08257
VIT_13s0158g00320	FAD linked oxidase, N-terminal	UNKNOWN		1.08071
VIT_15s0021g02540	CCR4-NOT transcription complex, subunit 1	NUCLEIC ACID METABOLISM & REGULATION OF GENE EXPRESSION	vv23018RNA_degradation	1.08009
VIT_08s0007g04380	PAB7 (poly(A) binding protein 7)	TRANSPORT	vv50133Primary_active_transporter_cat_A9_to_A18	1.07968
VIT_00s0216g00060	Nuclear transport factor 2 (NTF2)	TRANSPORT	vv50133Primary_active_transporter_cat_A9_to_A18	1.07695
VIT_14s0006g01930	Unknown protein	UNKNOWN		1.07543
VIT_17s0000g06680	Unknown protein	UNKNOWN		1.07426
VIT_01s0150g00060	SOUL heme-binding	TRANSPORT		1.06951
VIT_17s0000g04360	Wall-associated kinase 2 (WAK2)	CELLULAR PROCESSES, SIGNALLING & HOMEOSTASIS		1.06632
VIT_08s0007g07270	Dicarboxylate/tricarboxylate carrier (DTC)	TRANSPORT	vv50123Porters_cat_18_to_29	1.06549
VIT_00s2125g00010	C-4 sterol methyl oxidase	LIPID METABOLISM	vv10100Biosynthesis_of_steroids	1.06493
VIT_06s0004g03770	Embryo-specific protein	DEVELOPMENT		1.06434
VIT_00s0302g00010	Unknown protein	UNKNOWN		1.06373
VIT_19s0090g01730	Zinc finger (C2H2 type) family	TRANSCRIPTION FACTORS	vv60017C2H2	1.06237
VIT_13s0067g02980	MATE efflux family protein	TRANSPORT	vv50125Porters_cat_66_to_94	1.06061
VIT_00s0371g00060	Sinapyl alcohol dehydrogenase	SECONDARY METABOLISM	vv10940Phenylpropanoid_biosynthesis	1.06022
VIT_14s0083g00400	Leaf senescence protein	DEVELOPMENT		1.05885
VIT_19s0014g00080	Steroid 5alpha-reductase	HORMONE METABOLISM & SIGNALLING	vv10905Brassinosteroid_biosynthesis	1.05201
VIT_17s0000g09020	No hit	UNKNOWN		1.05142
VIT_16s0050g01550	HcrVf2 protein	RESPONSE TO STRESS		1.05005
VIT_16s0098g00210	Receptor serine/threonine kinase	CELLULAR PROCESSES, SIGNALLING & HOMEOSTASIS		1.04993
VIT_02s0025g01330	Polygalacturonase GH28	CELLULAR PROCESSES, SIGNALLING & HOMEOSTASIS	vv40006Cell_wall	1.04853
VIT_01s0150g00540	Unknown protein	UNKNOWN		1.04735
VIT_08s0007g01850	Glycine-rich protein	UNKNOWN		1.04525
VIT_11s0016g01020	flavonoid 3-monooxygenase	SECONDARY METABOLISM	vv10941Flavonoid_biosynthesis	1.04407
VIT_09s0002g07130	CUE domain containing protein	UNKNOWN		1.04256
VIT_08s0007g02470	Aspartyl protease	PROTEIN METABOLISM		1.04186
VIT_07s0129g00210	BT4 (BTB and TAZ Domain protein 4)	TRANSCRIPTION FACTORS	vv60060TAZ	1.04178
VIT_08s0007g02240	Calcium/proton exchanger CAX3	TRANSPORT	vv50123Porters_cat_18_to_29	1.04127
VIT_05s0020g02830	Unknown protein	UNKNOWN		1.03699
VIT_17s0000g00330	Inducer of CBF expression 1 ICE1	TRANSCRIPTION FACTORS	vv60011BHLH	1.0362
VIT_18s0001g03610	Auxin-independent growth promoter	UNKNOWN		1.03459
VIT_05s0094g01350	Thiol methyltransferase 1	AMINO ACID METABOLISM	vv10450Selenoamino_acid_metabolism	1.03074
VIT_15s0024g01960	DNA-directed RNA polymerase subunit beta'	NUCLEIC ACID METABOLISM & REGULATION OF GENE EXPRESSION	vv23020RNA_polymerase	1.02716
VIT_01s0026g00590	GCN5 N-acetyltransferase (GNAT)	NUCLEIC ACID METABOLISM & REGULATION OF GENE EXPRESSION	vv60082GNAT	1.02663
VIT_00s0445g00040	Unknown	UNKNOWN		1.02516
VIT_02s0025g03910	VIP3 (vernalization independence 3); nucleotide binding	DEVELOPMENT	vv30009Flower_development	1.02344
VIT_04s0008g01230	Harpin-induced protein	RESPONSE TO STRESS		1.02323
VIT_07s0151g00640	Globulin-1 S allele precursor	ENERGY METABOLISM		1.01959
VIT_01s0011g01280	Zinc transporter ZIP5	TRANSPORT	vv50121Porters_cat_1_to_6	1.01876
VIT_04s0008g05510	SYNC1 protein, related	UNKNOWN		1.01825
VIT_03s0063g01510	Trehalose-phosphatase	CARBOHYDRATE METABOLISM	vv10500Starch_and_sucrose_metabolism	1.01737
VIT_14s0108g00590	FtsH protease	PROTEIN METABOLISM	vv50133Primary_active_transporter_cat_A9_to_A18	1.01518
VIT_14s0083g00640	Constans 2 (COL2)	DEVELOPMENT	vv30009Flower_development vv34710Circadian_rhythm vv60014C2C2-CO	1.01441
VIT_18s0001g02730	Unknown	UNKNOWN		1.0138
VIT_18s0089g01030	Ethylene-responsive transcription factor	HORMONE METABOLISM & SIGNALLING	vv30008Ethylene_signaling vv60003AP2_EREBP	1.00802
VIT_05s0051g00680	Unknown protein	UNKNOWN		1.00266
VIT_17s0000g06360	Alpha-expansin 3	HORMONE METABOLISM & SIGNALLING	vv30003Auxin_signaling	1.00179
VIT_01s0026g01550	Homeodomain leucine zipper protein HB-1	TRANSCRIPTION FACTORS	vv60034HB	0.999375
VIT_00s1353g00010	BAM1 (big apical meristem 1)	DEVELOPMENT	vv30009Flower_development	0.998694
VIT_18s0001g14030	Lysine decarboxylase	AMINO ACID METABOLISM	vv10300Lysine_biosynthesis	0.997962
VIT_15s0048g01750	fasciclin arabinogalactan-protein (FLA8)	CELLULAR PROCESSES, SIGNALLING & HOMEOSTASIS	vv40006Cell_wall	0.995679
VIT_08s0040g01890	Aquaporin PIP2;4	TRANSPORT	vv50101Channels_and_pores	0.99548
VIT_16s0050g00110	Unknown protein	UNKNOWN		0.99428
VIT_18s0001g13580	Kinesin motor protein	CELLULAR PROCESSES, SIGNALLING & HOMEOSTASIS	vv44810Regulation_of_actin_cytoskeleton	0.993163
VIT_06s0004g07930	Nucleotidyltransferase family	UNKNOWN		0.991586
VIT_05s0020g03320	Copper amine oxidase	AMINO ACID METABOLISM	vv10220Urea_cycle_and_metabolism_of_amino_groups vv10340Histidine_metabolism vv10350Tyrosine_metabolism vv10360Phenylalanine_metabolism vv11002Auxin_biosynthesis	0.990056
VIT_07s0151g00110	Chlorophyllase 1	ENERGY METABOLISM	vv10860Porphyrin_and_chlorophyll_metabolism	0.98938
VIT_11s0037g00440	Hydroxycinnamoyl-CoA shikimate/quinate hydroxycinnamoyltransferase	SECONDARY METABOLISM	vv10940Phenylpropanoid_biosynthesis	0.987511
VIT_11s0016g00580	Unknown	UNKNOWN		0.985463
VIT_14s0081g00050	PATHOgenesIS-related 4	RESPONSE TO STRESS		0.98451
VIT_17s0000g04130	MYB divaricata	DEVELOPMENT	vv30009Flower_development vv60044MYB	0.979961
VIT_11s0016g03940	Heat shock transcription factor C1	PROTEIN METABOLISM	vv60037HSF	0.978832
VIT_03s0063g01560	CYP82C1p	CELLULAR PROCESSES, SIGNALLING & HOMEOSTASIS		0.978583
VIT_17s0000g03290	Kinesin motor HIK (HINKEL)	CELLULAR PROCESSES, SIGNALLING & HOMEOSTASIS	vv44110Cell_cycle vv44810Regulation_of_actin_cytoskeleton	0.976341
VIT_12s0035g01050	Octicosapeptide/Phox/Bem1p (PB1) domain-containing protein	UNKNOWN		0.974806
VIT_17s0000g05020	Squamosa promoter-binding protein 6 (SPL6)	TRANSCRIPTION FACTORS	vv60055SBP	0.97344
VIT_19s0014g03520	fiber protein	UNKNOWN		0.97176
VIT_04s0008g02270	Hydroxyproline-rich glycoprotein	CELLULAR PROCESSES, SIGNALLING & HOMEOSTASIS	vv40006Cell_wall	0.971448
VIT_01s0150g00550	Histone-lysine N-methyltransferase ASHR2	NUCLEIC ACID METABOLISM & REGULATION OF GENE EXPRESSION	vv10300Lysine_biosynthesis vv60056SET_PCG	0.963293
VIT_11s0037g00570	Anthranilate N-benzoyltransferase	AMINO ACID METABOLISM	vv10400Phenylalanine_tyrosine_and_tryptophan_biosynthesis	0.963117
VIT_10s0003g04990	feronia receptor-like kinase	DEVELOPMENT		0.962334
VIT_19s0090g00830	Phytepsin	TRANSPORT	vv50101Channels_and_pores	0.962135
VIT_05s0077g01030	Unknown	UNKNOWN		0.961132
VIT_10s0092g00170	Subtilase	TRANSPORT	vv50101Channels_and_pores	0.959921
VIT_12s0028g01670	Trehalose-phosphatase	CARBOHYDRATE METABOLISM	vv10500Starch_and_sucrose_metabolism	0.958848
VIT_17s0000g02120	Unknown protein	UNKNOWN		0.957401
VIT_06s0004g05050	Ent-kaurenoic acid oxidase 1	HORMONE METABOLISM & SIGNALLING	vv10904Diterpenoid_biosynthesis	0.955798
VIT_03s0063g01630	CYP82C1p	CELLULAR PROCESSES, SIGNALLING & HOMEOSTASIS		0.954758
VIT_14s0081g00010	IAA16	HORMONE METABOLISM & SIGNALLING	vv30003Auxin_signaling vv60008AUXIAA	0.954017
VIT_15s0048g01400	Protein kinase	CELLULAR PROCESSES, SIGNALLING & HOMEOSTASIS		0.953718
VIT_00s2032g00010	No hit	UNKNOWN		0.953571
VIT_13s0067g01670	Ankyrin repeat protein	GENE FAMILIES WITH DIVERSE FUNCTIONS	vv50108Accessory_factors_involved_in_transport	0.952777
VIT_09s0018g01790	Integral membrane Yip1 family protein	CELLULAR PROCESSES, SIGNALLING & HOMEOSTASIS	vv50110Protein_coat	0.951835
VIT_17s0000g02680	ABA glucosidase	HORMONE METABOLISM & SIGNALLING	vv11013ABA_biosynthesis	0.951787
VIT_15s0046g01410	Unknown protein	UNKNOWN		0.950655
VIT_14s0006g02570	Protease inhibitor/seed storage/lipid transfer protein (LTP)	TRANSPORT		0.95031
VIT_18s0001g13360	Nodulin MtN21 family	TRANSPORT	vv50122Porters_cat_7_to_17	0.949482
VIT_00s0301g00190	Beta-galactosidase	CARBOHYDRATE METABOLISM	vv10052Galactose_metabolism vv10511N-Glycan_degradation vv10600Sphingolipid_metabolism	0.947773
VIT_02s0025g00260	Polygalacturonase GH28	CELLULAR PROCESSES, SIGNALLING & HOMEOSTASIS	vv40006Cell_wall	0.947644
VIT_14s0030g00650	Shikimate dehydrogenase	AMINO ACID METABOLISM	vv10400Phenylalanine_tyrosine_and_tryptophan_biosynthesis	0.947142
VIT_18s0001g12020	Brassinosteroid Signaling positive regulator (BZR1)	HORMONE METABOLISM & SIGNALLING	vv30005Brassinosteroids_signaling vv60010BES1	0.94694
VIT_18s0001g08110	Glutamyl-tRNA reductase, chloroplast precursor	ENERGY METABOLISM	vv10860Porphyrin_and_chlorophyll_metabolism	0.944777
VIT_19s0090g00700	No hit	UNKNOWN		0.944571
VIT_10s0116g00410	Gibberellin 2-beta-dioxygenase 7	HORMONE METABOLISM & SIGNALLING	vv10904Diterpenoid_biosynthesis	0.944366
VIT_04s0023g02020	replication factor C subunit 3/5	NUCLEIC ACID METABOLISM & REGULATION OF GENE EXPRESSION	vv23030DNA_replication vv23420Nucleotide_excision_repair vv23430Mismatch_repair	0.941634
VIT_08s0007g01360	Unknown protein	UNKNOWN		0.941278
VIT_19s0090g01630	CYP89H3	CELLULAR PROCESSES, SIGNALLING & HOMEOSTASIS		0.939897
VIT_16s0098g01750	Unknown protein	UNKNOWN		0.938556
VIT_15s0021g02070	Unknown protein	UNKNOWN		0.937881
VIT_13s0067g02100	Pentatricopeptide (PPR) repeat-containing protein	GENE FAMILIES WITH DIVERSE FUNCTIONS		0.937291
VIT_07s0005g04410	Subtilase	PROTEIN METABOLISM		0.936139
VIT_02s0025g03700	ATP binding protein	UNKNOWN		0.936021
VIT_11s0103g00760	CIA2 (chloroplast import apparatus 2)	TRANSCRIPTION FACTORS	vv60070Orphans_CCT	0.93549
VIT_14s0128g00700	EMB2261 (embryo defective 2261)	DEVELOPMENT		0.935367
VIT_08s0007g01370	Protease inhibitor/seed storage/lipid transfer protein (LTP)	TRANSPORT		0.934593
VIT_05s0020g01840	3,8-divinyl protochlorophyllide a 8-vinyl reductase	ENERGY METABOLISM	vv10860Porphyrin_and_chlorophyll_metabolism	0.934138
VIT_00s0179g00320	Unknown protein	UNKNOWN		0.932429
VIT_07s0031g01850	BRI1 protein	HORMONE METABOLISM & SIGNALLING	vv30005Brassinosteroids_signaling	0.931661
VIT_00s0346g00120	Sinapyl alcohol dehydrogenase	SECONDARY METABOLISM	vv10940Phenylpropanoid_biosynthesis	0.930983
VIT_12s0055g00800	Arachidonic acid-induced DEA1	UNKNOWN		0.928059
VIT_03s0063g02530	Unknown protein	UNKNOWN		0.928026
VIT_18s0001g14250	Unknown protein	UNKNOWN		0.927778
VIT_04s0008g04000	Dehydration-responsive protein (RD22)	RESPONSE TO STRESS		0.924897
VIT_19s0090g00120	Ubiquitin-conjugating enzyme E2 variant	PROTEIN METABOLISM		0.924768
VIT_07s0005g02740	Peptide chain release factor	PROTEIN METABOLISM		0.922756
VIT_01s0026g00360	Nodulin MtN21 family	TRANSPORT	vv50122Porters_cat_7_to_17	0.922319
VIT_14s0171g00180	Leucine-rich repeat transmembrane protein kinase	CELLULAR PROCESSES, SIGNALLING & HOMEOSTASIS		0.92118
VIT_05s0062g01270	Cyclo-DOPA 5-O-glucosyltransferase	AMINO ACID METABOLISM	vv10350Tyrosine_metabolism	0.920494
VIT_01s0026g02040	No hit	UNKNOWN		0.918844
VIT_16s0039g02720	Glutamate dehydrogenase 2 (GDH2)	AMINO ACID METABOLISM	vv10251Glutamate_metabolism vv10910Nitrogen_metabolism	0.917508
VIT_06s0009g00810	Periplasmic beta-glucosidase precursor	CARBOHYDRATE METABOLISM	vv10460Cyanoamino_acid_metabolism vv10500Starch_and_sucrose_metabolism vv10902Monoterpenoid_biosynthesis vv40006Cell_wall	0.917149
VIT_00s0445g00030	Unknown	UNKNOWN		0.916308
VIT_00s0480g00100	Catechol oxidase (EC 1.10.3.1) precursor - grape	SECONDARY METABOLISM	vv10350Tyrosine_metabolism vv50109Incompletely_characterized_transport_systems	0.915175
VIT_19s0090g01530	Pirin	UNKNOWN		0.914324
VIT_06s0061g01550	No hit	UNKNOWN		0.913964
VIT_07s0005g02130	TolB protein-related	TRANSPORT	vv50125Porters_cat_66_to_94	0.913626
VIT_15s0048g02820	Basic helix-loop-helix (bHLH) family	TRANSCRIPTION FACTORS	vv60011BHLH	0.913203
VIT_08s0007g07550	GATA transcription factor 11	TRANSCRIPTION FACTORS	vv60016C2C2-GATA	0.912787
VIT_16s0013g01000	Ethylene-responsive transcription factor ERF105	HORMONE METABOLISM & SIGNALLING	vv30008Ethylene_signaling vv60003AP2_EREBP	0.910707
VIT_07s0005g02470	Cellulose synthase CESA3	DEVELOPMENT	vv30011Jasmonate_signaling vv40006Cell_wall	0.910566
VIT_12s0028g03100	GPRI1 (GOLDEN2 1)	TRANSCRIPTION FACTORS	vv60029G2-like	0.909982
VIT_07s0151g00190	Chlorophyllase 1	ENERGY METABOLISM	vv10860Porphyrin_and_chlorophyll_metabolism	0.907382
VIT_13s0067g03730	Unknown	UNKNOWN		0.906165
VIT_04s0210g00050	Strictosidine synthase	SECONDARY METABOLISM	vv10900Terpenoid_biosynthesis vv10902Monoterpenoid_biosynthesis	0.904855
VIT_02s0012g01870	No hit	UNKNOWN		0.904527
VIT_06s0009g01550	Photosystem II protein K	ENERGY METABOLISM	vv10195Photosynthesis vv50135Primary_active_transporter_cat_D3_to_E2	0.902521
VIT_03s0063g00310	ABA-responsive element-binding protein ABF4	HORMONE METABOLISM & SIGNALLING	vv30001ABA_signaling vv60012BZIP	0.901567
VIT_14s0068g00330	PTF1 (plastid transcription factor 1) TCP13	TRANSCRIPTION FACTORS	vv60061TCP	0.899614
VIT_06s0004g04630	GTPase ObgE	CELLULAR PROCESSES, SIGNALLING & HOMEOSTASIS		0.896963
VIT_16s0050g02310	No hit	UNKNOWN		0.896821
VIT_00s0346g00100	Sinapyl alcohol dehydrogenase	SECONDARY METABOLISM	vv10940Phenylpropanoid_biosynthesis	0.895887
VIT_17s0000g02600	Unknown protein	UNKNOWN		0.892941
VIT_00s0583g00030	Sphingolipid delta 4 desaturase DES-1	LIPID METABOLISM	vv10600Sphingolipid_metabolism	0.892559
VIT_08s0007g03640	BZIP transcription factor	TRANSCRIPTION FACTORS	vv60012BZIP	0.891697
VIT_09s0002g05730	Esterase	LIPID METABOLISM		0.890918
VIT_02s0025g03940	Unknown protein	UNKNOWN		0.889035
VIT_08s0007g06170	Anthranilate phosphoribosyltransferase	AMINO ACID METABOLISM	vv10400Phenylalanine_tyrosine_and_tryptophan_biosynthesis	0.8882
VIT_00s0229g00100	Unknown	UNKNOWN		0.88769
VIT_02s0025g03410	MurE pigment defective embryo (PDE316)	CELLULAR PROCESSES, SIGNALLING & HOMEOSTASIS		0.887237
VIT_18s0001g10030	WRKY DNA-binding protein 7	TRANSCRIPTION FACTORS	vv60066WRKY	0.886417
VIT_06s0004g02650	No hit	UNKNOWN		0.885942
VIT_08s0040g01470	Cis-zeatin O-beta-D-glucosyltransferase	HORMONE METABOLISM & SIGNALLING	vv10908Zeatin_biosynthesis	0.885748
VIT_08s0007g06870	Zinc finger protein 8	TRANSCRIPTION FACTORS	vv60017C2H2	0.885568
VIT_12s0057g01080	Kelch repeat-containing protein	UNKNOWN		0.884561
VIT_01s0011g04840	No hit	UNKNOWN		0.880766
VIT_12s0059g01660	3-oxoacyl-[acyl-carrier-protein] synthase II	LIPID METABOLISM	vv10061Fatty_acid_biosynthesis	0.880645
VIT_06s0004g02680	Lysine decarboxylase	AMINO ACID METABOLISM	vv10300Lysine_biosynthesis	0.877324
VIT_11s0052g00160	ATP binding , related	UNKNOWN		0.875765
VIT_06s0004g01990	No hit	UNKNOWN		0.875653
VIT_11s0052g00970	AAA-type ATPase	GENE FAMILIES WITH DIVERSE FUNCTIONS		0.875174
VIT_07s0005g01050	Unknown protein	UNKNOWN		0.875091
VIT_05s0020g03060	Cyclin-T1-4	CELLULAR PROCESSES, SIGNALLING & HOMEOSTASIS	vv44110Cell_cycle	0.874719
VIT_00s0265g00050	1,3-beta-glucan synthase	CARBOHYDRATE METABOLISM	vv10500Starch_and_sucrose_metabolism	0.874253
VIT_00s1045g00020	Pentatricopeptide (PPR) repeat-containing	GENE FAMILIES WITH DIVERSE FUNCTIONS		0.872511
VIT_03s0038g03920	Glutamate receptor 2 GLUR2	TRANSPORT	vv50101Channels_and_pores	0.872238
VIT_14s0066g01280	Kinesin light chain	CELLULAR PROCESSES, SIGNALLING & HOMEOSTASIS	vv44810Regulation_of_actin_cytoskeleton	0.869026
VIT_15s0046g02030	Protein kinase	CELLULAR PROCESSES, SIGNALLING & HOMEOSTASIS		0.868605
VIT_00s0324g00060	UDP-glycosyltransferase 85A8	CARBOHYDRATE METABOLISM		0.867881
VIT_10s0003g00060	L-histidine transmembrane transporter	TRANSPORT	vv50123Porters_cat_18_to_29	0.866834
VIT_14s0128g00030	Unknown protein	UNKNOWN		0.866702
VIT_00s0181g00180	LHCB3 (light-harvesting chlorophyll binding protein 3)	ENERGY METABOLISM	vv10196Photosynthesis_antenna_proteins vv50105Transport_electron_carriers	0.866656
VIT_01s0137g00510	CYP71B10	SECONDARY METABOLISM	vv10940Phenylpropanoid_biosynthesis	0.866529
VIT_06s0004g05780	UDP-glucoronosyl and UDP-glucosyl transferase	UNKNOWN		0.865927
VIT_00s2171g00010	Unknown	UNKNOWN		0.865336
VIT_00s0218g00110	1-deoxy-D-xylulose-5-phosphate synthase, chloroplast precursor	LIPID METABOLISM	vv10100Biosynthesis_of_steroids	0.865088
VIT_12s0057g01400	Steroid nuclear receptor, ligand-binding	UNKNOWN		0.865021
VIT_07s0031g02550	ABC transporter G member 14	TRANSPORT	vv52010ABC_transporters	0.864788
VIT_00s0371g00040	Sinapyl alcohol dehydrogenase	SECONDARY METABOLISM	vv10940Phenylpropanoid_biosynthesis	0.864404
VIT_16s0098g01720	Abl interactor 2 (ABIL2)	CELLULAR PROCESSES, SIGNALLING & HOMEOSTASIS		0.863779
VIT_19s0014g03250	Beta-mannosidase 4	CARBOHYDRATE METABOLISM	vv10511N-Glycan_degradation	0.863613
VIT_13s0019g04390	GATA transcription factor 10	TRANSCRIPTION FACTORS	vv10904Diterpenoid_biosynthesis vv60016C2C2-GATA	0.863379
VIT_12s0059g01240	Nitrate transporter (NTP3)	TRANSPORT	vv50122Porters_cat_7_to_17	0.862718
VIT_07s0151g00250	Chlorophyllase	ENERGY METABOLISM	vv10860Porphyrin_and_chlorophyll_metabolism	0.861177
VIT_07s0129g00730	CYP81E1 Isoflavone 2'-hydroxylase	SECONDARY METABOLISM	vv10943Isoflavonoid_biosynthesis	0.860981
VIT_09s0002g01140	Tetratricopeptide helical	GENE FAMILIES WITH DIVERSE FUNCTIONS		0.85994
VIT_13s0019g03870	Substrate carrier , Mitochondrial	TRANSPORT	vv50123Porters_cat_18_to_29	0.8596
VIT_17s0000g04790	BIM1 (BES1-interacting Myc-like protein 1)	HORMONE METABOLISM & SIGNALLING	vv30005Brassinosteroids_signaling vv60011BHLH	0.858732
VIT_05s0020g03670	MARD1 (mediator of ABA-regulated dormancy 1)	HORMONE METABOLISM & SIGNALLING	vv30001ABA_signaling	0.858066
VIT_02s0012g00460	Glycine-rich protein	UNKNOWN		0.857761
VIT_03s0088g00250	Isoflavone reductase	SECONDARY METABOLISM	vv10943Isoflavonoid_biosynthesis	0.856269
VIT_04s0008g01250	Unknown	UNKNOWN		0.855892
VIT_02s0154g00320	Protease inhibitor/seed storage/lipid transfer protein (LTP)	TRANSPORT		0.853434
VIT_02s0025g01850	Cellulose synthase CSLG3	CELLULAR PROCESSES, SIGNALLING & HOMEOSTASIS	vv40006Cell_wall	0.852582
VIT_01s0137g00820	Phototropic-responsive NPH3	CELLULAR PROCESSES, SIGNALLING & HOMEOSTASIS		0.852069
VIT_18s0001g14980	3-methyl-2-oxobutanoate dehydrogenase	AMINO ACID METABOLISM	vv10280Valine_leucine_and_isoleucine_degradation	0.851739
VIT_02s0025g04830	Copper chaperone for superoxide dismutase	TRANSPORT	vv50131Primary_active_transporter_cat_A2_to_A4	0.848853
VIT_01s0026g00730	Unknown protein	UNKNOWN		0.84832
VIT_19s0014g03310	No hit	UNKNOWN		0.847411
VIT_06s0009g02700	F-box family protein	PROTEIN METABOLISM		0.847142
VIT_03s0038g04210	Phototropin-2	TRANSPORT	vv50101Channels_and_pores	0.845447
VIT_03s0038g02010	Amidase	AMINO ACID METABOLISM	vv10220Urea_cycle_and_metabolism_of_amino_groups vv10360Phenylalanine_metabolism vv11002Auxin_biosynthesis vv50133Primary_active_transporter_cat_A9_to_A18	0.844694
VIT_19s0015g01250	No hit	UNKNOWN		0.844628
VIT_07s0005g00360	Glycosyl hydrolase family 1	CARBOHYDRATE METABOLISM		0.843824
VIT_12s0142g00310	Oxygen evolving enhancer 3 (PsbQ)	ENERGY METABOLISM	vv10195Photosynthesis vv50113Thylakoid_targeting_pathway vv50135Primary_active_transporter_cat_D3_to_E2	0.842722
VIT_07s0005g02440	Pectinacetylesterase	CELLULAR PROCESSES, SIGNALLING & HOMEOSTASIS	vv40006Cell_wall	0.842356
VIT_12s0034g01750	R protein MLA10	RESPONSE TO STRESS	vv34627R_proteins_from_Plant-pathogen_interaction	0.842101
VIT_18s0001g00210	Cytokinin riboside 5'-monophosphate phosphoribohydrolase LOG5	HORMONE METABOLISM & SIGNALLING	vv10908Zeatin_biosynthesis	0.841289
VIT_07s0151g00260	Quinone-oxidoreductase, Chloroplast	ENERGY METABOLISM	vv10190Oxidative_phosphorylation vv50134Primary_active_transporter_cat_D1	0.84036
VIT_11s0037g00010	RAV1-like ethylene-responsive transcription factor	HORMONE METABOLISM & SIGNALLING	vv30008Ethylene_signaling vv60003AP2_EREBP	0.839974
VIT_12s0055g01180	Alpha-L-arabinosidase	CARBOHYDRATE METABOLISM	vv10520Nucleotide_sugars_metabolism	0.83919
VIT_11s0016g02150	Protein kinase CDG1	CELLULAR PROCESSES, SIGNALLING & HOMEOSTASIS		0.838749
VIT_10s0003g04940	Acyl-CoA synthetases (Acyl-activating enzyme 14)	LIPID METABOLISM	vv10071Fatty_acid_metabolism vv50104Group_translocators	0.837574
VIT_11s0016g02260	Unknown	UNKNOWN		0.83593
VIT_18s0001g07920	Pentatricopeptide (PPR) repeat-containing	GENE FAMILIES WITH DIVERSE FUNCTIONS		0.834901
VIT_00s1287g00010	Nuclear transcription factor Y subunit B-3	TRANSCRIPTION FACTORS	vv60021CCAAT	0.834237
VIT_18s0001g01210	Senescence-inducible chloroplast stay-green protein 2	ENERGY METABOLISM		0.834207
VIT_12s0057g00390	Exopolygalacturonase	CELLULAR PROCESSES, SIGNALLING & HOMEOSTASIS	vv40006Cell_wall	0.833407
VIT_11s0103g00310	Unknown protein	UNKNOWN		0.833258
VIT_01s0026g02460	Zinc finger homeobox 30	TRANSCRIPTION FACTORS	vv60068Zf-HD	0.832367
VIT_06s0004g06520	Ammonium transporter 1, member 1 (AMT1.1)	TRANSPORT	vv50101Channels_and_pores	0.830776
VIT_05s0020g00730	Receptor-like protein kinase	CELLULAR PROCESSES, SIGNALLING & HOMEOSTASIS		0.830514
VIT_04s0008g00180	NADP-dependent malic enzyme	CARBOHYDRATE METABOLISM	vv10620Pyruvate_metabolism vv10710Carbon_fixation	0.830163
VIT_10s0003g04460	ABC transporter C member 11	TRANSPORT	vv52010ABC_transporters	0.828048
VIT_05s0051g00660	Octicosapeptide/Phox/Bem1p; Protein kinase	UNKNOWN		0.827681
VIT_02s0012g02460	NADP-malic enzyme	CARBOHYDRATE METABOLISM	vv10620Pyruvate_metabolism vv10710Carbon_fixation	0.827611
VIT_18s0001g08580	Cellulose synthase CSLC12	CELLULAR PROCESSES, SIGNALLING & HOMEOSTASIS	vv40006Cell_wall	0.826571
VIT_19s0015g00440	Nuclear transcription factor Y subunit B-3	TRANSCRIPTION FACTORS	vv60021CCAAT	0.826226
VIT_14s0060g00230	Pectinacetylesterase	CELLULAR PROCESSES, SIGNALLING & HOMEOSTASIS	vv40006Cell_wall	0.825446
VIT_06s0004g02640	Receptor protein kinase PERK1	CELLULAR PROCESSES, SIGNALLING & HOMEOSTASIS		0.825212
VIT_00s0259g00180	Nuclear transcription factor Y subunit B-3	TRANSCRIPTION FACTORS	vv60021CCAAT	0.824986
VIT_12s0035g02150	ferric reduction oxidase 7 FRO7	ENERGY METABOLISM	vv50105Transport_electron_carriers	0.822892
VIT_00s0181g00200	LHCB3 (light-harvesting chlorophyll binding protein 3)	ENERGY METABOLISM	vv10196Photosynthesis_antenna_proteins vv50105Transport_electron_carriers	0.821832
VIT_02s0087g00580	Nitrate transporter	TRANSPORT	vv50122Porters_cat_7_to_17	0.821236
VIT_16s0050g01860	SLAH3 (SLAC1 Homologue 3)	TRANSPORT	vv50122Porters_cat_7_to_17	0.821142
VIT_17s0000g08150	Basic helix-loop-helix (bHLH) family	TRANSCRIPTION FACTORS	vv60011BHLH	0.819726
VIT_02s0033g01340	Unknown protein	UNKNOWN		0.818226
VIT_13s0064g00380	Unknown protein	UNKNOWN		0.817605
VIT_07s0005g03900	Rho GDP-dissociation inhibitor 1	CELLULAR PROCESSES, SIGNALLING & HOMEOSTASIS		0.815814
VIT_03s0063g01500	CYP82C3	CELLULAR PROCESSES, SIGNALLING & HOMEOSTASIS		0.815692
VIT_10s0003g02900	LHCII type I CAB-1	ENERGY METABOLISM	vv10196Photosynthesis_antenna_proteins vv50105Transport_electron_carriers vv50113Thylakoid_targeting_pathway	0.815572
VIT_03s0038g02520	Aquaporin PIP3	TRANSPORT	vv50101Channels_and_pores	0.813173
VIT_08s0007g04280	Pentatricopeptide (PPR) repeat-containing	GENE FAMILIES WITH DIVERSE FUNCTIONS		0.813014
VIT_08s0056g00330	Bromodomain containing	NUCLEIC ACID METABOLISM & REGULATION OF GENE EXPRESSION		0.812677
VIT_06s0004g05190	D-xylose-H+ symporter	TRANSPORT	vv50121Porters_cat_1_to_6	0.810927
VIT_18s0001g07970	Pentatricopeptide (PPR) repeat-containing protein	GENE FAMILIES WITH DIVERSE FUNCTIONS		0.810134
VIT_15s0048g01740	Growth-regulating factor 9	TRANSCRIPTION FACTORS	vv60033GRF	0.809282
VIT_01s0137g00780	Unknown protein	UNKNOWN		0.808902
VIT_18s0001g11770	F-box domain containing protein	PROTEIN METABOLISM		0.807988
VIT_13s0019g02460	Proton-dependent oligopeptide transport (POT) family protein	TRANSPORT	vv50122Porters_cat_7_to_17	0.8074
VIT_18s0001g15520	Leaf senescence protein	DEVELOPMENT		0.805404
VIT_10s0003g04040	Mitochondrial transcription termination factor	NUCLEIC ACID METABOLISM & REGULATION OF GENE EXPRESSION	vv60085MTERF	0.805139
VIT_17s0053g00630	Rhodanese domain containing protein	UNKNOWN		0.804934
VIT_07s0031g02480	Beta-galactosidase	CARBOHYDRATE METABOLISM	vv10052Galactose_metabolism vv10511N-Glycan_degradation vv10600Sphingolipid_metabolism	0.804811
VIT_02s0025g02590	Homeobox-leucine zipper protein ATHB-12	TRANSCRIPTION FACTORS	vv60034HB	0.803084
VIT_11s0016g00770	Actin beta/gamma 1	CELLULAR PROCESSES, SIGNALLING & HOMEOSTASIS	vv44810Regulation_of_actin_cytoskeleton	0.80194
VIT_07s0005g02790	RPK1 (receptor-like protein kinase 1)	CELLULAR PROCESSES, SIGNALLING & HOMEOSTASIS		0.80121
VIT_18s0001g09360	Hydrogenobyrinic acid a,c-diamide synthase	TRANSPORT	vv50101Channels_and_pores	0.800485
VIT_06s0004g03340	Ribose-5-phosphate isomerase	CARBOHYDRATE METABOLISM	vv10030Pentose_phosphate vv10710Carbon_fixation	0.799362
VIT_11s0016g02440	HRT domain containing	TRANSCRIPTION FACTORS	vv60036HRT	0.799103
VIT_08s0040g01290	F-box family protein	PROTEIN METABOLISM		0.797977
VIT_05s0077g01450	GATA transcription factor 16	TRANSCRIPTION FACTORS	vv60016C2C2-GATA	0.797692
VIT_12s0134g00400	Zinc finger (B-box type)	TRANSCRIPTION FACTORS	vv60073Orphans_zf-b_box	0.797067
VIT_11s0037g00840	Tetratricopeptide repeat (TPR)-containing	GENE FAMILIES WITH DIVERSE FUNCTIONS		0.796743
VIT_09s0054g00840	Unknown protein	UNKNOWN		0.795948
VIT_04s0008g03760	Unknown protein	UNKNOWN		0.794553
VIT_06s0061g01290	No hit	UNKNOWN		0.791923
VIT_01s0011g00460	Unknown protein	UNKNOWN		0.7918
VIT_02s0025g01890	Cellulose synthase CSLG3	CELLULAR PROCESSES, SIGNALLING & HOMEOSTASIS	vv40006Cell_wall	0.791211
VIT_10s0003g02840	Purine permease 10 PUP10	TRANSPORT	vv50122Porters_cat_7_to_17	0.790249
VIT_11s0016g02920	Unknown protein	UNKNOWN		0.789922
VIT_11s0037g01210	Eceriferum 1 (CER1 protein) Sterol desaturase	LIPID METABOLISM		0.787882
VIT_03s0038g02230	Subtilisin-like serine protease 2	TRANSPORT	vv50101Channels_and_pores	0.787603
VIT_01s0011g00410	Nuclear transport factor 2 (NTF2)	TRANSPORT	vv50133Primary_active_transporter_cat_A9_to_A18	0.787586
VIT_02s0025g01280	WRKY DNA-binding protein 53	TRANSCRIPTION FACTORS	vv60066WRKY	0.786596
VIT_16s0039g00310	Unknown protein	UNKNOWN		0.78635
VIT_18s0001g10090	Kinesin protein FRA1 (fragile fiber 1)	CELLULAR PROCESSES, SIGNALLING & HOMEOSTASIS	vv44810Regulation_of_actin_cytoskeleton	0.785743
VIT_06s0009g03610	EMB2739	DEVELOPMENT		0.785023
VIT_13s0019g01800	Unknown	UNKNOWN		0.784382
VIT_06s0061g00760	Zinc finger (C2H2 type) family	TRANSCRIPTION FACTORS	vv60017C2H2	0.784049
VIT_02s0025g04460	DWARF and delayed flowering 2	HORMONE METABOLISM & SIGNALLING	vv30008Ethylene_signaling vv60003AP2_EREBP	0.783915
VIT_12s0028g03900	No hit	UNKNOWN		0.783636
VIT_13s0156g00150	Unknown	UNKNOWN		0.783263
VIT_14s0060g01430	Unknown protein	UNKNOWN		0.782435
VIT_03s0063g00180	U-box domain-containing protein	UNKNOWN		0.782286
VIT_06s0004g06530	Zinc finger (C3HC4-type ring finger)	TRANSCRIPTION FACTORS	vv60078Other_zf-C3HC4	0.781289
VIT_01s0010g02480	Ankyrin repeat	GENE FAMILIES WITH DIVERSE FUNCTIONS	vv50108Accessory_factors_involved_in_transport	0.781244
VIT_00s0250g00040	DNA binding protein, Plastid envelope	NUCLEIC ACID METABOLISM & REGULATION OF GENE EXPRESSION		0.781135
VIT_12s0121g00230	Beta-D-xylosidase	CARBOHYDRATE METABOLISM	vv10500Starch_and_sucrose_metabolism vv10520Nucleotide_sugars_metabolism	0.781055
VIT_07s0005g06670	Hydroxyproline-rich glycoprotein family	CELLULAR PROCESSES, SIGNALLING & HOMEOSTASIS	vv40006Cell_wall vv60062Trihelix	0.780753
VIT_17s0000g00200	Ethylene-responsive transcription factor ERF114	HORMONE METABOLISM & SIGNALLING	vv30008Ethylene_signaling vv60003AP2_EREBP	0.780125
VIT_13s0047g00720	Unknown	UNKNOWN		0.777483
VIT_05s0062g00850	Auxin-responsive protein	HORMONE METABOLISM & SIGNALLING	vv30003Auxin_signaling	0.777388
VIT_07s0129g00370	Unknown protein	UNKNOWN		0.777111
VIT_00s1338g00010	DNA-directed RNA polymerase III subunit C34	NUCLEIC ACID METABOLISM & REGULATION OF GENE EXPRESSION	vv23020RNA_polymerase	0.77705
VIT_13s0019g04280	Aquaporin PIP2B	TRANSPORT	vv50101Channels_and_pores	0.77481
VIT_08s0007g03860	S-receptor kinase	CELLULAR PROCESSES, SIGNALLING & HOMEOSTASIS		0.773848
VIT_13s0106g00060	Ankyrin repeat	GENE FAMILIES WITH DIVERSE FUNCTIONS		0.773515
VIT_04s0044g01260	SEU3B protein	DEVELOPMENT	vv30009Flower_development	0.773212
VIT_19s0014g03700	Cyclic nucleotide-regulated ion channel 4	RESPONSE TO STRESS	vv34626Plant-pathogen_interaction vv50101Channels_and_pores	0.773181
VIT_01s0011g06650	Beta-Ig-H3/fasciclin	UNKNOWN		0.772639
VIT_09s0002g02680	Early flowering 3	CELLULAR PROCESSES, SIGNALLING & HOMEOSTASIS	vv34710Circadian_rhythm	0.772608
VIT_01s0137g00740	Unknown protein	UNKNOWN		0.771933
VIT_16s0022g00630	ABC transporter E member 1	TRANSPORT	vv52010ABC_transporters	0.771811
VIT_14s0006g01030	Calmodulin-binding heat-shock protein	CELLULAR PROCESSES, SIGNALLING & HOMEOSTASIS		0.771679
VIT_14s0030g01230	No hit	UNKNOWN		0.771627
VIT_03s0132g00290	Unknown	UNKNOWN		0.771261
VIT_18s0041g01350	Receptor-like protein kinase HAIKU2	DEVELOPMENT		0.77068
VIT_07s0130g00380	DNA (cytosine-5)-methyltransferase AthI	NUCLEIC ACID METABOLISM & REGULATION OF GENE EXPRESSION	vv10271Methionine_metabolism	0.770214
VIT_12s0059g00600	Unknown protein	UNKNOWN		0.770096
VIT_05s0049g00140	Unknown protein	UNKNOWN		0.768656
VIT_04s0008g04020	RD22 [Vitis vinifera]	RESPONSE TO STRESS		0.768386
VIT_01s0011g06330	Microtubule associated protein (MAP65-6)	CELLULAR PROCESSES, SIGNALLING & HOMEOSTASIS	vv44810Regulation_of_actin_cytoskeleton	0.767603
VIT_16s0039g02510	Cell division cycle 20, cofactor of APC complex	CELLULAR PROCESSES, SIGNALLING & HOMEOSTASIS	vv24120Ubiquitin_mediated_proteolysis vv44110Cell_cycle	0.766744
VIT_03s0063g00370	Nitrite reductase	CELLULAR PROCESSES, SIGNALLING & HOMEOSTASIS	vv10910Nitrogen_metabolism	0.766661
VIT_15s0048g01670	CYP704G7	CELLULAR PROCESSES, SIGNALLING & HOMEOSTASIS		0.765589
VIT_07s0005g03970	Peptide transporter protein 3	TRANSPORT	vv50122Porters_cat_7_to_17	0.765441
VIT_04s0043g00850	Unknown protein	UNKNOWN		0.763362
VIT_02s0087g00460	Oxidoreductase, 2OG-Fe(II) oxygenase	CELLULAR PROCESSES, SIGNALLING & HOMEOSTASIS		0.763
VIT_14s0068g01440	Beta-ketoacyl-CoA synthase	LIPID METABOLISM	vv10061Fatty_acid_biosynthesis	0.762639
VIT_03s0091g00230	Unknown protein	UNKNOWN		0.762437
VIT_15s0048g02540	Pseudo-response regulator 9 (APRR9)	HORMONE METABOLISM & SIGNALLING	vv30007Cytokinin_signaling vv60050PseudoARR-B	0.761787
VIT_18s0001g05030	Glucan 1,3-beta-glucosidase precursor	CARBOHYDRATE METABOLISM	vv10500Starch_and_sucrose_metabolism	0.761039
VIT_05s0049g00300	1-aminocyclopropane-1-carboxylate oxidase homolog 1	HORMONE METABOLISM & SIGNALLING	vv10640Propanoate_metabolism vv30008Ethylene_signaling	0.760971
VIT_14s0060g00260	Phytochrome interacting factor 3 (PIF3)	CELLULAR PROCESSES, SIGNALLING & HOMEOSTASIS	vv34710Circadian_rhythm vv60011BHLH	0.760867
VIT_18s0122g00330	Unknown protein	UNKNOWN		0.76016
VIT_14s0066g01210	Carbonic anhydrase, chloroplast precursor	CELLULAR PROCESSES, SIGNALLING & HOMEOSTASIS	vv10910Nitrogen_metabolism vv50124Porters_cat_30_to_64	0.759087
VIT_06s0080g00020	Pentatricopeptide (PPR) repeat-containing protein	GENE FAMILIES WITH DIVERSE FUNCTIONS		0.759081
VIT_08s0007g03370	Unknown protein	UNKNOWN		0.75895
VIT_08s0040g02190	Unknown	UNKNOWN		0.758566
VIT_08s0007g01420	Glutathione S-transferase 8 GSTU8	RESPONSE TO STRESS	vv10480Glutathione_metabolism	0.757807
VIT_12s0057g00570	Zinc finger (CCCH-type) family protein	TRANSCRIPTION FACTORS	vv60018C3H	0.757168
VIT_12s0028g01360	PMR5 (powdery mildew resistant 5)	RESPONSE TO STRESS		0.756621
VIT_11s0052g00600	Pentatricopeptide (PPR) repeat-containing protein	GENE FAMILIES WITH DIVERSE FUNCTIONS		0.755566
VIT_00s0274g00060	Glycine-rich protein	UNKNOWN		0.75553
VIT_18s0001g07110	No hit	UNKNOWN		0.755321
VIT_03s0088g00240	Replication protein A 70b	NUCLEIC ACID METABOLISM & REGULATION OF GENE EXPRESSION	vv23030DNA_replication vv23420Nucleotide_excision_repair vv23430Mismatch_repair vv23440Homologous_recombination	0.753728
VIT_02s0025g02200	Methyltransferase type 11	UNKNOWN		0.753534
VIT_11s0118g00780	Zinc finger (C3HC4-type ring finger)	TRANSCRIPTION FACTORS	vv60078Other_zf-C3HC4	0.752803
VIT_01s0127g00220	PMR5 (powdery mildew resistant 5)	RESPONSE TO STRESS		0.752754
VIT_12s0059g02480	CYCP2;1 (cyclin p2;1)	CELLULAR PROCESSES, SIGNALLING & HOMEOSTASIS	vv44110Cell_cycle	0.752526
VIT_00s2705g00010	Unknown	UNKNOWN		0.752493
VIT_17s0000g06610	Zinc finger (C3HC4-type ring finger)	TRANSCRIPTION FACTORS	vv60078Other_zf-C3HC4	0.751918
VIT_04s0008g04490	MARD1 (mediator of ABA-regulated dormancy 1)	HORMONE METABOLISM & SIGNALLING	vv30001ABA_signaling	0.750684
VIT_01s0010g00630	Pentatricopeptide (PPR) repeat-containing protein	GENE FAMILIES WITH DIVERSE FUNCTIONS		0.750195
VIT_16s0050g01660	UDP-glucoronosyl/UDP-glucosyl transferase UGT88A1	SECONDARY METABOLISM		0.749762
VIT_14s0128g00290	Pentatricopeptide (PPR) repeat-containing	GENE FAMILIES WITH DIVERSE FUNCTIONS		0.748575
VIT_04s0008g03190	F-box family protein (FBX13)	PROTEIN METABOLISM		0.748344
VIT_11s0016g02480	2,3-diketo-5-methylthio-1-phosphopentane phosphatase	LIPID METABOLISM		0.74819
VIT_08s0056g00140	Unknown protein	UNKNOWN		0.748
VIT_14s0108g01060	Pentatricopeptide (PPR) repeat-containing protein	GENE FAMILIES WITH DIVERSE FUNCTIONS		0.747211
VIT_01s0010g00740	Basic helix-loop-helix (bHLH) family	TRANSCRIPTION FACTORS	vv60011BHLH	0.746875
VIT_11s0016g03830	Protein kinase	CELLULAR PROCESSES, SIGNALLING & HOMEOSTASIS		0.745725
VIT_19s0090g00840	WRKY DNA-binding protein 6	TRANSCRIPTION FACTORS	vv60066WRKY	0.74542
VIT_01s0127g00230	NIK3 (NSP- interacting kinase 3)	CELLULAR PROCESSES, SIGNALLING & HOMEOSTASIS		0.745338
VIT_14s0066g00920	Polyribonucleotide nucleotidyltransferase	NUCLEIC ACID METABOLISM & REGULATION OF GENE EXPRESSION		0.744626
VIT_08s0007g04590	UGT73C2 (UDP-glucosyl transferase 73C2)	CARBOHYDRATE METABOLISM		0.744584
VIT_13s0064g00900	Unknown protein	UNKNOWN		0.744328
VIT_13s0064g00460	Unknown protein	UNKNOWN		0.744089
VIT_08s0032g00470	Periplasmic beta-glucosidase precursor	CARBOHYDRATE METABOLISM	vv10460Cyanoamino_acid_metabolism vv10500Starch_and_sucrose_metabolism vv10902Monoterpenoid_biosynthesis vv40006Cell_wall	0.741972
VIT_16s0022g00540	Glycerol 3-phosphate permease	TRANSPORT	vv50121Porters_cat_1_to_6	0.741309
VIT_02s0025g03220	Trihelix DNA-binding protein (GT2)	TRANSCRIPTION FACTORS	vv60062Trihelix	0.740549
VIT_06s0080g00570	Unknown protein	UNKNOWN		0.740134
VIT_04s0023g01800	Maf, septum formation protein	CELLULAR PROCESSES, SIGNALLING & HOMEOSTASIS		0.739944
VIT_07s0005g06090	Pore-forming toxin-like protein Hfr-2	TRANSPORT	vv50101Channels_and_pores	0.739561
VIT_07s0151g01000	Photosystem I reaction center subunit II (PSAD)	ENERGY METABOLISM	vv10195Photosynthesis vv50105Transport_electron_carriers	0.739314
VIT_10s0003g01880	RKF1 (receptor-like kinase in flowers 1)	CELLULAR PROCESSES, SIGNALLING & HOMEOSTASIS		0.739285
VIT_01s0011g00570	Glucan endo-1,3-beta-glucosidase 3 precursor	CARBOHYDRATE METABOLISM	vv10500Starch_and_sucrose_metabolism	0.738595
VIT_13s0019g02050	Ribulose bisphosphate carboxylase/oxygenase activase, chloroplast	ENERGY METABOLISM		0.737741
VIT_18s0001g10500	ABA 8'-hydroxylase CYP707A1	HORMONE METABOLISM & SIGNALLING	vv10906Carotenoid_biosynthesis vv11013ABA_biosynthesis vv30001ABA_signaling	0.735831
VIT_18s0001g08340	Unknown	UNKNOWN		0.734986
VIT_12s0057g01020	fasciclin-like arabinogalactan protein FLA2	CELLULAR PROCESSES, SIGNALLING & HOMEOSTASIS	vv40006Cell_wall	0.734864
VIT_00s0780g00020	Glucan endo-1,3-beta-glucosidase 5 precursor	CARBOHYDRATE METABOLISM	vv10500Starch_and_sucrose_metabolism	0.734566
VIT_18s0001g08600	Basic helix-loop-helix (bHLH) family	TRANSCRIPTION FACTORS	vv60011BHLH	0.733982
VIT_13s0158g00370	RNA recognition motif (RRM)-containing CCCH	TRANSCRIPTION FACTORS	vv60018C3H	0.733892
VIT_04s0023g01660	Scarecrow-like transcription factor 7 (SCL7)	TRANSCRIPTION FACTORS	vv60032GRAS	0.733885
VIT_01s0011g04770	Armadillo/beta-catenin repeat / U-box domain-containing protein	UNKNOWN		0.733787
VIT_13s0074g00590	Unknown protein	UNKNOWN		0.733299
VIT_19s0090g00080	Ubiquitin-conjugating enzyme E2 variant	PROTEIN METABOLISM		0.731063
VIT_13s0064g00190	RNA polymerase sigma subunit SigD	NUCLEIC ACID METABOLISM & REGULATION OF GENE EXPRESSION	vv23020RNA_polymerase vv60057Sigma70-like	0.730858
VIT_14s0060g00900	Unknown protein	UNKNOWN		0.730669
VIT_15s0048g00270	Scarecrow transcription factor 6 (SCL6)	TRANSCRIPTION FACTORS	vv60032GRAS	0.729779
VIT_04s0043g00830	Unknown protein	UNKNOWN		0.729608
VIT_07s0005g06200	RPM1 (resistance to p. syringae pv maculicola 1)	RESPONSE TO STRESS	vv34626Plant-pathogen_interaction	0.727843
VIT_07s0031g01360	EMB2453	DEVELOPMENT		0.726999
VIT_17s0000g06280	Geranylgeranyl reductase	LIPID METABOLISM	vv10100Biosynthesis_of_steroids	0.726677
VIT_19s0014g05220	Unknown protein	UNKNOWN		0.724974
VIT_01s0011g03450	Alpha-glucosidase	CARBOHYDRATE METABOLISM	vv10052Galactose_metabolism vv10500Starch_and_sucrose_metabolism	0.724909
VIT_07s0031g01540	4-alpha-glucanotransferase	CARBOHYDRATE METABOLISM	vv10500Starch_and_sucrose_metabolism	0.724811
VIT_14s0060g00460	Receptor-like protein kinase	CELLULAR PROCESSES, SIGNALLING & HOMEOSTASIS		0.724376
VIT_15s0046g02410	Aquaporin TMP-C	TRANSPORT	vv50101Channels_and_pores	0.723666
VIT_08s0056g01000	MATE efflux family protein	TRANSPORT	vv50125Porters_cat_66_to_94	0.72355
VIT_11s0037g00630	DNA-directed RNA polymerase	NUCLEIC ACID METABOLISM & REGULATION OF GENE EXPRESSION		0.723242
VIT_17s0000g06050	Ankyrin protein kinase	GENE FAMILIES WITH DIVERSE FUNCTIONS		0.722882
VIT_15s0046g02560	GLABRA 3	CELLULAR PROCESSES, SIGNALLING & HOMEOSTASIS	vv44110Cell_cycle vv60011BHLH	0.722125
VIT_04s0023g00790	Protein translocase Tic20	TRANSPORT	vv50133Primary_active_transporter_cat_A9_to_A18	0.721911
VIT_10s0116g01200	WRKY DNA-binding protein 6	TRANSCRIPTION FACTORS	vv60066WRKY	0.720799
VIT_08s0007g01270	Dynein light chain LC6, flagellar outer arm	CELLULAR PROCESSES, SIGNALLING & HOMEOSTASIS	vv44810Regulation_of_actin_cytoskeleton	0.718684
VIT_11s0052g01600	UDP-glucose flavonoid 3-O-glucosyltransferase 7	SECONDARY METABOLISM	vv10941Flavonoid_biosynthesis	0.71866
VIT_10s0042g01390	Pentatricopeptide (PPR) repeat-containing protein	GENE FAMILIES WITH DIVERSE FUNCTIONS		0.717763
VIT_12s0035g00130	TIR1 (transport inhibitor response 1)	HORMONE METABOLISM & SIGNALLING	vv30003Auxin_signaling	0.717695
VIT_08s0007g00930	Regulator of chromosome condensation (RCC1)	CELLULAR PROCESSES, SIGNALLING & HOMEOSTASIS	vv50112Nuclear_pore_complex	0.716796
VIT_08s0007g05890	GTP binding	CELLULAR PROCESSES, SIGNALLING & HOMEOSTASIS		0.716771
VIT_08s0007g05030	Myb domain protein 36	TRANSCRIPTION FACTORS	vv60044MYB	0.716133
VIT_12s0059g01810	Photosystem II psbZ	ENERGY METABOLISM	vv10195Photosynthesis vv50135Primary_active_transporter_cat_D3_to_E2	0.715561
VIT_12s0057g00980	Phytochrome defective C (PHYC)	CELLULAR PROCESSES, SIGNALLING & HOMEOSTASIS	vv34710Circadian_rhythm	0.713598
VIT_00s1543g00010	Unknown protein	UNKNOWN		0.713073
VIT_19s0014g05320	Leucine-rich repeat transmembrane protein kinase, putative	CELLULAR PROCESSES, SIGNALLING & HOMEOSTASIS		0.712849
VIT_16s0039g00660	RNA polymerase nonessential primary-like sigma factor SIGA	NUCLEIC ACID METABOLISM & REGULATION OF GENE EXPRESSION	vv23020RNA_polymerase vv60057Sigma70-like	0.712842
VIT_04s0008g01160	Indeterminate(ID)-domain 7	TRANSCRIPTION FACTORS	vv60017C2H2	0.712153
VIT_01s0011g02870	Related to Ubiquitin 1 (RUB1)	HORMONE METABOLISM & SIGNALLING	vv30003Auxin_signaling	0.712056
VIT_05s0062g00630	UDP-glucose transferase (UGT75B2)	CARBOHYDRATE METABOLISM	vv10500Starch_and_sucrose_metabolism	0.711688
VIT_00s0187g00240	SWIB complex BAF60b domain-containing protein	TRANSCRIPTION FACTORS	vv60092SWIB	0.711383
VIT_06s0004g01450	Lipoxygenase (LOX2)	HORMONE METABOLISM & SIGNALLING	vv10592alpha-Linolenic_acid_metabolism	0.710867
VIT_00s0285g00060	Glutamate carboxypeptidase (AMP1)	PROTEIN METABOLISM		0.710584
VIT_14s0030g00190	Unknown protein	UNKNOWN		0.710342
VIT_11s0118g00070	Exostosin family protein	CARBOHYDRATE METABOLISM	vv11030Glycan_structures-biosynthesis1	0.708926
VIT_01s0026g00710	Cyclin delta-2	CELLULAR PROCESSES, SIGNALLING & HOMEOSTASIS	vv44110Cell_cycle	0.708699
VIT_12s0057g00380	Exopolygalacturonase	CELLULAR PROCESSES, SIGNALLING & HOMEOSTASIS	vv40006Cell_wall	0.708515
VIT_16s0039g02570	EMB1270	DEVELOPMENT		0.70801
VIT_04s0008g06930	Transposase, IS4	NUCLEIC ACID METABOLISM & REGULATION OF GENE EXPRESSION		0.707853
VIT_08s0007g00540	Haloacid dehalogenase hydrolase	ENERGY METABOLISM	vv10630Glyoxylate_and_dicarboxylate_metabolism	0.706666
VIT_00s0194g00160	Unknown protein	UNKNOWN		0.706665
VIT_10s0003g02890	LHCII type I CAB-1	ENERGY METABOLISM	vv10196Photosynthesis_antenna_proteins vv50105Transport_electron_carriers vv50113Thylakoid_targeting_pathway	0.705949
VIT_06s0061g00890	Carboxypeptidase	PROTEIN METABOLISM		0.70499
VIT_07s0005g00510	Monoglyceride lipase	LIPID METABOLISM	vv10561Glycerolipid_metabolism	0.704829
VIT_16s0022g00640	BCL-2-associated athanogene 7 ATBAG7	CELLULAR PROCESSES, SIGNALLING & HOMEOSTASIS		0.703283
VIT_08s0056g00820	Cysteine synthase, chloroplast precursor	AMINO ACID METABOLISM	vv10272Cysteine_metabolism vv10450Selenoamino_acid_metabolism vv10920Sulfur_metabolism	0.702821
VIT_16s0098g00720	Lectin protein kinase	CELLULAR PROCESSES, SIGNALLING & HOMEOSTASIS		0.70249
VIT_18s0001g00170	Unknown protein	UNKNOWN		0.701869
VIT_02s0033g01000	Anthraniloyal-CoA: methanol anthraniloyal transferase	AMINO ACID METABOLISM	vv10400Phenylalanine_tyrosine_and_tryptophan_biosynthesis	0.70151
VIT_09s0070g00310	Glucan endo-1,3-beta-glucosidase 6 precursor	CARBOHYDRATE METABOLISM	vv10500Starch_and_sucrose_metabolism	0.698699
VIT_01s0026g01050	Myb family	TRANSCRIPTION FACTORS	vv60045MYBrelated	0.698052
VIT_16s0100g00480	Dihydrodipicolinate reductase	AMINO ACID METABOLISM	vv10300Lysine_biosynthesis	0.697709
VIT_11s0037g00830	Unknown protein	UNKNOWN		0.697558
VIT_18s0001g08430	Branched-chain-amino-acid aminotransferase 2, chloroplast (Atbcat-2)	AMINO ACID METABOLISM	vv10280Valine_leucine_and_isoleucine_degradation vv10290Valine_leucine_and_isoleucine_biosynthesis vv10770Pantothenate_and_CoA_biosynthesis vv10966Glucosinolate_biosynthesis	0.696874
VIT_17s0000g08530	Boron transporter-like protein 1	TRANSPORT	vv50124Porters_cat_30_to_64	0.69472
VIT_07s0005g03630	Ankyrin	GENE FAMILIES WITH DIVERSE FUNCTIONS		0.694324
VIT_01s0026g00600	No hit	UNKNOWN		0.693964
VIT_03s0063g01770	No hit	UNKNOWN		0.692996
VIT_08s0007g02290	Receptor protein kinase	CELLULAR PROCESSES, SIGNALLING & HOMEOSTASIS		0.69123
VIT_04s0079g00410	CIR1/RVE2 (circadian 1)	CELLULAR PROCESSES, SIGNALLING & HOMEOSTASIS	vv34710Circadian_rhythm vv60045MYBrelated	0.689911
VIT_01s0010g02100	Indeterminate(ID)-domain 5	TRANSCRIPTION FACTORS	vv60017C2H2	0.68818
VIT_05s0094g00920	formin protein AHF1	CELLULAR PROCESSES, SIGNALLING & HOMEOSTASIS	vv44810Regulation_of_actin_cytoskeleton	0.686472
VIT_08s0007g05060	ABC transporter B member 1	TRANSPORT	vv52010ABC_transporters	0.685828
VIT_13s0067g03780	Leucine-rich repeat protein kinase	CELLULAR PROCESSES, SIGNALLING & HOMEOSTASIS		0.685165
VIT_08s0007g03600	KCBP- interacting protein kinase	CELLULAR PROCESSES, SIGNALLING & HOMEOSTASIS		0.684508
VIT_08s0007g04140	3-deoxy-D-manno-octulosonic-acid transferase	CARBOHYDRATE METABOLISM	vv10540Lipopolysaccharide_biosynthesis	0.684309
VIT_19s0014g00160	LHCII type I CAB-1	ENERGY METABOLISM	vv10196Photosynthesis_antenna_proteins vv50105Transport_electron_carriers vv50113Thylakoid_targeting_pathway	0.684104
VIT_19s0015g01870	WRKY DNA-binding protein 2	TRANSCRIPTION FACTORS	vv60066WRKY	0.683608
VIT_19s0090g01770	Transcription termination factor mitochondrial mTERF	NUCLEIC ACID METABOLISM & REGULATION OF GENE EXPRESSION	vv60085MTERF	0.68319
VIT_15s0048g02780	Unknown protein	UNKNOWN		0.681193
VIT_01s0026g01490	Proton-dependent oligopeptide transport (POT) family protein	TRANSPORT	vv50122Porters_cat_7_to_17	0.680643
VIT_17s0000g01850	PDE312/PTAC10 (pigment defective 312)	NUCLEIC ACID METABOLISM & REGULATION OF GENE EXPRESSION		0.680405
VIT_09s0002g07880	Pyrophosphate-energized vacuolar membrane proton pump	ENERGY METABOLISM	vv10190Oxidative_phosphorylation vv50133Primary_active_transporter_cat_A9_to_A18	0.680208
VIT_13s0019g04320	Homeodomain-leucine zipper protein Revoluta (REV)	TRANSCRIPTION FACTORS	vv60034HB	0.68012
VIT_17s0000g04490	Extracellular Ca2+ sensing receptor	CELLULAR PROCESSES, SIGNALLING & HOMEOSTASIS		0.679295
VIT_10s0003g02810	WRKY DNA-binding protein 71	TRANSCRIPTION FACTORS	vv60066WRKY	0.6792
VIT_01s0011g06250	Xyloglucan endotransglycosylase	CELLULAR PROCESSES, SIGNALLING & HOMEOSTASIS	vv40006Cell_wall	0.676532
VIT_18s0089g00410	Sucrose-phosphate synthase 1	CARBOHYDRATE METABOLISM	vv10500Starch_and_sucrose_metabolism	0.6758
VIT_06s0004g04590	Epsin N-terminal homology (ENTH) domain-containing	CELLULAR PROCESSES, SIGNALLING & HOMEOSTASIS	vv50110Protein_coat	0.675164
VIT_14s0066g00590	SCF E3 ubiquitin ligase complex F-box protein grrA	PROTEIN METABOLISM		0.675086
VIT_00s0388g00080	Tetratricopeptide helical	GENE FAMILIES WITH DIVERSE FUNCTIONS		0.674076
VIT_08s0007g00920	Tropinone reductase	SECONDARY METABOLISM	vv10220Urea_cycle_and_metabolism_of_amino_groups	0.673996
VIT_12s0059g00280	Dehydration-responsive element-binding protein 16	HORMONE METABOLISM & SIGNALLING	vv30008Ethylene_signaling vv60003AP2_EREBP	0.672921
VIT_06s0004g05110	Unknown	UNKNOWN		0.672404
VIT_11s0118g00030	Exostosin family protein	CARBOHYDRATE METABOLISM	vv11030Glycan_structures-biosynthesis1	0.672152
VIT_09s0002g08070	Prephenate dehydrogenase	AMINO ACID METABOLISM	vv10400Phenylalanine_tyrosine_and_tryptophan_biosynthesis	0.67198
VIT_00s0203g00180	Unknown protein	UNKNOWN		0.671588
VIT_06s0004g06840	Protein phosphatase 2C	CELLULAR PROCESSES, SIGNALLING & HOMEOSTASIS		0.671558
VIT_12s0028g03060	HSL1 (HAESA-like 1)	CELLULAR PROCESSES, SIGNALLING & HOMEOSTASIS		0.671089
VIT_09s0002g07940	Vacuolar pyrophosphatase [Vitis vinifera]	ENERGY METABOLISM	vv10190Oxidative_phosphorylation vv50133Primary_active_transporter_cat_A9_to_A18	0.669464
VIT_19s0014g05110	Unknown	UNKNOWN		0.669457
VIT_17s0000g00030	Substrate carrier family mitochondrial	TRANSPORT	vv50123Porters_cat_18_to_29	0.669311
VIT_17s0000g07790	N-hydroxythioamide S-beta-glucosyltransferase	SECONDARY METABOLISM	vv10966Glucosinolate_biosynthesis	0.668774
VIT_06s0004g02080	TRNA-specific 2-thiouridylase	PROTEIN METABOLISM	vv24122Sulfur_relay_system	0.668749
VIT_16s0022g00470	Peroxisomal biogenesis factor 11 (PEX11)	CELLULAR PROCESSES, SIGNALLING & HOMEOSTASIS		0.668076
VIT_09s0002g08010	Vacuolar pyrophosphatase [Vitis vinifera]	ENERGY METABOLISM	vv10190Oxidative_phosphorylation vv50133Primary_active_transporter_cat_A9_to_A18	0.667565
VIT_05s0102g00310	GUN4	CELLULAR PROCESSES, SIGNALLING & HOMEOSTASIS		0.66632
VIT_17s0000g04900	ATP-dependent RNA helicase	NUCLEIC ACID METABOLISM & REGULATION OF GENE EXPRESSION		0.666085
VIT_11s0016g00910	Cation exchanger (CAX9)	TRANSPORT	vv50123Porters_cat_18_to_29	0.665991
VIT_02s0012g00290	S-ribonuclease binding protein SBP1	UNKNOWN		0.665662
VIT_00s0259g00080	Metal ion binding	UNKNOWN		0.665508
VIT_00s0203g00140	Octicosapeptide/Phox/Bem1p (PB1) domain-containing protein	UNKNOWN		0.664234
VIT_09s0002g07920	Vacuolar proton-inorganic pyrophosphatase	ENERGY METABOLISM	vv10190Oxidative_phosphorylation vv50133Primary_active_transporter_cat_A9_to_A18	0.664155
VIT_18s0122g01340	BTB/POZ domain-containing protein	TRANSCRIPTION FACTORS	vv60093TRAF	0.663915
VIT_14s0030g02190	FtsH protease	TRANSPORT	vv50133Primary_active_transporter_cat_A9_to_A18	0.663207
VIT_00s0533g00040	Cytotoxin precursor (Leucocidin)	RESPONSE TO STRESS		0.662532
VIT_12s0028g02370	Methyltransferase type 11	UNKNOWN		0.662357
VIT_18s0001g08270	Amino acid permease 6	TRANSPORT	vv50123Porters_cat_18_to_29	0.661528
VIT_12s0059g01000	Cellulose synthase CSLB04	CELLULAR PROCESSES, SIGNALLING & HOMEOSTASIS	vv40006Cell_wall	0.661461
VIT_01s0011g01700	No hit	UNKNOWN		0.661318
VIT_09s0002g01550	Lecithine cholesterol acyltransferase	LIPID METABOLISM	vv10564Glycerophospholipid_metabolism	0.661051
VIT_16s0100g00330	Unknown protein	UNKNOWN		0.661001
VIT_15s0046g02420	Aquaporin TMP-C	TRANSPORT	vv50101Channels_and_pores	0.660932
VIT_04s0008g06060	Unknown	UNKNOWN		0.660746
VIT_16s0098g01680	Kinesin light chain	CELLULAR PROCESSES, SIGNALLING & HOMEOSTASIS	vv44810Regulation_of_actin_cytoskeleton	0.660531
VIT_14s0068g00280	Unknown protein	UNKNOWN		0.660444
VIT_08s0040g00980	Tubulin beta-1 chain	CELLULAR PROCESSES, SIGNALLING & HOMEOSTASIS	vv44145Phagosome vv44810Regulation_of_actin_cytoskeleton	0.660412
VIT_15s0048g02380	DCL1 (DICER 1)	NUCLEIC ACID METABOLISM & REGULATION OF GENE EXPRESSION		0.659205
VIT_18s0001g03470	Flavonol synthase	SECONDARY METABOLISM	vv10941Flavonoid_biosynthesis	0.659153
VIT_07s0104g00270	Isopentenyltransferase 5	HORMONE METABOLISM & SIGNALLING	vv10908Zeatin_biosynthesis	0.658557
VIT_17s0000g01070	Monoglyceride lipase	LIPID METABOLISM	vv10561Glycerolipid_metabolism	0.658373
VIT_15s0021g01550	Unknown protein	UNKNOWN		0.658299
VIT_11s0037g00850	Tetratricopeptide repeat (TPR)-containing	GENE FAMILIES WITH DIVERSE FUNCTIONS		0.658203
VIT_01s0026g00610	Peroxidase	RESPONSE TO STRESS	vv10360Phenylalanine_metabolism vv10680Methane_metabolism	0.656624
VIT_03s0017g02180	Pentatricopeptide (PPR) repeat-containing protein	GENE FAMILIES WITH DIVERSE FUNCTIONS		0.656177
VIT_14s0030g02230	Unfertilized embryo sac 12 UNE12	TRANSCRIPTION FACTORS	vv60011BHLH	0.655521
VIT_15s0046g01620	Glycosyl transferase family 1 protein	CARBOHYDRATE METABOLISM		0.655341
VIT_09s0002g05660	Sulfate transporter Sulp familly	TRANSPORT	vv50124Porters_cat_30_to_64	0.655321
VIT_08s0040g02950	Zinc finger (C3HC4-type ring finger)	TRANSCRIPTION FACTORS	vv60078Other_zf-C3HC4	0.654912
VIT_00s0555g00020	flavonoid 3-monooxygenase	SECONDARY METABOLISM	vv10941Flavonoid_biosynthesis	0.65426
VIT_17s0000g08900	LRR receptor-like kinase 2	CELLULAR PROCESSES, SIGNALLING & HOMEOSTASIS		0.653793
VIT_02s0087g00930	9-cis-epoxycarotenoid dioxygenase	HORMONE METABOLISM & SIGNALLING	vv10906Carotenoid_biosynthesis vv11013ABA_biosynthesis vv30001ABA_signaling	0.653036
VIT_15s0048g00720	forkhead-associated domain-containing protein	TRANSCRIPTION FACTORS	vv60028FHA	0.652709
VIT_03s0091g00690	Salt tolerance zinc finger	TRANSCRIPTION FACTORS	vv60017C2H2	0.652589
VIT_07s0005g01190	Unknown protein	UNKNOWN		0.652459
VIT_12s0055g00480	Amine oxidase	AMINO ACID METABOLISM	vv10220Urea_cycle_and_metabolism_of_amino_groups vv10340Histidine_metabolism vv10350Tyrosine_metabolism vv10360Phenylalanine_metabolism vv11002Auxin_biosynthesis	0.652046
VIT_00s0324g00050	UDP-glucose glucosyltransferase	CARBOHYDRATE METABOLISM	vv10500Starch_and_sucrose_metabolism	0.651902
VIT_14s0171g00230	Transcription termination factor mitochondrial mTERF	NUCLEIC ACID METABOLISM & REGULATION OF GENE EXPRESSION	vv60085MTERF	0.651247
VIT_05s0077g01010	HCF107 (high chlorophyll fluorescent 107)	NUCLEIC ACID METABOLISM & REGULATION OF GENE EXPRESSION		0.650397
VIT_14s0083g00230	Unknown	UNKNOWN		0.65031
VIT_03s0038g03040	Protein kinase	CELLULAR PROCESSES, SIGNALLING & HOMEOSTASIS		0.649954
VIT_16s0039g02750	NADH glutamate dehydrogenase	AMINO ACID METABOLISM	vv10251Glutamate_metabolism vv10330Arginine_and_proline_metabolism vv10910Nitrogen_metabolism	0.649819
VIT_16s0098g00290	GLT1 (NADH-dependent glutamate synthase 1 gene)	AMINO ACID METABOLISM	vv10251Glutamate_metabolism vv10910Nitrogen_metabolism	0.64972
VIT_11s0118g00180	HHP1 (heptahelical protein 1)	HORMONE METABOLISM & SIGNALLING		0.649022
VIT_12s0028g02610	Tetratricopeptide helical	GENE FAMILIES WITH DIVERSE FUNCTIONS		0.648915
VIT_06s0004g02740	GATA transcription factor 10	TRANSCRIPTION FACTORS	vv10904Diterpenoid_biosynthesis vv60016C2C2-GATA	0.648587
VIT_19s0014g01070	Germacrene D synthase	SECONDARY METABOLISM	vv10900Terpenoid_biosynthesis	0.648315
VIT_08s0007g03240	Carbonic anhydrase precursor	CELLULAR PROCESSES, SIGNALLING & HOMEOSTASIS	vv10910Nitrogen_metabolism vv50124Porters_cat_30_to_64	0.648234
VIT_19s0015g00460	TRNA-splicing endonuclease positive effector	NUCLEIC ACID METABOLISM & REGULATION OF GENE EXPRESSION		0.647841
VIT_05s0020g02810	Unknown protein	UNKNOWN		0.647048
VIT_15s0046g01340	Unknown protein	UNKNOWN		0.645969
VIT_16s0039g00720	Folate-biopterin transporter	TRANSPORT	vv50125Porters_cat_66_to_94	0.645934
VIT_11s0052g00830	Vernalization insensitive 3	DEVELOPMENT	vv30009Flower_development	0.645809
VIT_14s0066g02530	Fumarate reductase/succinate dehydrogenase flavoprotein	CARBOHYDRATE METABOLISM	vv10020Citrate_cycle vv10190Oxidative_phosphorylation vv10650Butanoate_metabolism vv10720Reductive_carboxylate_cycle	0.645735
VIT_10s0003g04100	Auxin response factor 3	HORMONE METABOLISM & SIGNALLING	vv30003Auxin_signaling vv60004ARF	0.645565
VIT_18s0001g07120	Transport inhibitor response 1 protein	HORMONE METABOLISM & SIGNALLING	vv30003Auxin_signaling	0.644126
VIT_19s0014g01630	Isopentenyltransferase 9	HORMONE METABOLISM & SIGNALLING	vv10908Zeatin_biosynthesis	0.642831
VIT_01s0113g00420	Zinc finger (DHHC type)	TRANSCRIPTION FACTORS	vv60079Other_zf-DHHC	0.642099
VIT_11s0118g00700	Protein phosphatase 2C DBP	TRANSCRIPTION FACTORS	vv60024DBP	0.64069
VIT_13s0084g00070	CYP72A53v1	CELLULAR PROCESSES, SIGNALLING & HOMEOSTASIS		0.640388
VIT_18s0122g00180	Calmodulin CML37	CELLULAR PROCESSES, SIGNALLING & HOMEOSTASIS	vv34020Calcium_signaling_pathway vv34626Plant-pathogen_interaction	0.63918
VIT_12s0028g02520	TCP family transcription factor 4	TRANSCRIPTION FACTORS	vv60061TCP	0.638726
VIT_06s0004g02850	Aquaporin PIP2B	TRANSPORT	vv50101Channels_and_pores	0.63872
VIT_12s0034g01420	Hydroxyproline-rich glycoprotein	CELLULAR PROCESSES, SIGNALLING & HOMEOSTASIS	vv40006Cell_wall	0.637306
VIT_18s0001g05250	DREB sub A-6 of ERF/AP2 transcription factor (RAP2.4)	HORMONE METABOLISM & SIGNALLING	vv30008Ethylene_signaling vv60003AP2_EREBP	0.636858
VIT_05s0077g01290	Unknown protein	UNKNOWN		0.636321
VIT_10s0071g01020	Lipoic acid synthase	LIPID METABOLISM	vv10061Fatty_acid_biosynthesis	0.636295
VIT_18s0001g06940	Purine permease 1 (PUP1)	HORMONE METABOLISM & SIGNALLING	vv10908Zeatin_biosynthesis vv50122Porters_cat_7_to_17	0.636096
VIT_04s0023g01690	No hit	UNKNOWN		0.635739
VIT_19s0015g01220	THO complex subunit 3	NUCLEIC ACID METABOLISM & REGULATION OF GENE EXPRESSION	vv23013RNA_transport vv23040Spliceosome	0.635511
VIT_11s0016g02910	Acid phosphatase class B	CELLULAR PROCESSES, SIGNALLING & HOMEOSTASIS	vv10740Riboflavin_metabolism	0.635263
VIT_12s0059g00770	Monocopper oxidase SKS5 (SKU5 Similar 5)	TRANSPORT	vv50109Incompletely_characterized_transport_systems	0.634359
VIT_03s0038g04180	Pigment defective 191 (PDE191)	NUCLEIC ACID METABOLISM & REGULATION OF GENE EXPRESSION	vv60085MTERF	0.634307
VIT_12s0059g01800	Unknown protein	UNKNOWN		0.634218
VIT_09s0070g00480	LRX2 (leucine-rich repeat/extensin 2)	CELLULAR PROCESSES, SIGNALLING & HOMEOSTASIS	vv40006Cell_wall	0.634211
VIT_14s0066g01800	Phosphatidylinositolglycan class N (PIG-N)	LIPID METABOLISM	vv10563Glycosylphosphatidylinositol-anchor_biosynthesis	0.633831
VIT_11s0016g03250	Lachrymatory factor synthase	SECONDARY METABOLISM		0.632656
VIT_07s0151g00340	Sulfate transporter 3.1 (AST12) (AtST1)	TRANSPORT	vv50124Porters_cat_30_to_64	0.632352
VIT_15s0048g01490	Geraniol 10-hydroxylase	SECONDARY METABOLISM	vv10902Monoterpenoid_biosynthesis	0.632321
VIT_08s0040g00970	Plectin (myosin-like)	CELLULAR PROCESSES, SIGNALLING & HOMEOSTASIS	vv44810Regulation_of_actin_cytoskeleton	0.632084
VIT_06s0004g06700	ATP-dependent Clp protease ClpB protein	PROTEIN METABOLISM	vv50109Incompletely_characterized_transport_systems	0.631111
VIT_04s0023g03680	Histidine kinase 1 (AHK1)	RESPONSE TO STRESS		0.630877
VIT_08s0040g00070	Argonaute	NUCLEIC ACID METABOLISM & REGULATION OF GENE EXPRESSION		0.629536
VIT_07s0005g05100	Phytochrome interacting factor 3-like 5	CELLULAR PROCESSES, SIGNALLING & HOMEOSTASIS	vv34710Circadian_rhythm vv60011BHLH	0.629519
VIT_17s0000g04470	No hit	UNKNOWN		0.628957
VIT_06s0004g00590	Lysine decarboxylase	AMINO ACID METABOLISM	vv10300Lysine_biosynthesis	0.628946
VIT_02s0033g01020	Anthraniloyal-CoA: methanol anthraniloyal transferase	AMINO ACID METABOLISM	vv10400Phenylalanine_tyrosine_and_tryptophan_biosynthesis	0.628714
VIT_06s0004g01770	Acetyl-CoA carboxylase, biotin carboxylase	LIPID METABOLISM	vv10061Fatty_acid_biosynthesis vv10620Pyruvate_metabolism	0.628371
VIT_06s0061g01140	Phototropic-responsive NPH3	CELLULAR PROCESSES, SIGNALLING & HOMEOSTASIS		0.628029
VIT_18s0166g00250	No hit	UNKNOWN		0.626731
VIT_17s0000g05040	No hit	UNKNOWN		0.626623
VIT_04s0008g01450	Cyclopropane-fatty-acyl-phospholipid synthase	AMINO ACID METABOLISM	vv10271Methionine_metabolism	0.626
VIT_15s0048g01590	CYP76B1	CELLULAR PROCESSES, SIGNALLING & HOMEOSTASIS		0.625777
VIT_02s0025g01260	NADPH HC toxin reductase	NUCLEIC ACID METABOLISM & REGULATION OF GENE EXPRESSION		0.625604
VIT_13s0019g00320	Photosystem II protein P PsbP	ENERGY METABOLISM	vv10195Photosynthesis vv50135Primary_active_transporter_cat_D3_to_E2	0.625252
VIT_12s0055g01110	LHCB6 (light harvesting complex PSII)	ENERGY METABOLISM	vv10196Photosynthesis_antenna_proteins vv50105Transport_electron_carriers	0.625138
VIT_12s0057g01450	Subtilisin protease	PROTEIN METABOLISM		0.625015
VIT_07s0129g00250	Phototropic-responsive NPH3	CELLULAR PROCESSES, SIGNALLING & HOMEOSTASIS		0.624445
VIT_15s0021g02690	Unfertilized embryo sac 10 UNE10	TRANSCRIPTION FACTORS	vv60011BHLH	0.623481
VIT_08s0040g00850	Thylakoid lumenal 20 kDa protein	ENERGY METABOLISM		0.623257
VIT_02s0033g01360	forminy 2 domain-containing protein	CELLULAR PROCESSES, SIGNALLING & HOMEOSTASIS	vv44810Regulation_of_actin_cytoskeleton	0.62289
VIT_06s0061g00740	Unknown	UNKNOWN		0.622399
VIT_00s0707g00010	Heat shock protein (HSP26.5-P) 26.5 kDa class P	PROTEIN METABOLISM		0.621165
VIT_11s0016g00560	Peroxiredoxin bcp	RESPONSE TO STRESS		0.620493
VIT_17s0000g10060	Lipase GDSL	LIPID METABOLISM		0.620492
VIT_02s0025g03540	Tubulin beta-6 chain	CELLULAR PROCESSES, SIGNALLING & HOMEOSTASIS	vv44145Phagosome vv44810Regulation_of_actin_cytoskeleton	0.619966
VIT_01s0011g01940	Unknown protein	UNKNOWN		0.618246
VIT_14s0128g00120	Ring-H2 finger protein ATL3B	TRANSCRIPTION FACTORS	vv60078Other_zf-C3HC4	0.617307
VIT_18s0001g06590	Pigment defective 322	NUCLEIC ACID METABOLISM & REGULATION OF GENE EXPRESSION		0.61708
VIT_12s0035g00990	Big apical meristem 1 BAM1	CELLULAR PROCESSES, SIGNALLING & HOMEOSTASIS		0.616375
VIT_00s0187g00360	Uclacyanin I	CELLULAR PROCESSES, SIGNALLING & HOMEOSTASIS		0.615844
VIT_01s0146g00060	Glucose-6-phosphate 1-dehydrogenase 2, chloroplast precursor	CARBOHYDRATE METABOLISM	vv10030Pentose_phosphate vv10480Glutathione_metabolism	0.615447
VIT_05s0020g01740	RanGAP1 interacting protein	UNKNOWN		0.615438
VIT_08s0040g03230	Unknown protein	UNKNOWN		0.615266
VIT_05s0020g03510	P-P-bond-hydrolysis-driven protein transmembrane transporter	PROTEIN METABOLISM	vv23060Protein_export vv50113Thylakoid_targeting_pathway	0.615145
VIT_13s0019g00330	Aquaporin TIP1;3	TRANSPORT	vv50101Channels_and_pores	0.615106
VIT_13s0064g00440	24-sterol C-methyltransferase	HORMONE METABOLISM & SIGNALLING	vv10100Biosynthesis_of_steroids vv50004Auxin_transport	0.614275
VIT_05s0049g01020	Myb domain protein 14	TRANSCRIPTION FACTORS	vv60044MYB	0.613698
VIT_15s0046g01990	UDP-glucosyltransferase	SECONDARY METABOLISM	vv10941Flavonoid_biosynthesis	0.613607
VIT_10s0092g00090	Ribose-5-phosphate isomerase	CARBOHYDRATE METABOLISM	vv10030Pentose_phosphate vv10710Carbon_fixation	0.613246
VIT_17s0000g07510	Myb family	TRANSCRIPTION FACTORS	vv60045MYBrelated	0.612982
VIT_17s0000g06930	Unfertilized embryo sac 10 UNE10	TRANSCRIPTION FACTORS	vv60011BHLH	0.612645
VIT_07s0151g00730	Unknown	UNKNOWN		0.612469
VIT_02s0025g01920	Cellulose synthase CSLG3	CELLULAR PROCESSES, SIGNALLING & HOMEOSTASIS	vv40006Cell_wall	0.612452
VIT_16s0050g00780	Arsenite transport protein (ArsB)	TRANSPORT	vv50124Porters_cat_30_to_64	0.61219
VIT_10s0003g05700	Pentatricopeptide (PPR) repeat-containing protein	GENE FAMILIES WITH DIVERSE FUNCTIONS		0.612139
VIT_18s0001g03190	Glutaredoxin 2	RESPONSE TO STRESS		0.612081
VIT_17s0000g01790	4-coumarate-CoA ligase 2	SECONDARY METABOLISM	vv10940Phenylpropanoid_biosynthesis vv50104Group_translocators	0.611475
VIT_18s0041g01220	GCN5 N-acetyltransferase (GNAT)	NUCLEIC ACID METABOLISM & REGULATION OF GENE EXPRESSION	vv60082GNAT	0.610863
VIT_05s0020g02130	1-deoxy-D-xylulose-5-phosphate synthase, chloroplast precursor	LIPID METABOLISM	vv10100Biosynthesis_of_steroids	0.610159
VIT_05s0102g00750	Zinc finger (B-box type)	TRANSCRIPTION FACTORS	vv60073Orphans_zf-b_box	0.610089
VIT_06s0061g00440	Heavy-metal-associated domain-containing protein	UNKNOWN		0.609902
VIT_08s0007g04840	Unknown protein	UNKNOWN		0.609633
VIT_00s0469g00050	Cellulose synthase CSLE1	CELLULAR PROCESSES, SIGNALLING & HOMEOSTASIS	vv40006Cell_wall	0.607565
VIT_17s0000g05620	Integral membrane HPP family protein	UNKNOWN		0.607135
VIT_14s0066g02550	H(+)-ATPase 4 AHA4	ENERGY METABOLISM	vv10190Oxidative_phosphorylation vv50131Primary_active_transporter_cat_A2_to_A4	0.606717
VIT_14s0219g00290	Esterase/lipase/thioesterase	LIPID METABOLISM		0.606291
VIT_04s0008g05210	BZIP protein HY5 (HY5)	TRANSCRIPTION FACTORS	vv60012BZIP	0.606039
VIT_14s0060g00250	Unknown	UNKNOWN		0.604106
VIT_15s0046g03020	Pentatricopeptide (PPR) repeat-containing protein	GENE FAMILIES WITH DIVERSE FUNCTIONS		0.603929
VIT_01s0010g01810	Tetratricopeptide repeat (TPR)-containing	GENE FAMILIES WITH DIVERSE FUNCTIONS		0.602693
VIT_08s0056g00080	Glycosyl transferase family 8 protein	CARBOHYDRATE METABOLISM		0.601375
VIT_17s0000g04380	Wall-associated kinase 1 (WAK1)	CELLULAR PROCESSES, SIGNALLING & HOMEOSTASIS		0.601302
VIT_18s0001g07140	Zinc finger homeobox 22	TRANSCRIPTION FACTORS	vv60068Zf-HD	0.60058
VIT_05s0020g03130	Plastocyanin domain-containing protein	ENERGY METABOLISM	vv10195Photosynthesis vv50113Thylakoid_targeting_pathway	0.600514
VIT_12s0028g03610	Cellulase	CELLULAR PROCESSES, SIGNALLING & HOMEOSTASIS	vv40006Cell_wall	0.60031
VIT_14s0081g00270	Pentatricopeptide (PPR) repeat-containing protein	GENE FAMILIES WITH DIVERSE FUNCTIONS		0.600275
VIT_07s0005g03040	Poly(ADP)-ribose polymerase	CELLULAR PROCESSES, SIGNALLING & HOMEOSTASIS	vv10760Nicotinate_and_nicotinamide_metabolism vv23410Base_excision_repair	0.600171
VIT_18s0041g00670	Proton-dependent oligopeptide transport (POT) family protein	TRANSPORT	vv50122Porters_cat_7_to_17	0.59977
VIT_18s0001g09690	Pentatricopeptide repeat protein	GENE FAMILIES WITH DIVERSE FUNCTIONS		0.599226
VIT_05s0077g02080	Branched chain alpha-keto acid dehydrogenase E2 subunit (din3)	AMINO ACID METABOLISM	vv10280Valine_leucine_and_isoleucine_degradation	0.598825
VIT_11s0118g00810	Peptidyl-prolyl cis-trans isomerase	PROTEIN METABOLISM		0.597493
VIT_13s0067g02710	Unknown protein	UNKNOWN		0.597263
VIT_01s0026g02100	Unknown protein	UNKNOWN		0.597088
VIT_00s0533g00050	Extensin	CELLULAR PROCESSES, SIGNALLING & HOMEOSTASIS	vv40006Cell_wall	0.596675
VIT_14s0068g00360	LNG1 (LONGIFOLIA1)	CELLULAR PROCESSES, SIGNALLING & HOMEOSTASIS		0.596362
VIT_13s0019g01240	Actin beta/gamma 1	CELLULAR PROCESSES, SIGNALLING & HOMEOSTASIS	vv44810Regulation_of_actin_cytoskeleton	0.596341
VIT_12s0034g01820	Pentatricopeptide repeat-containing	GENE FAMILIES WITH DIVERSE FUNCTIONS		0.596317
VIT_07s0130g00220	Peroxidase ATP32, class III	RESPONSE TO STRESS	vv10360Phenylalanine_metabolism vv10680Methane_metabolism	0.596264
VIT_12s0134g00510	Cytochrome B6-F complex iron-sulfur subunit, PETC	ENERGY METABOLISM	vv10195Photosynthesis vv50135Primary_active_transporter_cat_D3_to_E2	0.595816
VIT_17s0000g01810	Cyclin-dependent kinase G-2	CELLULAR PROCESSES, SIGNALLING & HOMEOSTASIS	vv44110Cell_cycle	0.595681
VIT_18s0117g00060	R protein L6	RESPONSE TO STRESS	vv34627R_proteins_from_Plant-pathogen_interaction	0.595201
VIT_05s0094g00150	Membrane-associated 30 kDa protein, chloroplast precursor (M30)	UNKNOWN		0.595179
VIT_13s0019g00700	Unknown protein	UNKNOWN		0.594624
VIT_07s0031g02720	Myosin heavy chain	CELLULAR PROCESSES, SIGNALLING & HOMEOSTASIS	vv44810Regulation_of_actin_cytoskeleton	0.593576
VIT_00s0271g00040	Pentatricopeptide (PPR) repeat-containing protein	GENE FAMILIES WITH DIVERSE FUNCTIONS		0.593167
VIT_03s0088g00220	Replication factor A 1, rfa1	NUCLEIC ACID METABOLISM & REGULATION OF GENE EXPRESSION	vv23030DNA_replication vv23420Nucleotide_excision_repair vv23430Mismatch_repair vv23440Homologous_recombination	0.592581
VIT_10s0003g00220	Unknown	UNKNOWN		0.592463
VIT_15s0046g01900	ferric reduction oxidase 2	ENERGY METABOLISM	vv50105Transport_electron_carriers	0.592113
VIT_06s0004g01460	Lipoxygenase LOX2	HORMONE METABOLISM & SIGNALLING	vv10592alpha-Linolenic_acid_metabolism	0.591973
VIT_15s0046g01540	F-box family protein	PROTEIN METABOLISM		0.591163
VIT_18s0001g03910	Nitrate reductase 2 (NR2)	CELLULAR PROCESSES, SIGNALLING & HOMEOSTASIS	vv10910Nitrogen_metabolism vv34020Calcium_signaling_pathway	0.590697
VIT_00s0187g00190	SWIB complex BAF60b domain-containing protein	TRANSCRIPTION FACTORS	vv60092SWIB	0.588858
VIT_05s0051g00010	Beta-amylase 1	CARBOHYDRATE METABOLISM	vv10500Starch_and_sucrose_metabolism	0.58848
VIT_17s0000g09540	CYP71A26	CELLULAR PROCESSES, SIGNALLING & HOMEOSTASIS		0.58846
VIT_04s0008g03770	Aspartate aminotransferase P1	AMINO ACID METABOLISM	vv10252Alanine_and_aspartate_metabolism vv10272Cysteine_metabolism vv10330Arginine_and_proline_metabolism vv10350Tyrosine_metabolism vv10360Phenylalanine_metabolism vv10400Phenylalanine_tyrosine_and_tryptophan_biosynthesis vv10710Carbon_fixation vv10950Alkaloid_biosynthesis_I	0.587756
VIT_04s0008g03890	GTP binding protein EngB	CELLULAR PROCESSES, SIGNALLING & HOMEOSTASIS		0.586469
VIT_18s0001g01430	Oxidoreductase N-terminal domain-containing	UNKNOWN		0.585426
VIT_14s0006g02990	3-ketoacyl-CoA synthase	LIPID METABOLISM		0.585288
VIT_08s0007g05710	L-Galactono-1,4-lactone dehydrogenase	ORGANIC ACID METABOLISM	vv10053Ascorbate_and_aldarate_metabolism	0.584713
VIT_14s0068g01200	Inducer of CBF expression 1 ICE1	TRANSCRIPTION FACTORS	vv60011BHLH	0.583283
VIT_01s0010g00820	2-oxoglutarate decarboxylase	AMINO ACID METABOLISM	vv10251Glutamate_metabolism	0.583276
VIT_18s0001g05830	Unknown	UNKNOWN		0.583012
VIT_15s0021g02770	DNA binding / hydrolase, acting on ester bonds	NUCLEIC ACID METABOLISM & REGULATION OF GENE EXPRESSION		0.582704
VIT_03s0088g00990	Metal transporter CNNM4 (Cyclin-M4)	TRANSPORT	vv50109Incompletely_characterized_transport_systems	0.58254
VIT_14s0036g00480	Tyrosyl-tRNA synthetase	AMINO ACID METABOLISM	vv10400Phenylalanine_tyrosine_and_tryptophan_biosynthesis vv20970Aminoacyl-tRNA_biosynthesis	0.582422
VIT_11s0118g00590	Unknown protein	UNKNOWN		0.582311
VIT_01s0011g05210	Phosphoglucomutase	CARBOHYDRATE METABOLISM	vv10010Glycolysis vv10030Pentose_phosphate vv10052Galactose_metabolism vv10500Starch_and_sucrose_metabolism	0.58095
VIT_00s0259g00110	ATFP3 (Arabidopsis thaliana farnesylated protein 3	UNKNOWN		0.580472
VIT_12s0121g00380	Xylan 1,4-beta-xylosidase	CARBOHYDRATE METABOLISM	vv10500Starch_and_sucrose_metabolism vv10520Nucleotide_sugars_metabolism	0.580454
VIT_05s0020g03190	Haloacid dehalogenase hydrolase	ENERGY METABOLISM	vv10630Glyoxylate_and_dicarboxylate_metabolism	0.580283
VIT_04s0008g03210	Lachrymatory factor synthase	SECONDARY METABOLISM		0.579926
VIT_01s0137g00550	CYP71B34	SECONDARY METABOLISM	vv10902Monoterpenoid_biosynthesis	0.579926
VIT_17s0000g09860	Pentatricopeptide (PPR) repeat-containing protein	GENE FAMILIES WITH DIVERSE FUNCTIONS		0.579738
VIT_04s0008g03930	RD22	RESPONSE TO STRESS		0.579422
VIT_18s0001g08790	U-box domain-containing protein	UNKNOWN		0.57911
VIT_11s0016g03700	Pentatricopeptide (PPR) repeat-containing protein	GENE FAMILIES WITH DIVERSE FUNCTIONS		0.578999
VIT_12s0035g00030	Cleavage and polyadenylation specificity factor subunit 3	NUCLEIC ACID METABOLISM & REGULATION OF GENE EXPRESSION	vv23015mRNA_surveillance_pathway	0.578295
VIT_14s0066g01400	MLK/Raf-related protein kinase 1	CELLULAR PROCESSES, SIGNALLING & HOMEOSTASIS		0.578293
VIT_11s0118g00630	Unknown protein	UNKNOWN		0.576646
VIT_09s0002g03930	Chaperonin GroEL	NUCLEIC ACID METABOLISM & REGULATION OF GENE EXPRESSION	vv23018RNA_degradation	0.576335
VIT_11s0016g02100	CRS1	RESPONSE TO STRESS		0.576307
VIT_06s0004g02750	Auxin response factor 16	HORMONE METABOLISM & SIGNALLING	vv30003Auxin_signaling vv60004ARF	0.576052
VIT_08s0007g07880	Polygalacturonase GH28	CELLULAR PROCESSES, SIGNALLING & HOMEOSTASIS	vv40006Cell_wall	0.575456
VIT_03s0063g01790	Transducin protein	UNKNOWN		0.575361
VIT_12s0028g00320	LHB1B1	ENERGY METABOLISM	vv10196Photosynthesis_antenna_proteins vv50105Transport_electron_carriers vv50113Thylakoid_targeting_pathway	0.574437
VIT_05s0124g00470	Pentatricopeptide (PPR) repeat-containing protein	GENE FAMILIES WITH DIVERSE FUNCTIONS		0.574301
VIT_06s0061g00710	Zinc finger (C3HC4-type ring finger)	TRANSCRIPTION FACTORS	vv60078Other_zf-C3HC4	0.574083
VIT_05s0077g02260	Nodulin MtN3 family	DEVELOPMENT		0.573971
VIT_13s0067g02690	N2, N2-dimethylguanosine tRNA methyltransferases-like protein	AMINO ACID METABOLISM	vv10271Methionine_metabolism	0.573492
VIT_14s0068g01500	Glycerophosphoryl diester phosphodiesterase	LIPID METABOLISM	vv10564Glycerophospholipid_metabolism	0.573358
VIT_19s0027g00450	Pentatricopeptide (PPR) repeat-containing protein	GENE FAMILIES WITH DIVERSE FUNCTIONS		0.573358
VIT_04s0023g02480	Dehydrin 1b	RESPONSE TO STRESS		0.573217
VIT_07s0104g01320	Transport inhibitor response 1	HORMONE METABOLISM & SIGNALLING	vv30003Auxin_signaling	0.572726
VIT_08s0007g00520	Unknown protein	UNKNOWN		0.572101
VIT_08s0007g03380	Pentatricopeptide (PPR) repeat-containing protein	GENE FAMILIES WITH DIVERSE FUNCTIONS		0.571784
VIT_04s0008g04950	TIFY 8	TRANSCRIPTION FACTORS	vv60069ZIM	0.571409
VIT_16s0022g01740	Unknown protein	UNKNOWN		0.571264
VIT_18s0001g12490	O-methyltransferase	UNKNOWN		0.570237
VIT_07s0104g00760	Unknown protein	UNKNOWN		0.570098
VIT_05s0077g00280	Beta-amylase	CARBOHYDRATE METABOLISM	vv10500Starch_and_sucrose_metabolism	0.569595
VIT_00s0394g00030	Triacylglycerol lipase	LIPID METABOLISM	vv10561Glycerolipid_metabolism	0.569301
VIT_01s0011g00730	Alpha-1,4-glucan phosphorylase type H	CARBOHYDRATE METABOLISM	vv10500Starch_and_sucrose_metabolism	0.568763
VIT_14s0083g00260	No hit	UNKNOWN		0.568497
VIT_11s0016g03510	Elongation factor Ts	PROTEIN METABOLISM		0.567908
VIT_14s0006g01830	Methionyl-tRNA formyltransferase	AMINO ACID METABOLISM	vv10271Methionine_metabolism vv10670One_carbon_pool_by_folate vv20970Aminoacyl-tRNA_biosynthesis	0.567239
VIT_19s0015g02500	CYP72A1	SECONDARY METABOLISM	vv10902Monoterpenoid_biosynthesis	0.566797
VIT_16s0013g01530	U3 small nucleolar RNA-associated protein 10	CELLULAR PROCESSES, SIGNALLING & HOMEOSTASIS	vv23008Ribosome_biogenesis_in_Eukaryotes	0.565928
VIT_13s0019g05160	Pullulanase	CARBOHYDRATE METABOLISM		0.5645
VIT_09s0018g01190	Anthranilate N-benzoyltransferase	AMINO ACID METABOLISM	vv10400Phenylalanine_tyrosine_and_tryptophan_biosynthesis	0.564489
VIT_18s0001g05790	Unknown protein	UNKNOWN		0.564235
VIT_13s0067g01070	Cys-3-His zinc finger protein	TRANSCRIPTION FACTORS	vv60018C3H	0.564208
VIT_06s0004g04910	Unknown protein	UNKNOWN		0.564024
VIT_07s0005g00960	Unknown protein	UNKNOWN		0.563077
VIT_18s0001g10130	Zinc finger (C2H2 type) family	TRANSCRIPTION FACTORS	vv60017C2H2	0.562957
VIT_01s0011g05050	Drug/metabolite transporter DMT family transporter	TRANSPORT	vv50122Porters_cat_7_to_17	0.56291
VIT_16s0039g02130	Pentatricopeptide (PPR) repeat-containing	GENE FAMILIES WITH DIVERSE FUNCTIONS		0.562848
VIT_07s0095g00550	D-mannose binding lectin	CELLULAR PROCESSES, SIGNALLING & HOMEOSTASIS		0.562703
VIT_05s0020g00820	RelA/SpoT protein (RSH4)	CELLULAR PROCESSES, SIGNALLING & HOMEOSTASIS		0.562698
VIT_15s0046g01970	Anthocyanidine rhamnosyl-transferase	SECONDARY METABOLISM	vv10942Anthocyanin_biosynthesis	0.562468
VIT_15s0046g00740	Tetratricopeptide repeat (TPR)-containing	GENE FAMILIES WITH DIVERSE FUNCTIONS		0.562231
VIT_16s0098g01410	Pentatricopeptide (PPR) repeat-containing	GENE FAMILIES WITH DIVERSE FUNCTIONS		0.561751
VIT_15s0021g00530	Unknown protein	UNKNOWN		0.56056
VIT_10s0003g02730	D1 protease precursor	PROTEIN METABOLISM		0.560384
VIT_07s0129g00380	Phototropic-responsive NPH3	TRANSCRIPTION FACTORS	vv60093TRAF	0.559854
VIT_04s0044g00890	Uridylate kinase	NUCLEIC ACID METABOLISM & REGULATION OF GENE EXPRESSION	vv10240Pyrimidine_metabolism vv60062Trihelix	0.559314
VIT_15s0021g02610	CCR4-NOT transcription complex, subunit 1	NUCLEIC ACID METABOLISM & REGULATION OF GENE EXPRESSION	vv23018RNA_degradation	0.558943
VIT_13s0019g03550	APETALA2 (AP2) floral homeotic protein	HORMONE METABOLISM & SIGNALLING	vv30008Ethylene_signaling vv30009Flower_development vv60003AP2_EREBP	0.558473
VIT_11s0037g00940	No hit	UNKNOWN		0.557614
VIT_01s0011g05660	Zinc finger (Ran-binding) family	TRANSCRIPTION FACTORS	vv60080Other_zf	0.557335
VIT_11s0118g00220	Chloride channel protein CLC	TRANSPORT	vv50124Porters_cat_30_to_64	0.556661
VIT_08s0058g00450	Substrate carrier, Mitochondrial	TRANSPORT	vv50123Porters_cat_18_to_29	0.556452
VIT_06s0009g01410	No hit	UNKNOWN		0.556341
VIT_04s0008g06630	Phototropic-responsive NPH3	CELLULAR PROCESSES, SIGNALLING & HOMEOSTASIS		0.556226
VIT_10s0003g03090	3-beta hydroxysteroid dehydrogenase	HORMONE METABOLISM & SIGNALLING	vv10140C21-Steroid_hormone_metabolism	0.555772
VIT_10s0003g00960	Carboxylic ester hydrolase	CELLULAR PROCESSES, SIGNALLING & HOMEOSTASIS		0.555654
VIT_07s0104g01060	SWA1 (slow walker1); nucleotide binding	CELLULAR PROCESSES, SIGNALLING & HOMEOSTASIS	vv23008Ribosome_biogenesis_in_Eukaryotes	0.555597
VIT_01s0011g06200	Zinc finger protein 4	TRANSCRIPTION FACTORS	vv60017C2H2	0.555505
VIT_18s0117g00220	Deoxynucleoside kinase	NUCLEIC ACID METABOLISM & REGULATION OF GENE EXPRESSION	vv10230Purine_metabolism	0.555211
VIT_15s0048g02260	Calcium-binding EF hand	CELLULAR PROCESSES, SIGNALLING & HOMEOSTASIS		0.555024
VIT_04s0008g00700	No hit	UNKNOWN		0.554678
VIT_15s0021g02580	CCR4-NOT transcription complex, subunit 1	NUCLEIC ACID METABOLISM & REGULATION OF GENE EXPRESSION	vv23018RNA_degradation	0.554223
VIT_11s0103g00550	Subtilisin-like serine protease 3	TRANSPORT	vv50101Channels_and_pores	0.553908
VIT_08s0040g03240	Pentatricopeptide (PPR) repeat	GENE FAMILIES WITH DIVERSE FUNCTIONS		0.5539
VIT_18s0089g01410	Purine permease 4 PUP4	TRANSPORT	vv50122Porters_cat_7_to_17	0.553807
VIT_12s0059g02670	Beta-amylase	CARBOHYDRATE METABOLISM	vv10500Starch_and_sucrose_metabolism	0.553798
VIT_06s0061g01540	KCBP- interacting protein kinase	CELLULAR PROCESSES, SIGNALLING & HOMEOSTASIS		0.553249
VIT_03s0038g04450	Basic leucine-zipper 11 GBF6	TRANSCRIPTION FACTORS	vv60012BZIP	0.553173
VIT_08s0007g07810	Basic helix-loop-helix (bHLH) family	TRANSCRIPTION FACTORS	vv60011BHLH	0.552504
VIT_12s0034g02240	Potassium channel AKT2/3	TRANSPORT	vv50101Channels_and_pores	0.552251
VIT_07s0129g00400	Ribonuclease III	NUCLEIC ACID METABOLISM & REGULATION OF GENE EXPRESSION		0.551423
VIT_09s0018g02110	Unknown protein	UNKNOWN		0.55126
VIT_18s0001g08200	MATE efflux family protein ZF14	TRANSPORT	vv50125Porters_cat_66_to_94	0.550937
VIT_18s0001g04190	Co-chaperone grpE	PROTEIN METABOLISM	vv50132Primary_active_transporter_cat_A5_to_A8	0.550421
VIT_01s0011g04860	Auxin transport protein (PIN3)	HORMONE METABOLISM & SIGNALLING	vv50004Auxin_transport vv50125Porters_cat_66_to_94	0.550158
VIT_12s0059g01850	Peroxisomal membrane protein	UNKNOWN		0.549844
VIT_08s0056g01290	Receptor-like kinase 17	CELLULAR PROCESSES, SIGNALLING & HOMEOSTASIS		0.549691
VIT_05s0020g04780	Basic helix-loop-helix (bHLH) family	TRANSCRIPTION FACTORS	vv60011BHLH	0.549342
VIT_10s0003g04560	Auxin-Induced in Root cultures 9 AIR9	HORMONE METABOLISM & SIGNALLING	vv30003Auxin_signaling	0.549179
VIT_11s0016g00010	Purine permease 5 PUP5	TRANSPORT	vv50122Porters_cat_7_to_17	0.548949
VIT_17s0000g09980	REF6 (relative of early flowering 6)	DEVELOPMENT	vv30009Flower_development vv60038Jumonji	0.548271
VIT_05s0020g04500	Unknown protein	UNKNOWN		0.547866
VIT_16s0050g00810	Ubiquitin-protein ligase	PROTEIN METABOLISM		0.547517
VIT_04s0023g01550	Unknown	UNKNOWN		0.547112
VIT_08s0040g01810	Auxin response factor 10	HORMONE METABOLISM & SIGNALLING	vv30003Auxin_signaling vv60004ARF	0.546637
VIT_11s0037g00950	S-adenosylmethionine decarboxylase proenzyme	AMINO ACID METABOLISM	vv10220Urea_cycle_and_metabolism_of_amino_groups vv10271Methionine_metabolism	0.545858
VIT_17s0000g01640	Metallo-beta-lactamase EMB2746	SECONDARY METABOLISM	vv10311Penicillin_and_cephalosporin_biosynthesis vv60062Trihelix	0.545715
VIT_06s0004g03700	Phototropin-1	TRANSPORT	vv50101Channels_and_pores	0.545483
VIT_08s0007g02230	Brittle-1, chloroplast precursor	TRANSPORT	vv50123Porters_cat_18_to_29	0.54527
VIT_02s0025g01470	Unknown protein	UNKNOWN		0.544854
VIT_08s0032g00890	Alpha-L-arabinosidase	CARBOHYDRATE METABOLISM	vv10520Nucleotide_sugars_metabolism	0.544623
VIT_01s0010g00940	Unknown protein	UNKNOWN		0.544623
VIT_12s0028g00640	NOL1/NOP2/sun	NUCLEIC ACID METABOLISM & REGULATION OF GENE EXPRESSION		0.544596
VIT_10s0003g02220	Subtilisin	PROTEIN METABOLISM		0.544414
VIT_18s0001g02250	Ras-related protein Rab-7A	CELLULAR PROCESSES, SIGNALLING & HOMEOSTASIS	vv44145Phagosome	0.544235
VIT_14s0108g01420	DEFENSE NO death 1	RESPONSE TO STRESS	vv34626Plant-pathogen_interaction vv50101Channels_and_pores	0.543485
VIT_10s0003g00080	Ribosomal protein L11 methyltransferase	PROTEIN METABOLISM	vv23010Ribosome	0.542645
VIT_05s0062g01030	Unknown protein	UNKNOWN		0.542409
VIT_06s0080g00370	F-box domain containing protein	PROTEIN METABOLISM		0.541699
VIT_13s0084g00650	Protein arginine N-methyltransferase 3	AMINO ACID METABOLISM	vv10340Histidine_metabolism vv10350Tyrosine_metabolism vv10450Selenoamino_acid_metabolism	0.541172
VIT_15s0046g01210	Arbutin synthase	CARBOHYDRATE METABOLISM	vv10500Starch_and_sucrose_metabolism	0.54065
VIT_00s0194g00270	RNA-binding protein P67, Chloroplast	UNKNOWN		0.540437
VIT_14s0068g02200	Unknown protein	UNKNOWN		0.540125
VIT_08s0040g03280	HCF152 (high chlorophyll fluorescence 152)	NUCLEIC ACID METABOLISM & REGULATION OF GENE EXPRESSION		0.539731
VIT_03s0063g00900	Pentatricopeptide (PPR) repeat-containing protein	GENE FAMILIES WITH DIVERSE FUNCTIONS		0.53919
VIT_01s0026g01710	Zinc knuckle	NUCLEIC ACID METABOLISM & REGULATION OF GENE EXPRESSION		0.539102
VIT_18s0001g10690	BKI1 (BRI1 kinase inhibitor 1)	HORMONE METABOLISM & SIGNALLING	vv30005Brassinosteroids_signaling	0.538852
VIT_17s0000g07850	Nucleobase-ascorbate transporter 6 (NAT6)	TRANSPORT	vv50124Porters_cat_30_to_64	0.537418
VIT_19s0090g01470	Protease inhibitor/seed storage/lipid transfer protein (LTP)	TRANSPORT		0.536262
VIT_05s0020g03380	WNK1 (with no lysine (K) 1)	CELLULAR PROCESSES, SIGNALLING & HOMEOSTASIS	vv34710Circadian_rhythm	0.536145
VIT_09s0002g02670	RNA methyltransferase	NUCLEIC ACID METABOLISM & REGULATION OF GENE EXPRESSION		0.535947
VIT_13s0067g01100	RPM1 (resistance to p. syringae pv maculicola 1)	RESPONSE TO STRESS	vv34626Plant-pathogen_interaction	0.535649
VIT_10s0042g00210	Homeobox protein 23	TRANSCRIPTION FACTORS	vv60034HB	0.535404
VIT_05s0049g01930	RNA-binding protein cp29	TRANSPORT	vv50133Primary_active_transporter_cat_A9_to_A18	0.534942
VIT_03s0038g03560	CAO (CHAOS); chromatin binding	CELLULAR PROCESSES, SIGNALLING & HOMEOSTASIS	vv50113Thylakoid_targeting_pathway	0.534498
VIT_03s0063g01060	Myb family	TRANSCRIPTION FACTORS	vv60029G2-like	0.534261
VIT_05s0020g03490	ferredoxin	ENERGY METABOLISM	vv10195Photosynthesis	0.533934
VIT_11s0016g02500	Pentatricopeptide (PPR) repeat-containing protein	GENE FAMILIES WITH DIVERSE FUNCTIONS		0.533925
VIT_08s0007g08540	Mg-chelatase subunit XANTHA-F	ENERGY METABOLISM	vv10860Porphyrin_and_chlorophyll_metabolism vv30001ABA_signaling	0.533384
VIT_09s0002g04010	Ferredoxin	ENERGY METABOLISM	vv10195Photosynthesis	0.533242
VIT_17s0000g02250	Monooxygenase	UNKNOWN		0.532848
VIT_14s0060g01050	Pentatricopeptide (PPR) repeat-containing protein	GENE FAMILIES WITH DIVERSE FUNCTIONS		0.532405
VIT_06s0004g00430	Unknown protein	UNKNOWN		0.532101
VIT_06s0004g06430	Receptor ser/thr protein kinase	CELLULAR PROCESSES, SIGNALLING & HOMEOSTASIS		0.531134
VIT_12s0034g01240	GNS1/SUR4 membrane	LIPID METABOLISM		0.53035
VIT_19s0015g01720	fructose-bisphosphate aldolase, cytoplasmic isozyme 1	CARBOHYDRATE METABOLISM	vv10010Glycolysis vv10030Pentose_phosphate vv10051Fructose_and_mannose_metabolism vv10710Carbon_fixation	0.530108
VIT_01s0244g00020	TRNA nucleotidyltransferase (CCA-adding enzyme)	NUCLEIC ACID METABOLISM & REGULATION OF GENE EXPRESSION	vv23013RNA_transport	0.530107
VIT_15s0046g02870	Unknown protein	UNKNOWN		0.529752
VIT_00s0301g00080	No hit	UNKNOWN		0.529632
VIT_15s0046g01980	UDP-glucosyltransferase	SECONDARY METABOLISM	vv10941Flavonoid_biosynthesis	0.529224
VIT_00s0301g00050	3'(2') 5'-bisphosphate nucleotidase	CELLULAR PROCESSES, SIGNALLING & HOMEOSTASIS	vv10920Sulfur_metabolism	0.529206
VIT_02s0025g05130	High mobility group HMG-I and HMG-Y, DNA-binding	TRANSCRIPTION FACTORS	vv60035HMG	0.528793
VIT_15s0046g01640	Abl interactor protein 1 (ABIL1)	CELLULAR PROCESSES, SIGNALLING & HOMEOSTASIS		0.528597
VIT_16s0100g00520	ATPP2-A13	UNKNOWN		0.52849
VIT_04s0008g01760	PEX10 (peroxin 10)	CELLULAR PROCESSES, SIGNALLING & HOMEOSTASIS	vv44146Peroxisome vv50133Primary_active_transporter_cat_A9_to_A18	0.528023
VIT_07s0031g02960	Permease nonimprinted in Prader-Willi/Angelman	TRANSPORT	vv50122Porters_cat_7_to_17	0.527691
VIT_19s0138g00080	Armadillo/beta-catenin repeat	UNKNOWN		0.526124
VIT_10s0003g04480	Unknown protein	UNKNOWN		0.525819
VIT_02s0033g00060	DNAJ plastid division protein (ARC6)	CELLULAR PROCESSES, SIGNALLING & HOMEOSTASIS	vv44110Cell_cycle	0.525654
VIT_15s0048g02720	fatty acid elongase	LIPID METABOLISM	vv10061Fatty_acid_biosynthesis	0.524055
VIT_17s0000g00280	Magnesium-protoporphyrin O-methyltransferase	ENERGY METABOLISM	vv10860Porphyrin_and_chlorophyll_metabolism	0.523874
VIT_16s0039g02040	4-coumarate-CoA ligase 3	SECONDARY METABOLISM	vv10940Phenylpropanoid_biosynthesis vv50104Group_translocators	0.523819
VIT_00s0469g00010	Cellulose synthase CSLE1	CELLULAR PROCESSES, SIGNALLING & HOMEOSTASIS	vv40006Cell_wall	0.523729
VIT_01s0011g05490	F-box domain containing protein	PROTEIN METABOLISM		0.523321
VIT_00s0199g00310	No hit	UNKNOWN		0.523233
VIT_18s0001g06070	Unknown protein	UNKNOWN		0.522506
VIT_07s0104g00370	Isoamylase-type starch-debranching enzyme 2	CARBOHYDRATE METABOLISM	vv10500Starch_and_sucrose_metabolism	0.52249
VIT_04s0023g01900	AAA-type ATPase	GENE FAMILIES WITH DIVERSE FUNCTIONS		0.521375
VIT_00s0259g00120	Oligopeptide transporter OPT3	TRANSPORT	vv50125Porters_cat_66_to_94	0.521005
VIT_10s0116g00530	Thiazole biosynthetic enzyme, chloroplast (ARA6)	COFACTORS AND VITAMIN METABOLISM	vv10730Thiamine_metabolism	0.520791
VIT_00s0414g00060	Cellulose synthase CSLE1	CELLULAR PROCESSES, SIGNALLING & HOMEOSTASIS	vv40006Cell_wall	0.520744
VIT_19s0014g01010	NHL repeat-containing protein	UNKNOWN		0.520485
VIT_16s0022g01340	Deoxyribodipyrimidine photolyase	NUCLEIC ACID METABOLISM & REGULATION OF GENE EXPRESSION		0.519584
VIT_18s0001g13650	Amine oxidase	AMINO ACID METABOLISM	vv10220Urea_cycle_and_metabolism_of_amino_groups vv10340Histidine_metabolism vv10350Tyrosine_metabolism vv10360Phenylalanine_metabolism vv11002Auxin_biosynthesis	0.5182
VIT_18s0001g00660	High mobility group (HMG1/2) family protein	TRANSCRIPTION FACTORS	vv60005ARID	0.518112
VIT_04s0008g05350	Serine hydrolase [Vitis vinifera]	AMINO ACID METABOLISM	vv10260Glycine_serine_and_threonine_metabolism	0.517209
VIT_10s0042g00430	Thioredoxin X	CELLULAR PROCESSES, SIGNALLING & HOMEOSTASIS		0.516774
VIT_15s0024g00640	SIGB (SIGMA factor B)	NUCLEIC ACID METABOLISM & REGULATION OF GENE EXPRESSION	vv23020RNA_polymerase vv60057Sigma70-like	0.516247
VIT_13s0019g02090	Thylakoid lumenal 15 kDa protein 1	CELLULAR PROCESSES, SIGNALLING & HOMEOSTASIS		0.515478
VIT_05s0102g01200	Lectin	ENERGY METABOLISM		0.515248
VIT_10s0116g01730	Soluble starch synthase 3, chloroplast precursor	CARBOHYDRATE METABOLISM	vv10500Starch_and_sucrose_metabolism	0.51452
VIT_01s0150g00280	Unknown protein	UNKNOWN		0.514221
VIT_04s0008g00480	Pentatricopeptide (PPR) repeat-containing	GENE FAMILIES WITH DIVERSE FUNCTIONS		0.513422
VIT_03s0038g04250	Cellulose synthase CESA2	CELLULAR PROCESSES, SIGNALLING & HOMEOSTASIS	vv40006Cell_wall	0.513194
VIT_10s0003g03310	EMB2756 (embryo defective 2756)	DEVELOPMENT		0.512746
VIT_04s0069g00930	Pentatricopeptide (PPR) repeat-containing	GENE FAMILIES WITH DIVERSE FUNCTIONS		0.512548
VIT_01s0137g00210	Photosystem II core complex proteins psbY, chloroplast precursor	ENERGY METABOLISM	vv10195Photosynthesis vv50135Primary_active_transporter_cat_D3_to_E2	0.51106
VIT_10s0003g02170	Subtilase	PROTEIN METABOLISM		0.510773
VIT_01s0011g02490	Cytidine/deoxycytidylate deaminase	NUCLEIC ACID METABOLISM & REGULATION OF GENE EXPRESSION	vv10240Pyrimidine_metabolism	0.509569
VIT_14s0066g01240	L-aspartate oxidase	AMINO ACID METABOLISM	vv10252Alanine_and_aspartate_metabolism vv10760Nicotinate_and_nicotinamide_metabolism	0.509049
VIT_02s0025g03390	Aquaporin TMP-C	TRANSPORT	vv50101Channels_and_pores	0.50801
VIT_00s0271g00070	Pentatricopeptide (PPR) repeat-containing protein	GENE FAMILIES WITH DIVERSE FUNCTIONS		0.506409
VIT_08s0007g02350	Harpin-induced protein	RESPONSE TO STRESS		0.506141
VIT_13s0067g02560	Unknown protein	UNKNOWN		0.506091
VIT_16s0100g01260	Methyl-CpG-binding domain 13 MBD13	DEVELOPMENT		0.506034
VIT_08s0007g02120	Glycoside hydrolase starch-binding domain-containing protein	CARBOHYDRATE METABOLISM		0.505957
VIT_15s0046g01920	ferric reduction oxidase 2	ENERGY METABOLISM	vv50105Transport_electron_carriers	0.505895
VIT_04s0079g00680	Phytoene synthase, chloroplast precursor	SECONDARY METABOLISM	vv10100Biosynthesis_of_steroids vv10900Terpenoid_biosynthesis	0.50577
VIT_17s0000g10280	Nucleotide diphosphate kinase II, chloroplast (NDPK2)	NUCLEIC ACID METABOLISM & REGULATION OF GENE EXPRESSION	vv10230Purine_metabolism vv10240Pyrimidine_metabolism	0.505559
VIT_10s0116g00020	Tobamovirus multiplication 1 homolog 3	RESPONSE TO STRESS		0.505502
VIT_02s0012g01960	Transcription factor jumonji (jmj)	TRANSCRIPTION FACTORS	vv60038Jumonji	0.504724
VIT_11s0016g00740	Receptor-like protein kinase 3	CELLULAR PROCESSES, SIGNALLING & HOMEOSTASIS		0.504162
VIT_16s0050g00680	Unknown protein	UNKNOWN		0.503957
VIT_06s0004g06220	Na+/Pi transporter	TRANSPORT	vv50123Porters_cat_18_to_29	0.503801
VIT_18s0001g02020	Amino acid permease 3	TRANSPORT	vv50123Porters_cat_18_to_29	0.503352
VIT_06s0004g01310	Enoyl-[acyl-carrier-protein] reductase [NADH], chloroplast precursor	LIPID METABOLISM	vv10061Fatty_acid_biosynthesis	0.50279
VIT_12s0028g03790	No hit	UNKNOWN		0.502627
VIT_02s0087g00400	Pectinacetylesterase	CELLULAR PROCESSES, SIGNALLING & HOMEOSTASIS	vv40006Cell_wall	0.502616
VIT_06s0004g03360	Carbamoyl phosphate synthase large subunit	NUCLEIC ACID METABOLISM & REGULATION OF GENE EXPRESSION	vv10240Pyrimidine_metabolism vv10251Glutamate_metabolism	0.50257
VIT_07s0104g00410	Endo-1,3;1,4-beta-D-glucanase precursor	CARBOHYDRATE METABOLISM		0.502471
VIT_02s0025g04130	Rhomboid ATRBL2	UNKNOWN		0.502018
VIT_14s0066g00460	Serine/threonine protein kinase	CELLULAR PROCESSES, SIGNALLING & HOMEOSTASIS		0.501409
VIT_17s0000g06880	Heparanase protein 2 precursor	CARBOHYDRATE METABOLISM	vv10040Pentose_glucuronate_interconversion vv10500Starch_and_sucrose_metabolism	0.501208
VIT_01s0150g00030	ARF GTPase activator SCARFACE	CELLULAR PROCESSES, SIGNALLING & HOMEOSTASIS	vv50110Protein_coat	0.501024
VIT_19s0015g01760	Photosystem I reaction center subunit V (PSAG)	ENERGY METABOLISM	vv10195Photosynthesis vv50105Transport_electron_carriers	0.499872
VIT_03s0038g01320	Crp1 protein	NUCLEIC ACID METABOLISM & REGULATION OF GENE EXPRESSION		0.499855
VIT_14s0066g00550	ABC transporter B member 5	TRANSPORT	vv52010ABC_transporters	0.499381
VIT_13s0019g02280	Regulator of chromosome condensation (RCC1)	CELLULAR PROCESSES, SIGNALLING & HOMEOSTASIS	vv50112Nuclear_pore_complex	0.498324
VIT_16s0100g00360	Per1	UNKNOWN		0.498127
VIT_00s0477g00010	No hit	UNKNOWN		0.497868
VIT_03s0017g01330	1,4-dihydroxy-2-naphthoate octaprenyltransferase	SECONDARY METABOLISM	vv10130Ubiquinone_biosynthesis	0.497855
VIT_10s0042g00100	Superoxide dismutase, Fe-Mn family	CELLULAR PROCESSES, SIGNALLING & HOMEOSTASIS	vv44146Peroxisome	0.496484
VIT_02s0025g01520	Unknown protein	UNKNOWN		0.496426
VIT_09s0002g05990	6-4 photolyase	CELLULAR PROCESSES, SIGNALLING & HOMEOSTASIS	vv34710Circadian_rhythm	0.496296
VIT_14s0068g00700	EMB1895	DEVELOPMENT		0.496272
VIT_18s0122g00700	AT-hook protein 1	UNKNOWN		0.496049
VIT_02s0087g00390	Endonuclease	NUCLEIC ACID METABOLISM & REGULATION OF GENE EXPRESSION		0.49518
VIT_05s0020g01960	Na+/H+ antiporter isoform 2	TRANSPORT	vv50124Porters_cat_30_to_64	0.494985
VIT_00s0391g00060	Preprotein translocase subunit SecG	PROTEIN METABOLISM	vv23060Protein_export vv50132Primary_active_transporter_cat_A5_to_A8	0.494963
VIT_15s0046g01430	Aldose 1-epimerase	CARBOHYDRATE METABOLISM	vv10010Glycolysis	0.494689
VIT_00s0483g00020	SGT1	HORMONE METABOLISM & SIGNALLING	vv30003Auxin_signaling	0.494446
VIT_11s0016g00380	Basic helix-loop-helix (bHLH) family	TRANSCRIPTION FACTORS	vv60011BHLH	0.494141
VIT_14s0030g00430	Unknown protein	UNKNOWN		0.49391
VIT_07s0031g02310	Leucine-rich repeat-containing protein 40	RESPONSE TO STRESS		0.493879
VIT_07s0031g00610	Remorin	UNKNOWN		0.493722
VIT_14s0108g00110	Serine carboxypeptidase S10	PROTEIN METABOLISM		0.493654
VIT_01s0011g00240	Fructokinase-2	CARBOHYDRATE METABOLISM	vv10051Fructose_and_mannose_metabolism vv10500Starch_and_sucrose_metabolism	0.492462
VIT_08s0040g02970	Protein phosphatase 2C	CELLULAR PROCESSES, SIGNALLING & HOMEOSTASIS		0.4924
VIT_04s0008g02920	Desiccation protein PCC13-62 precursor	RESPONSE TO STRESS		0.492214
VIT_08s0007g00460	Ribonuclease II family protein	NUCLEIC ACID METABOLISM & REGULATION OF GENE EXPRESSION		0.490898
VIT_01s0010g00920	Chaperonin GroEL	NUCLEIC ACID METABOLISM & REGULATION OF GENE EXPRESSION	vv23018RNA_degradation	0.490339
VIT_16s0039g00900	CYP89A28	CELLULAR PROCESSES, SIGNALLING & HOMEOSTASIS		0.490173
VIT_19s0015g01900	Dimethylmenaquinone methyltransferase	UNKNOWN		0.489846
VIT_01s0011g04420	Unknown protein	UNKNOWN		0.489428
VIT_03s0132g00150	GTP cyclohydrolase I	COFACTORS AND VITAMIN METABOLISM	vv10790Folate_biosynthesis	0.488457
VIT_09s0054g01750	Unknown protein	UNKNOWN		0.488338
VIT_17s0000g01170	Thylakoid lumenal 17.9 kDa protein, chloroplast	CELLULAR PROCESSES, SIGNALLING & HOMEOSTASIS		0.487969
VIT_18s0157g00210	Inositol-1,4,5-trisphosphate 5-Phosphatase	CARBOHYDRATE METABOLISM	vv10562Inositol_phosphate_metabolism vv34070Phosphatidylinositol_signaling_system	0.486852
VIT_10s0071g01150	Katanin p80 (WD repeat containing) subunit B 1	CELLULAR PROCESSES, SIGNALLING & HOMEOSTASIS	vv44810Regulation_of_actin_cytoskeleton	0.486727
VIT_04s0008g02750	BZIP transcription factor BZO2H2	TRANSCRIPTION FACTORS	vv60012BZIP	0.485541
VIT_06s0004g01220	PAP/fibrillin family	CELLULAR PROCESSES, SIGNALLING & HOMEOSTASIS		0.48553
VIT_04s0008g02370	Pentatricopeptide (PPR) repeat-containing protein	GENE FAMILIES WITH DIVERSE FUNCTIONS		0.485324
VIT_17s0000g10130	Kelch repeat-containing protein	UNKNOWN		0.485076
VIT_01s0026g01040	Unknown protein	UNKNOWN		0.484979
VIT_05s0020g02240	Unknown protein	UNKNOWN		0.484193
VIT_09s0002g00870	FLU (fluorescent in blue light)	ENERGY METABOLISM		0.483993
VIT_00s0245g00050	Oleoyl-acyl carrier protein thioesterase, chloroplast precursor	LIPID METABOLISM	vv10061Fatty_acid_biosynthesis	0.483392
VIT_08s0056g00150	Protein kinase APK1B	CELLULAR PROCESSES, SIGNALLING & HOMEOSTASIS		0.483341
VIT_02s0025g02770	Glucan endo-1,3-beta-glucosidase 7 precursor	CARBOHYDRATE METABOLISM	vv10500Starch_and_sucrose_metabolism	0.483204
VIT_11s0118g00480	Leucine-rich repeat	RESPONSE TO STRESS		0.483144
VIT_07s0185g00130	MAP kinase phosphatase 1	CELLULAR PROCESSES, SIGNALLING & HOMEOSTASIS		0.481795
VIT_01s0137g00520	CYP71B35	SECONDARY METABOLISM	vv10940Phenylpropanoid_biosynthesis	0.481735
VIT_10s0003g03270	Inward rectifying potassium channel	HORMONE METABOLISM & SIGNALLING	vv30001ABA_signaling vv50101Channels_and_pores	0.481007
VIT_06s0004g05080	Zinc finger (C3HC4-type ring finger)	TRANSCRIPTION FACTORS	vv60078Other_zf-C3HC4	0.480824
VIT_19s0015g02940	CYP72A59	SECONDARY METABOLISM	vv10902Monoterpenoid_biosynthesis	0.480769
VIT_03s0017g02330	Coproporphyrinogen III oxidase, chloroplast precursor	ENERGY METABOLISM	vv10860Porphyrin_and_chlorophyll_metabolism	0.47982
VIT_12s0034g02160	Importin beta-2	TRANSPORT	vv23013RNA_transport vv50109Incompletely_characterized_transport_systems vv50112Nuclear_pore_complex	0.479142
VIT_09s0002g06380	Polygalacturonase GH28	CELLULAR PROCESSES, SIGNALLING & HOMEOSTASIS	vv40006Cell_wall	0.479027
VIT_14s0066g00220	Elongation factor EF-Tu RABE1B	RESPONSE TO STRESS	vv34626Plant-pathogen_interaction	0.479018
VIT_04s0023g02000	Integral membrane protein-like	UNKNOWN		0.478142
VIT_12s0055g01130	BTH-induced protein phosphatase 1	CELLULAR PROCESSES, SIGNALLING & HOMEOSTASIS		0.477905
VIT_04s0023g02490	Pentatricopeptide (PPR) repeat-containing	GENE FAMILIES WITH DIVERSE FUNCTIONS		0.477342
VIT_18s0001g02700	Chlorophyll a oxygenase (CAO)	ENERGY METABOLISM	vv10860Porphyrin_and_chlorophyll_metabolism vv50133Primary_active_transporter_cat_A9_to_A18	0.477267
VIT_11s0016g05240	Nuclear pore complex protein Nup205	TRANSPORT	vv23013RNA_transport	0.477167
VIT_12s0028g01110	Phytochrome- interacting factor 5 PIL6	CELLULAR PROCESSES, SIGNALLING & HOMEOSTASIS	vv34710Circadian_rhythm vv60011BHLH	0.476097
VIT_09s0002g01610	Midasin-related	CELLULAR PROCESSES, SIGNALLING & HOMEOSTASIS	vv23008Ribosome_biogenesis_in_Eukaryotes	0.47587
VIT_18s0001g11120	Ternary complex factor MIP1	UNKNOWN		0.47585
VIT_04s0008g04720	Endonuclease/exonuclease/phosphatase family protein	NUCLEIC ACID METABOLISM & REGULATION OF GENE EXPRESSION		0.474924
VIT_15s0046g03520	Phosphomannomutase	CARBOHYDRATE METABOLISM	vv10051Fructose_and_mannose_metabolism	0.474678
VIT_01s0137g00630	Alpha-galactosidase/ hydrolase, hydrolyzing O-glycosyl compounds	CARBOHYDRATE METABOLISM	vv10052Galactose_metabolism vv10561Glycerolipid_metabolism	0.473653
VIT_01s0010g01170	YGGT	UNKNOWN		0.473165
VIT_01s0182g00050	ribulose-1,5 bisphosphate carboxylase oxygenase large subunit N-methyltransferase	NUCLEIC ACID METABOLISM & REGULATION OF GENE EXPRESSION	vv60056SET_PCG	0.472988
VIT_04s0008g06580	DNA-directed RNA polymerase II subunit B	NUCLEIC ACID METABOLISM & REGULATION OF GENE EXPRESSION	vv23020RNA_polymerase	0.472449
VIT_18s0001g13950	RNA polymerase Rpa43 subunit	NUCLEIC ACID METABOLISM & REGULATION OF GENE EXPRESSION	vv23020RNA_polymerase	0.472448
VIT_13s0019g00490	PHD zinc finger protein	UNKNOWN		0.47237
VIT_05s0062g00640	UDP-glucose:flavonoid 7-O-glucosyltransferase	SECONDARY METABOLISM	vv10941Flavonoid_biosynthesis	0.472334
VIT_03s0063g00300	4-methyl-5-thiazole monophosphate biosynthesis protein	UNKNOWN		0.472048
VIT_10s0003g01540	Pentatricopeptide (PPR) repeat-containing protein	GENE FAMILIES WITH DIVERSE FUNCTIONS		0.471993
VIT_15s0048g00240	Phosphatidate cytidylyltransferase	LIPID METABOLISM	vv10564Glycerophospholipid_metabolism vv34070Phosphatidylinositol_signaling_system	0.471796
VIT_12s0057g01320	Endoribonuclease E	NUCLEIC ACID METABOLISM & REGULATION OF GENE EXPRESSION		0.471525
VIT_03s0038g03970	Unknown protein	UNKNOWN		0.471314
VIT_13s0101g00360	Valyl-tRNA synthetase	AMINO ACID METABOLISM	vv10290Valine_leucine_and_isoleucine_biosynthesis vv20970Aminoacyl-tRNA_biosynthesis	0.470496
VIT_06s0004g00410	Carboxyl-terminal peptidase	PROTEIN METABOLISM		0.470239
VIT_14s0060g00720	CCR4-NOT complex subunit CAF16	NUCLEIC ACID METABOLISM & REGULATION OF GENE EXPRESSION	vv23018RNA_degradation vv52010ABC_transporters	0.469734
VIT_04s0044g00850	WNK6 (Arabidopsis WNK kinase 6)	CELLULAR PROCESSES, SIGNALLING & HOMEOSTASIS		0.469553
VIT_05s0020g04770	CRS1	RESPONSE TO STRESS		0.469504
VIT_19s0014g00300	Alpha,alpha-trehalose-phosphate synthase	CARBOHYDRATE METABOLISM	vv10500Starch_and_sucrose_metabolism	0.469145
VIT_19s0090g01460	SWIB complex BAF60b domain-containing protein	TRANSCRIPTION FACTORS	vv60092SWIB	0.468944
VIT_13s0067g02060	Biotin/lipoyl attachment domain-containing protein	LIPID METABOLISM	vv10061Fatty_acid_biosynthesis vv10620Pyruvate_metabolism	0.468792
VIT_18s0001g13550	Zinc knuckle (CCHC-type) family	UNKNOWN		0.468629
VIT_01s0011g04180	Phosphatidic acid phosphatase / PAP2	LIPID METABOLISM	vv10561Glycerolipid_metabolism vv10564Glycerophospholipid_metabolism vv10565Ether_lipid_metabolism vv10600Sphingolipid_metabolism	0.467052
VIT_06s0061g00150	Zinc finger (CCCH-type) family protein	TRANSCRIPTION FACTORS	vv60018C3H	0.466439
VIT_08s0056g01170	Zinc finger protein VAR3, chloroplastic	TRANSCRIPTION FACTORS	vv60080Other_zf	0.46627
VIT_11s0016g00470	Sucrose synthase	CARBOHYDRATE METABOLISM	vv10500Starch_and_sucrose_metabolism	0.466188
VIT_00s0259g00160	Acyl carrier protein, mitochondrial 3	TRANSPORT	vv50134Primary_active_transporter_cat_D1	0.466142
VIT_13s0067g00660	Steroid 23-alpha-hydroxylase	HORMONE METABOLISM & SIGNALLING	vv10905Brassinosteroid_biosynthesis	0.465182
VIT_06s0004g00880	Protease inhibitor/seed storage/lipid transfer protein (LTP)	TRANSPORT		0.464883
VIT_02s0012g01090	RNA-binding protein P67	UNKNOWN		0.464747
VIT_02s0012g00570	Pseudo-response regulator 2 (APRR2) (TOC2)	HORMONE METABOLISM & SIGNALLING	vv30007Cytokinin_signaling vv60006ARR-B	0.464098
VIT_11s0016g05520	Plastocyanin domain-containing protein	ENERGY METABOLISM	vv10195Photosynthesis vv50113Thylakoid_targeting_pathway	0.463454
VIT_16s0050g00710	Unknown protein	UNKNOWN		0.463297
VIT_06s0004g02140	MATE efflux family protein	TRANSPORT	vv50125Porters_cat_66_to_94	0.463083
VIT_15s0048g02200	Caffeoyl-CoA O-methyltransferase	SECONDARY METABOLISM	vv10940Phenylpropanoid_biosynthesis	0.462996
VIT_02s0025g02000	Ribosomal protein S6	PROTEIN METABOLISM	vv23010Ribosome	0.462991
VIT_19s0014g03160	NADPH:protochlorophyllide oxidoreductase	ENERGY METABOLISM	vv10860Porphyrin_and_chlorophyll_metabolism	0.462257
VIT_06s0004g00930	Splicing factor I	NUCLEIC ACID METABOLISM & REGULATION OF GENE EXPRESSION		0.461353
VIT_01s0011g03010	Serine/threonine-protein kinase SNT7, chloroplast precursor	CELLULAR PROCESSES, SIGNALLING & HOMEOSTASIS		0.461135
VIT_19s0090g00810	Imidazole glycerol phosphate synthase hisHF, chloroplast	AMINO ACID METABOLISM	vv10340Histidine_metabolism	0.459397
VIT_02s0025g02460	Unknown protein	UNKNOWN		0.458873
VIT_10s0003g04000	ATP-dependent RNA helicase DDX51	NUCLEIC ACID METABOLISM & REGULATION OF GENE EXPRESSION	vv23040Spliceosome vv50133Primary_active_transporter_cat_A9_to_A18	0.458574
VIT_16s0039g00010	ABC transporter G member 7	TRANSPORT	vv52010ABC_transporters	0.458383
VIT_14s0108g01350	Unknown protein	UNKNOWN		0.45831
VIT_09s0002g04750	MAR binding filament-like protein 1 MFP1	CELLULAR PROCESSES, SIGNALLING & HOMEOSTASIS		0.457696
VIT_11s0016g01220	Auxin-binding protein ABP19a precursor	HORMONE METABOLISM & SIGNALLING	vv30003Auxin_signaling	0.457605
VIT_06s0080g00580	Rac GTPase activating protein 1	CELLULAR PROCESSES, SIGNALLING & HOMEOSTASIS	vv50109Incompletely_characterized_transport_systems	0.45743
VIT_15s0046g01370	Carrier protein, Mitochondrial	TRANSPORT	vv50123Porters_cat_18_to_29	0.457412
VIT_17s0000g07500	PTAC2 (plastid transcriptionally active2); binding	CELLULAR PROCESSES, SIGNALLING & HOMEOSTASIS		0.456647
VIT_18s0001g13870	Calmodulin binding protein	CELLULAR PROCESSES, SIGNALLING & HOMEOSTASIS		0.456588
VIT_15s0024g00650	SWIB complex BAF60b domain-containing protein	TRANSCRIPTION FACTORS	vv60092SWIB	0.456059
VIT_15s0024g00820	Stress-induced protein	RESPONSE TO STRESS		0.455997
VIT_00s1217g00010	3-deoxy-D-arabino-heptulosonate 7-phosphate synthase	AMINO ACID METABOLISM	vv10400Phenylalanine_tyrosine_and_tryptophan_biosynthesis	0.455782
VIT_04s0008g02680	No hit	UNKNOWN		0.45555
VIT_03s0038g00870	Dihydrouridine synthase 3	TRANSCRIPTION FACTORS	vv60018C3H	0.455487
VIT_07s0104g01240	DegP2 protease	PROTEIN METABOLISM		0.453947
VIT_01s0146g00110	Peptidyl-prolyl cis-trans isomerase B (cyclophilin B)	PROTEIN METABOLISM		0.453773
VIT_14s0060g01030	Haloacid dehalogenase hydrolase	ENERGY METABOLISM	vv10630Glyoxylate_and_dicarboxylate_metabolism	0.453724
VIT_10s0042g00870	Stilbene synthase [Vitis vinifera]	SECONDARY METABOLISM	vv10940Phenylpropanoid_biosynthesis	0.453692
VIT_16s0039g02110	AAA-type ATPase	GENE FAMILIES WITH DIVERSE FUNCTIONS		0.45331
VIT_01s0011g01630	Protein NAP1 (Nck-associated protein 1)	CELLULAR PROCESSES, SIGNALLING & HOMEOSTASIS	vv44810Regulation_of_actin_cytoskeleton	0.452953
VIT_09s0002g00620	Embryo sac development arrest 25	NUCLEIC ACID METABOLISM & REGULATION OF GENE EXPRESSION		0.45144
VIT_17s0000g06350	LHCA4 (Photosystem I light harvesting complex gene 4)	ENERGY METABOLISM	vv10196Photosynthesis_antenna_proteins vv50105Transport_electron_carriers	0.450838
VIT_18s0001g13220	Pentatricopeptide (PPR) repeat-containing protein	GENE FAMILIES WITH DIVERSE FUNCTIONS		0.449833
VIT_17s0000g09740	Esterase	LIPID METABOLISM		0.449772
VIT_16s0022g01860	Cleavage and polyadenylation specificity factor subunit 1	NUCLEIC ACID METABOLISM & REGULATION OF GENE EXPRESSION	vv23015mRNA_surveillance_pathway	0.44967
VIT_00s0207g00250	No hit	UNKNOWN		0.449361
VIT_01s0011g02740	Phosphoenolpyruvate carboxylase	CARBOHYDRATE METABOLISM	vv10620Pyruvate_metabolism vv10710Carbon_fixation vv10720Reductive_carboxylate_cycle vv34020Calcium_signaling_pathway	0.448959
VIT_11s0016g05570	Thylakoid lumenal 16.5 kDa protein, chloroplast precursor	ENERGY METABOLISM		0.448382
VIT_18s0001g05040	Pollen Ole e 1 allergen and extensin	UNKNOWN		0.448244
VIT_17s0000g02230	Jasmonate ZIM domain-containing protein 3	HORMONE METABOLISM & SIGNALLING	vv30011Jasmonate_signaling vv34626Plant-pathogen_interaction vv60069ZIM	0.447492
VIT_02s0012g01050	ABC protein 6 non-intrinsic	TRANSPORT	vv52010ABC_transporters	0.447232
VIT_04s0044g00530	PAP/fibrillin family	CELLULAR PROCESSES, SIGNALLING & HOMEOSTASIS		0.44684
VIT_18s0001g15720	Leucine Rich Repeat receptor-like kinase	CELLULAR PROCESSES, SIGNALLING & HOMEOSTASIS		0.446598
VIT_05s0077g00590	Ribosomal protein S6, 30S RFC3 (regulator of fatty-acid composition 3)	PROTEIN METABOLISM	vv23010Ribosome	0.446454
VIT_13s0067g03080	Pentatricopeptide repeat protein	GENE FAMILIES WITH DIVERSE FUNCTIONS		0.446375
VIT_17s0000g07780	Calmodulin-binding protein	CELLULAR PROCESSES, SIGNALLING & HOMEOSTASIS	vv34020Calcium_signaling_pathway vv34626Plant-pathogen_interaction	0.446195
VIT_04s0008g03560	Lactoylglutathione lyase	CARBOHYDRATE METABOLISM	vv10620Pyruvate_metabolism	0.445987
VIT_05s0020g04860	Zinc knuckle	NUCLEIC ACID METABOLISM & REGULATION OF GENE EXPRESSION		0.445577
VIT_18s0001g11640	Unknown protein	UNKNOWN		0.444385
VIT_13s0084g00310	ACI112	RESPONSE TO STRESS		0.443716
VIT_14s0108g00750	Zinc finger homeobox 34	TRANSCRIPTION FACTORS	vv60068Zf-HD	0.442964
VIT_14s0036g01060	Unknown protein	UNKNOWN		0.442943
VIT_09s0054g00530	Zinc finger (B-box type)	TRANSCRIPTION FACTORS	vv60073Orphans_zf-b_box	0.442861
VIT_19s0014g00450	PMR5 (powdery mildew resistant 5)	RESPONSE TO STRESS		0.4423
VIT_01s0011g05260	DELLA protein GAI1	HORMONE METABOLISM & SIGNALLING	vv30009Flower_development vv30010Gibberellin_signaling vv60032GRAS	0.442076
VIT_06s0009g01080	5-methyltetrahydropteroyltriglutamate--homocysteine S-methyltransferase	AMINO ACID METABOLISM	vv10271Methionine_metabolism	0.441294
VIT_03s0038g02860	Amino acid permease	TRANSPORT	vv50123Porters_cat_18_to_29	0.441134
VIT_02s0025g04170	Heat shock transcription factor B2B	PROTEIN METABOLISM	vv60037HSF	0.440482
VIT_05s0020g00870	UbiE/COQ5 methyltransferase	SECONDARY METABOLISM	vv10130Ubiquinone_biosynthesis	0.440438
VIT_04s0008g02950	DNA topoisomerase I	PROTEIN METABOLISM	vv50132Primary_active_transporter_cat_A5_to_A8	0.440303
VIT_05s0029g00710	RPD1 (root primordium defective 1)	DEVELOPMENT		0.439799
VIT_05s0020g01130	DEAD/DEAH box helicase	NUCLEIC ACID METABOLISM & REGULATION OF GENE EXPRESSION	vv23040Spliceosome vv50133Primary_active_transporter_cat_A9_to_A18	0.438124
VIT_01s0244g00030	ACP4 (Acyl carrier protein 4)	TRANSPORT	vv50134Primary_active_transporter_cat_D1	0.438102
VIT_00s0125g00170	Peroxisome biogenesis protein (PEX1)	CELLULAR PROCESSES, SIGNALLING & HOMEOSTASIS	vv44146Peroxisome vv50133Primary_active_transporter_cat_A9_to_A18	0.437232
VIT_18s0122g01380	Crp1 protein	NUCLEIC ACID METABOLISM & REGULATION OF GENE EXPRESSION		0.435248
VIT_12s0028g01790	FAD-linked oxidoreductase 1	ENERGY METABOLISM		0.435088
VIT_15s0046g01010	DEAD box RNA helicase (RH26)	NUCLEIC ACID METABOLISM & REGULATION OF GENE EXPRESSION	vv23040Spliceosome vv50133Primary_active_transporter_cat_A9_to_A18	0.434963
VIT_02s0025g02640	Unknown protein	UNKNOWN		0.433767
VIT_07s0005g01830	Unknown protein	UNKNOWN		0.43369
VIT_03s0063g02590	EMB2219 (embryo defective 2219)	NUCLEIC ACID METABOLISM & REGULATION OF GENE EXPRESSION	vv60085MTERF	0.433517
VIT_07s0005g03540	Plastid-specific 50S ribosomal protein 6	PROTEIN METABOLISM		0.433332
VIT_04s0023g00700	Serine carboxypeptidase S10	PROTEIN METABOLISM		0.433223
VIT_18s0001g02050	TolB protein-related	TRANSPORT	vv50125Porters_cat_66_to_94	0.43313
VIT_11s0016g01780	HAB1 (homology toABI1)	HORMONE METABOLISM & SIGNALLING	vv30001ABA_signaling	0.433013
VIT_19s0177g00280	DNAJ heat shock N-terminal domain-containing	PROTEIN METABOLISM	vv50132Primary_active_transporter_cat_A5_to_A8	0.432635
VIT_08s0040g00790	FK506-binding protein 4/5	GENE FAMILIES WITH DIVERSE FUNCTIONS	vv50108Accessory_factors_involved_in_transport	0.432432
VIT_18s0122g00900	Peptidyl-prolyl cis-trans isomerase FKBP-type	PROTEIN METABOLISM		0.432403
VIT_18s0001g07760	Unknown protein	UNKNOWN		0.432324
VIT_15s0046g03400	C-1-tetrahydrofolate synthase, cytoplasmic	ENERGY METABOLISM	vv10630Glyoxylate_and_dicarboxylate_metabolism vv10670One_carbon_pool_by_folate	0.43206
VIT_01s0137g00180	B-keto acyl reductase	LIPID METABOLISM		0.431993
VIT_05s0094g00990	UDP-glucose:salicylic acid glucosyltransferase	CARBOHYDRATE METABOLISM	vv10500Starch_and_sucrose_metabolism	0.431907
VIT_13s0019g04530	Early flowering 6	CELLULAR PROCESSES, SIGNALLING & HOMEOSTASIS	vv34710Circadian_rhythm vv60038Jumonji	0.431613
VIT_14s0066g02600	Unknown protein	UNKNOWN		0.431604
VIT_06s0004g02040	RNA-binding protein 45 (RBP45)	NUCLEIC ACID METABOLISM & REGULATION OF GENE EXPRESSION		0.431432
VIT_13s0019g04130	AarF domain containing kinase	CELLULAR PROCESSES, SIGNALLING & HOMEOSTASIS		0.431375
VIT_00s2731g00010	Acyl-(acyl carrier protein) thioesterase	LIPID METABOLISM	vv10061Fatty_acid_biosynthesis	0.431326
VIT_17s0000g02310	Zinc finger (Ran-binding)	TRANSCRIPTION FACTORS	vv60080Other_zf	0.430708
VIT_14s0060g02210	Translation initiation factor IF-2	PROTEIN METABOLISM		0.430061
VIT_19s0177g00140	Thiazole biosynthetic enzyme, chloroplast (ARA6)	COFACTORS AND VITAMIN METABOLISM	vv10730Thiamine_metabolism	0.429607
VIT_02s0025g03970	Small subunit ribosomal protein S1	PROTEIN METABOLISM	vv23010Ribosome	0.429541
VIT_02s0012g01240	PHD finger transcription factor	TRANSCRIPTION FACTORS	vv60048PHD	0.428995
VIT_06s0009g01840	CBL-interacting protein kinase 3 CIPK3	CELLULAR PROCESSES, SIGNALLING & HOMEOSTASIS		0.428279
VIT_00s0259g00140	Oligopeptide transporter OPT3	TRANSPORT	vv50125Porters_cat_66_to_94	0.427801
VIT_03s0063g02250	Polyol transporter 5	TRANSPORT	vv50121Porters_cat_1_to_6	0.427426
VIT_08s0007g07470	Galactose mutarotase	CARBOHYDRATE METABOLISM	vv10010Glycolysis	0.426412
VIT_16s0050g00990	ferric reduction oxidase 4	ENERGY METABOLISM	vv50105Transport_electron_carriers	0.426383
VIT_06s0004g03310	Hydrolase, alpha/beta fold	UNKNOWN		0.425385
VIT_07s0005g04900	Unknown protein	UNKNOWN		0.423534
VIT_10s0042g00200	Thioredoxin X	CELLULAR PROCESSES, SIGNALLING & HOMEOSTASIS		0.423134
VIT_06s0004g05680	Glutathione S-transferase 25 GSTU7	RESPONSE TO STRESS	vv10480Glutathione_metabolism	0.423006
VIT_19s0027g00500	GTP-binding protein YchF	CELLULAR PROCESSES, SIGNALLING & HOMEOSTASIS		0.422842
VIT_05s0077g01770	PUMILIO 24 (APUM24)	NUCLEIC ACID METABOLISM & REGULATION OF GENE EXPRESSION		0.422808
VIT_12s0035g00190	Cleavage and polyadenylation specificity factor subunit 3	NUCLEIC ACID METABOLISM & REGULATION OF GENE EXPRESSION	vv23015mRNA_surveillance_pathway	0.42262
VIT_16s0013g02020	Ribosomal protein L15e	PROTEIN METABOLISM	vv23010Ribosome	0.422295
VIT_08s0007g05350	Haloacid dehalogenase hydrolase	ENERGY METABOLISM	vv10630Glyoxylate_and_dicarboxylate_metabolism	0.421842
VIT_18s0001g14460	Unknown protein	UNKNOWN		0.421695
VIT_07s0104g00480	Dynamin	CELLULAR PROCESSES, SIGNALLING & HOMEOSTASIS		0.421638
VIT_07s0031g00330	MAP3K protein kinase	CELLULAR PROCESSES, SIGNALLING & HOMEOSTASIS		0.421482
VIT_02s0025g01710	Unknown	UNKNOWN		0.42136
VIT_12s0035g01700	Glutamine-rich protein23	RESPONSE TO STRESS		0.421176
VIT_15s0046g02930	DNA-binding protein	NUCLEIC ACID METABOLISM & REGULATION OF GENE EXPRESSION		0.420917
VIT_13s0019g03560	Unknown protein	UNKNOWN		0.420534
VIT_18s0001g08140	Enhanced silencing phenotype 4 ESP4 symplekin	CELLULAR PROCESSES, SIGNALLING & HOMEOSTASIS	vv23015mRNA_surveillance_pathway	0.420417
VIT_03s0038g01920	Nuclear pore complex protein Nup188	TRANSPORT	vv23013RNA_transport	0.420378
VIT_18s0001g00810	24-methylenesterol C-methyltransferase 2	LIPID METABOLISM	vv10100Biosynthesis_of_steroids	0.419588
VIT_08s0007g01940	UDP-sulfoquinovose:DAG sulfoquinovosyltransferase	LIPID METABOLISM	vv10561Glycerolipid_metabolism	0.419534
VIT_11s0016g00960	Subtilase	PROTEIN METABOLISM		0.41893
VIT_11s0016g02350	Ubiquinone/menaquinone biosynthesis methyltransferase UbiE	SECONDARY METABOLISM	vv10130Ubiquinone_biosynthesis	0.418684
VIT_10s0042g00930	Stilbene synthase [Vitis pseudoreticulata]	SECONDARY METABOLISM	vv10940Phenylpropanoid_biosynthesis	0.418399
VIT_18s0041g00430	Patellin-1	ENERGY METABOLISM		0.418165
VIT_12s0028g01140	Pentatricopeptide (PPR) repeat-containing protein	GENE FAMILIES WITH DIVERSE FUNCTIONS		0.417798
VIT_00s1488g00020	Glycogen (starch) synthase	CARBOHYDRATE METABOLISM	vv10500Starch_and_sucrose_metabolism	0.417473
VIT_06s0004g04360	Amino acid binding protein	UNKNOWN		0.417036
VIT_04s0008g00600	RNA polymerase sigma factor SIGC	NUCLEIC ACID METABOLISM & REGULATION OF GENE EXPRESSION	vv23020RNA_polymerase vv60057Sigma70-like	0.417015
VIT_00s0469g00020	Cellulose synthase CSLE1	CELLULAR PROCESSES, SIGNALLING & HOMEOSTASIS	vv40006Cell_wall	0.415697
VIT_00s0313g00030	Auxin-independent growth promoter	UNKNOWN		0.415592
VIT_05s0051g00830	Dihydroxy-acid dehydratase	AMINO ACID METABOLISM	vv10290Valine_leucine_and_isoleucine_biosynthesis vv10770Pantothenate_and_CoA_biosynthesis	0.415506
VIT_17s0000g07520	Ribosomal-protein S6 kinase p70	CELLULAR PROCESSES, SIGNALLING & HOMEOSTASIS	vv34150mTOR_signaling_pathway	0.414937
VIT_19s0027g00310	Pentatricopeptide (PPR) repeat-containing	GENE FAMILIES WITH DIVERSE FUNCTIONS		0.414007
VIT_00s0216g00030	Nuclear transport factor 2 (NTF2)	TRANSPORT	vv50133Primary_active_transporter_cat_A9_to_A18	0.413984
VIT_02s0012g02670	Unknown protein	UNKNOWN		0.413271
VIT_18s0001g03430	Flavonol synthase	SECONDARY METABOLISM	vv10941Flavonoid_biosynthesis	0.412931
VIT_08s0040g00390	Magnesium-protoporphyrin IX monomethyl ester [oxidative] cyclase	ENERGY METABOLISM	vv10860Porphyrin_and_chlorophyll_metabolism	0.412821
VIT_14s0030g01740	Zeta-carotene desaturase ZDS1	SECONDARY METABOLISM	vv10906Carotenoid_biosynthesis	0.412512
VIT_10s0003g03070	Beta-ketoacyl-ACP synthase precursor	LIPID METABOLISM	vv10061Fatty_acid_biosynthesis	0.412338
VIT_04s0043g00570	Translational activator	NUCLEIC ACID METABOLISM & REGULATION OF GENE EXPRESSION		0.412202
VIT_07s0104g00380	Pale cress protein (PAC)	CELLULAR PROCESSES, SIGNALLING & HOMEOSTASIS	vv44110Cell_cycle	0.411736
VIT_01s0010g03780	Histidine kinase (AHK3)	HORMONE METABOLISM & SIGNALLING	vv30007Cytokinin_signaling	0.411634
VIT_04s0023g00720	Unknown protein	UNKNOWN		0.411282
VIT_02s0025g04980	1-aminocyclopropane-1-carboxylate synthase	HORMONE METABOLISM & SIGNALLING	vv10640Propanoate_metabolism vv30008Ethylene_signaling	0.411043
VIT_10s0116g00970	Leucyl tRNA synthetase	AMINO ACID METABOLISM	vv10290Valine_leucine_and_isoleucine_biosynthesis vv20970Aminoacyl-tRNA_biosynthesis	0.410914
VIT_17s0000g03210	Zinc finger (C3HC4-type ring finger)	TRANSCRIPTION FACTORS	vv60078Other_zf-C3HC4	0.410892
VIT_19s0015g02900	CYP72A1	SECONDARY METABOLISM	vv10902Monoterpenoid_biosynthesis	0.409465
VIT_19s0015g02660	CYP72A59	SECONDARY METABOLISM	vv10902Monoterpenoid_biosynthesis	0.409317
VIT_12s0059g02520	fringe	UNKNOWN		0.409281
VIT_09s0002g02430	ABC transporter C member 12	TRANSPORT	vv52010ABC_transporters	0.409033
VIT_19s0027g00030	CYP72A59	SECONDARY METABOLISM	vv10902Monoterpenoid_biosynthesis	0.408662
VIT_02s0025g02790	Starch synthase	CARBOHYDRATE METABOLISM	vv10500Starch_and_sucrose_metabolism	0.408531
VIT_14s0060g02220	F-actin capping protein alpha subunit	CELLULAR PROCESSES, SIGNALLING & HOMEOSTASIS	vv44810Regulation_of_actin_cytoskeleton	0.407613
VIT_17s0000g03610	EMB1865	DEVELOPMENT		0.406907
VIT_08s0040g01560	RNA polymerase primary sigma factor SIGF	NUCLEIC ACID METABOLISM & REGULATION OF GENE EXPRESSION	vv23020RNA_polymerase vv60057Sigma70-like	0.406513
VIT_18s0001g12780	Ornithine carbamoyltransferase	AMINO ACID METABOLISM	vv10220Urea_cycle_and_metabolism_of_amino_groups vv10330Arginine_and_proline_metabolism	0.406428
VIT_19s0015g02750	CYP72A59	SECONDARY METABOLISM	vv10902Monoterpenoid_biosynthesis	0.406146
VIT_15s0046g00320	Myc2 bHLH protein	HORMONE METABOLISM & SIGNALLING	vv30011Jasmonate_signaling vv34626Plant-pathogen_interaction vv60011BHLH	0.405625
VIT_08s0105g00570	Adenosine/AMP deaminase active site	NUCLEIC ACID METABOLISM & REGULATION OF GENE EXPRESSION	vv10230Purine_metabolism	0.404953
VIT_17s0000g02440	Integral membrane protein	UNKNOWN		0.404854
VIT_01s0026g02350	CAAX amino terminal protease	PROTEIN METABOLISM		0.404675
VIT_09s0002g08160	R protein MLA10	RESPONSE TO STRESS	vv34627R_proteins_from_Plant-pathogen_interaction	0.404008
VIT_14s0066g01910	CRS1	RESPONSE TO STRESS		0.403876
VIT_00s0227g00150	Unknown protein	UNKNOWN		0.403828
VIT_06s0061g00080	Saccharopine dehydrogenase	AMINO ACID METABOLISM	vv10300Lysine_biosynthesis	0.403226
VIT_10s0042g00920	Stilbene synthase	SECONDARY METABOLISM	vv10940Phenylpropanoid_biosynthesis	0.402918
VIT_19s0014g04770	RNA recognition motif (RRM)-containing protein	UNKNOWN		0.402408
VIT_04s0008g00820	KH domain-containing protein	UNKNOWN		0.402168
VIT_06s0009g01420	Protease inhibitor/seed storage/lipid transfer protein (LTP)	TRANSPORT		0.40195
VIT_01s0011g02150	Photosystem II stability/assembly factor, chloroplast (HCF136)	ENERGY METABOLISM		0.401717
VIT_18s0001g10450	ABA-responsive element-binding protein 2 (AREB2)	HORMONE METABOLISM & SIGNALLING	vv30001ABA_signaling vv60012BZIP	0.401156
VIT_16s0039g02020	Cellulose synthase CSLD3	CELLULAR PROCESSES, SIGNALLING & HOMEOSTASIS	vv40006Cell_wall	0.400642
VIT_07s0031g02170	Glutamate receptor GLR3.6	TRANSPORT	vv50101Channels_and_pores	0.400251
VIT_01s0011g04790	1-phosphatidylinositol-3-phosphate 5-kinase	CARBOHYDRATE METABOLISM	vv10562Inositol_phosphate_metabolism vv44145Phagosome vv44810Regulation_of_actin_cytoskeleton	0.399294
VIT_04s0008g02170	DCL3 (DICER-like 3)	NUCLEIC ACID METABOLISM & REGULATION OF GENE EXPRESSION		0.398763
VIT_15s0021g01010	Phosphatidylinositol-4-phosphate 5-kinase	CARBOHYDRATE METABOLISM	vv10562Inositol_phosphate_metabolism vv34070Phosphatidylinositol_signaling_system vv44810Regulation_of_actin_cytoskeleton vv50110Protein_coat	0.398023
VIT_06s0009g03550	Regulator of chromosome condensation (RCC1)	CELLULAR PROCESSES, SIGNALLING & HOMEOSTASIS	vv50112Nuclear_pore_complex	0.39797
VIT_18s0001g03660	Aspartokinase-homoserine dehydrogenase	AMINO ACID METABOLISM	vv10260Glycine_serine_and_threonine_metabolism vv10300Lysine_biosynthesis	0.397525
VIT_11s0016g02830	Gamma-glutamyltranspeptidase	AMINO ACID METABOLISM	vv10272Cysteine_metabolism vv10450Selenoamino_acid_metabolism vv10480Glutathione_metabolism	0.397505
VIT_13s0047g01180	Zinc-binding protein	UNKNOWN		0.396765
VIT_05s0020g04540	Beta-ketoacyl-CoA synthase	LIPID METABOLISM	vv10061Fatty_acid_biosynthesis	0.396637
VIT_09s0002g00210	Endonuclease	NUCLEIC ACID METABOLISM & REGULATION OF GENE EXPRESSION		0.393991
VIT_16s0050g01470	Unknown protein	UNKNOWN		0.393387
VIT_06s0004g03300	2',3'-cyclic-nucleotide 3'-phosphodiesterase	PROTEIN METABOLISM		0.39272
VIT_06s0004g04080	GTP cyclohydrolase II; 3 4-dihydroxy-2-butanone-4-phoshate synthase	CELLULAR PROCESSES, SIGNALLING & HOMEOSTASIS	vv10740Riboflavin_metabolism	0.391543
VIT_11s0052g00660	Aldose 1-epimerase	CARBOHYDRATE METABOLISM	vv10010Glycolysis	0.391458
VIT_16s0050g02620	Abscisic acid receptor PYL8 RCAR3	HORMONE METABOLISM & SIGNALLING	vv30001ABA_signaling	0.390259
VIT_16s0050g00600	Unknown protein	UNKNOWN		0.38973
VIT_01s0010g01000	NIK1 (NSP- interacting kinase 1)	CELLULAR PROCESSES, SIGNALLING & HOMEOSTASIS		0.389174
VIT_07s0031g01210	Apoptotic chromatin condensation inducer 1	TRANSPORT	vv23013RNA_transport vv23015mRNA_surveillance_pathway vv23040Spliceosome vv50133Primary_active_transporter_cat_A9_to_A18	0.389069
VIT_01s0026g01590	Non phototropic hypocotyl 1-like	TRANSPORT	vv50101Channels_and_pores	0.388948
VIT_03s0063g00050	UDP-glucuronosyl/UDP-glucosyltransferase	CARBOHYDRATE METABOLISM	vv10040Pentose_glucuronate_interconversion vv10500Starch_and_sucrose_metabolism	0.384889
VIT_01s0026g00800	Unknown protein	UNKNOWN		0.384534
VIT_02s0154g00400	Scarecrow transcription factor 6 (SCL6)	TRANSCRIPTION FACTORS	vv60032GRAS	0.384387
VIT_07s0005g00770	RelA/SpoT protein (RSH1)	CELLULAR PROCESSES, SIGNALLING & HOMEOSTASIS		0.384283
VIT_19s0015g02540	CYP72A59	SECONDARY METABOLISM	vv10902Monoterpenoid_biosynthesis	0.383069
VIT_03s0038g04260	Chloride channel protein CLC-e	TRANSPORT	vv50124Porters_cat_30_to_64	0.381449
VIT_08s0007g07130	Pre-rRNA processing protein RRP5	CELLULAR PROCESSES, SIGNALLING & HOMEOSTASIS		0.38069
VIT_03s0038g00050	BLH6 (BELL1-like homeodomain 5)	TRANSCRIPTION FACTORS	vv60034HB	0.379565
VIT_03s0017g00640	Oxoglutarate/malate translocator DIT2.1	TRANSPORT	vv50124Porters_cat_30_to_64	0.379095
VIT_10s0003g05590	Toprim domain-containing protein	NUCLEIC ACID METABOLISM & REGULATION OF GENE EXPRESSION		0.378951
VIT_01s0011g04550	Unknown protein	UNKNOWN		0.378005
VIT_13s0073g00130	Pentatricopeptide (PPR) repeat membrane-associated salt-inducible protein	GENE FAMILIES WITH DIVERSE FUNCTIONS		0.377763
VIT_19s0015g02520	CYP72A1	SECONDARY METABOLISM	vv10902Monoterpenoid_biosynthesis	0.377745
VIT_11s0065g00940	Preprotein translocase secY subunit, chloroplast (CpSecY)	PROTEIN METABOLISM	vv23060Protein_export vv50113Thylakoid_targeting_pathway vv50132Primary_active_transporter_cat_A5_to_A8	0.377649
VIT_07s0141g00620	Bile acid:sodium symporter	TRANSPORT	vv50123Porters_cat_18_to_29	0.377314
VIT_16s0050g02480	ABC transporter C member 15	TRANSPORT	vv52010ABC_transporters	0.376085
VIT_19s0014g00950	DNA polymerase I	NUCLEIC ACID METABOLISM & REGULATION OF GENE EXPRESSION	vv23030DNA_replication	0.375878
VIT_00s2377g00010	Unknown protein	UNKNOWN		0.373651
VIT_11s0016g03910	Unknown protein	UNKNOWN		0.373427
VIT_15s0046g01190	Hydroquinone glucosyltransferase	CARBOHYDRATE METABOLISM	vv10500Starch_and_sucrose_metabolism	0.373244
VIT_15s0048g02700	RNA recognition motif (RRM)-containing protein	UNKNOWN		0.372586
VIT_00s0533g00020	Zeaxanthin epoxidase, chloroplast precursor	HORMONE METABOLISM & SIGNALLING	vv10906Carotenoid_biosynthesis vv60028FHA	0.372444
VIT_08s0105g00230	BLH1 (embryo sac development arrest 29)	TRANSCRIPTION FACTORS	vv60034HB	0.372432
VIT_19s0015g02780	CYP72A59	SECONDARY METABOLISM	vv10902Monoterpenoid_biosynthesis	0.372223
VIT_07s0104g00550	GTP binding protein	CELLULAR PROCESSES, SIGNALLING & HOMEOSTASIS		0.371426
VIT_17s0000g07640	Mannose-1-phosphate guanyltransferase	CARBOHYDRATE METABOLISM	vv10530Aminosugars_metabolism	0.37097
VIT_01s0150g00090	AML5 (arabidopsis mei2-like protein 5)	CELLULAR PROCESSES, SIGNALLING & HOMEOSTASIS	vv44110Cell_cycle	0.370759
VIT_18s0001g06010	Hydrolase, alpha/beta fold	UNKNOWN		0.370702
VIT_10s0003g04180	Early-responsive to dehydration stress protein (ERD4)	RESPONSE TO STRESS		0.37038
VIT_03s0038g00740	GC1 (GIANT chloroplast 1)	CELLULAR PROCESSES, SIGNALLING & HOMEOSTASIS	vv44110Cell_cycle	0.370168
VIT_07s0005g02100	Shaggy protein kinase alpha (ASK-alpha)	CELLULAR PROCESSES, SIGNALLING & HOMEOSTASIS		0.369938
VIT_17s0000g03030	DEAH (Asp-Glu-Ala-His) box polypeptide 36	NUCLEIC ACID METABOLISM & REGULATION OF GENE EXPRESSION	vv23040Spliceosome	0.369933
VIT_00s0179g00100	Ethylene overproducer 1 (ETO1)	HORMONE METABOLISM & SIGNALLING	vv30008Ethylene_signaling vv60093TRAF	0.369566
VIT_05s0020g02880	ADP-glucose pyrophosphorylase	CARBOHYDRATE METABOLISM	vv10500Starch_and_sucrose_metabolism	0.369259
VIT_18s0001g10310	Protein kinase family	CELLULAR PROCESSES, SIGNALLING & HOMEOSTASIS		0.36911
VIT_00s0220g00160	Inositol polyphosphate 5-phosphatase, type II	CARBOHYDRATE METABOLISM	vv10562Inositol_phosphate_metabolism vv34070Phosphatidylinositol_signaling_system	0.368675
VIT_06s0004g00020	NAC domain containing protein 32	TRANSCRIPTION FACTORS	vv60046NAC	0.368534
VIT_19s0027g00040	CYP72A59	SECONDARY METABOLISM	vv10902Monoterpenoid_biosynthesis	0.368252
VIT_16s0050g02670	Spermine synthase	AMINO ACID METABOLISM	vv10220Urea_cycle_and_metabolism_of_amino_groups	0.36803
VIT_04s0044g01560	Protein kinase	CELLULAR PROCESSES, SIGNALLING & HOMEOSTASIS		0.365407
VIT_06s0004g03670	Protein kinase APK1B, chloroplast precursor	CELLULAR PROCESSES, SIGNALLING & HOMEOSTASIS		0.363906
VIT_16s0050g01090	Beta-carotene hydroxylase	SECONDARY METABOLISM	vv10906Carotenoid_biosynthesis	0.361693
VIT_01s0010g02030	Gamma-thionin precursor	RESPONSE TO STRESS		0.361436
VIT_19s0014g04670	Basic helix-loop-helix (bHLH) family	TRANSCRIPTION FACTORS	vv60011BHLH	0.361078
VIT_03s0038g02830	Transportin-2	TRANSPORT	vv50112Nuclear_pore_complex	0.359727
VIT_01s0011g04290	Receptor serine/threonine kinase PR5K	CELLULAR PROCESSES, SIGNALLING & HOMEOSTASIS		0.35939
VIT_04s0008g04520	Zinc finger, FYVE domain containing 26	TRANSCRIPTION FACTORS	vv60080Other_zf	0.357622
VIT_07s0129g00610	ABI3-interacting protein 2	HORMONE METABOLISM & SIGNALLING	vv30001ABA_signaling	0.357561
VIT_02s0025g03370	YDA (YODA)	UNKNOWN		0.357155
VIT_15s0048g02830	Rac GTPase activating protein	CELLULAR PROCESSES, SIGNALLING & HOMEOSTASIS	vv50109Incompletely_characterized_transport_systems	0.356595
VIT_07s0005g01660	Pentatricopeptide (PPR) repeat-containing protein	GENE FAMILIES WITH DIVERSE FUNCTIONS		0.355492
VIT_09s0002g05200	Phosphoribulokinase/uridine kinase	NUCLEIC ACID METABOLISM & REGULATION OF GENE EXPRESSION	vv10240Pyrimidine_metabolism	0.353343
VIT_04s0044g01180	Cell division protease FtsH	TRANSPORT	vv50133Primary_active_transporter_cat_A9_to_A18	0.352806
VIT_17s0000g05540	H(+)-ATPase 11 AHA11	ENERGY METABOLISM	vv10190Oxidative_phosphorylation vv50131Primary_active_transporter_cat_A2_to_A4	0.351418
VIT_12s0055g00690	Pentatricopeptide (PPR) repeat-containing	GENE FAMILIES WITH DIVERSE FUNCTIONS		0.351128
VIT_04s0023g03830	HECT ubiquitin-protein ligase 3 (KAKTUS protein)	PROTEIN METABOLISM	vv24120Ubiquitin_mediated_proteolysis	0.349912
VIT_03s0017g02300	Unknown protein	UNKNOWN		0.34976
VIT_08s0056g01270	EGY1 (Ethylene-dependent gravitropism-deficient and yellow-green 1)	HORMONE METABOLISM & SIGNALLING	vv30008Ethylene_signaling	0.348549
VIT_09s0002g07530	Tetratricopeptide helical	GENE FAMILIES WITH DIVERSE FUNCTIONS		0.347912
VIT_19s0014g01680	TCP family transcription factor TCP3	TRANSCRIPTION FACTORS	vv60061TCP	0.346359
VIT_05s0077g00920	MAP3K delta-1 protein kinase	CELLULAR PROCESSES, SIGNALLING & HOMEOSTASIS		0.346259
VIT_08s0040g01250	CRK (CDPK-related kinase) CRK1	CELLULAR PROCESSES, SIGNALLING & HOMEOSTASIS		0.345198
VIT_06s0004g07730	Inner envelope protein, 110 kD (IEP110) precursor, Chloroplast	TRANSPORT	vv50101Channels_and_pores	0.344935
VIT_07s0031g02690	NADH dehydrogenase	ENERGY METABOLISM	vv10190Oxidative_phosphorylation vv50134Primary_active_transporter_cat_D1	0.344747
VIT_01s0011g03350	PRP4 pre-mRNA processing factor 4 homolog B	CELLULAR PROCESSES, SIGNALLING & HOMEOSTASIS		0.343163
VIT_16s0050g00390	4-coumarate-CoA ligase	SECONDARY METABOLISM	vv10940Phenylpropanoid_biosynthesis vv50104Group_translocators	0.342807
VIT_05s0020g04630	DMI1 protein homologue	TRANSPORT	vv50101Channels_and_pores	0.342593
VIT_06s0004g06120	Cell division protein FtsZ	CELLULAR PROCESSES, SIGNALLING & HOMEOSTASIS	vv44110Cell_cycle vv50133Primary_active_transporter_cat_A9_to_A18	0.339941
VIT_12s0028g00960	Phytoene synthase, chloroplast precursor	SECONDARY METABOLISM	vv10100Biosynthesis_of_steroids vv10900Terpenoid_biosynthesis	0.337916
VIT_07s0129g00470	Unknown protein	UNKNOWN		0.337236
VIT_13s0064g00920	Zinc finger (CCCH-type) family protein	TRANSCRIPTION FACTORS	vv60018C3H	0.336913
VIT_13s0067g00080	COP1-interacting protein 7	PROTEIN METABOLISM	vv24120Ubiquitin_mediated_proteolysis	0.334004
VIT_15s0024g00350	BTAF1 RNA polymerase II, B-TFIID transcription factor-associated	TRANSCRIPTION FACTORS	vv60058SNF2	0.333529
VIT_18s0122g00850	Tonoplast monosaccharide transporter2	TRANSPORT	vv50121Porters_cat_1_to_6	0.333223
VIT_08s0040g01370	Heavy-metal-associated domain-containing protein	UNKNOWN		0.332598
VIT_13s0047g01050	Valine--tRNA ligase	AMINO ACID METABOLISM	vv10290Valine_leucine_and_isoleucine_biosynthesis vv20970Aminoacyl-tRNA_biosynthesis	0.331854
VIT_06s0004g02160	Zinc finger (CCCH-type) family protein	TRANSCRIPTION FACTORS	vv60018C3H	0.331372
VIT_01s0011g03380	Dihydrolipoamide S-acetyltransferase (LTA2)	CARBOHYDRATE METABOLISM	vv10010Glycolysis vv10252Alanine_and_aspartate_metabolism vv10620Pyruvate_metabolism	0.329035
VIT_16s0022g02320	Phosphoglucomutase chloroplast precursor	CARBOHYDRATE METABOLISM	vv10010Glycolysis vv10030Pentose_phosphate vv10052Galactose_metabolism vv10500Starch_and_sucrose_metabolism	0.328955
VIT_04s0008g01960	Copper-transporting ATPase PAA2	TRANSPORT	vv50131Primary_active_transporter_cat_A2_to_A4	0.328538
VIT_14s0068g00910	Histidine biosynthesis bifunctional protein	AMINO ACID METABOLISM	vv10340Histidine_metabolism	0.328437
VIT_17s0000g02140	3-hydroxyisobutyrate dehydrogenase	AMINO ACID METABOLISM	vv10280Valine_leucine_and_isoleucine_degradation	0.326254
VIT_05s0020g01550	Isoleucyl-tRNA synthetase	AMINO ACID METABOLISM	vv10290Valine_leucine_and_isoleucine_biosynthesis vv20970Aminoacyl-tRNA_biosynthesis	0.321643
VIT_15s0045g00630	Ribosomal protein S15	PROTEIN METABOLISM	vv23010Ribosome	0.321327
VIT_18s0117g00260	Co-chaperone-curved DNA binding protein A	PROTEIN METABOLISM	vv50132Primary_active_transporter_cat_A5_to_A8	0.318515
VIT_08s0040g03070	TTG2 (transparent testa GLABRA 2)	DEVELOPMENT	vv44110Cell_cycle vv60066WRKY	0.317922
VIT_11s0016g03330	Unknown protein	UNKNOWN		0.312645
VIT_09s0002g01040	Subtilase	PROTEIN METABOLISM		0.31092
VIT_07s0005g02610	Preprotein translocase secA subunit	PROTEIN METABOLISM	vv23060Protein_export vv50113Thylakoid_targeting_pathway vv50132Primary_active_transporter_cat_A5_to_A8	0.307984
VIT_13s0019g02360	Pyrroline-5-carboxylate synthetase	AMINO ACID METABOLISM	vv10220Urea_cycle_and_metabolism_of_amino_groups	0.301646
VIT_04s0023g00690	Protein phosphatase 2C	CELLULAR PROCESSES, SIGNALLING & HOMEOSTASIS		0.297693
VIT_18s0001g15320	SEU3B protein	DEVELOPMENT	vv30009Flower_development	0.295454
VIT_07s0005g04460	ABC transporter C member 1	TRANSPORT	vv52010ABC_transporters	0.294509
VIT_02s0025g03300	Potassium channel tetramerisation domain-containing protein	TRANSPORT	vv50101Channels_and_pores	0.28835
VIT_04s0008g02100	CID7 damaged DNA binding	NUCLEIC ACID METABOLISM & REGULATION OF GENE EXPRESSION		0.2745
VIT_03s0038g03530	LYS/HIS transporter 7	TRANSPORT	vv50123Porters_cat_18_to_29	-0.248871
VIT_03s0038g00280	Cysteine proteinase	PROTEIN METABOLISM		-0.256684
VIT_03s0097g00600	Octicosapeptide/Phox/Bem1p (PB1) domain-containing protein	UNKNOWN		-0.262081
VIT_11s0016g00020	Translation initiation factor eIF-5A	PROTEIN METABOLISM		-0.264605
VIT_04s0023g02050	Inorganic pyrophosphatase	ENERGY METABOLISM	vv10190Oxidative_phosphorylation vv50133Primary_active_transporter_cat_A9_to_A18	-0.266556
VIT_05s0077g02140	fatty acid multifunctional protein (MFP2)	LIPID METABOLISM	vv10062Fatty_acid_elongation_in_mitochondria vv10071Fatty_acid_metabolism vv10280Valine_leucine_and_isoleucine_degradation vv10380Tryptophan_metabolism vv10410Beta-alanine_metabolism vv10640Propanoate_metabolism vv10650Butanoate_metabolism	-0.266738
VIT_05s0094g01550	RAB GDP dissociation inhibitor 1 ATGD1	CELLULAR PROCESSES, SIGNALLING & HOMEOSTASIS		-0.271431
VIT_18s0122g01190	High-mobility group B 3	TRANSCRIPTION FACTORS	vv60035HMG	-0.271931
VIT_00s0211g00060	Metalloendopeptidase	PROTEIN METABOLISM		-0.272164
VIT_11s0016g01920	EIF-4A3	NUCLEIC ACID METABOLISM & REGULATION OF GENE EXPRESSION	vv23013RNA_transport vv23015mRNA_surveillance_pathway Vv23040Spliceosome	-0.276191
VIT_18s0001g14400	Peptidyl-prolyl cis-trans isomerase ROC5 (rotamase CYP 5)	PROTEIN METABOLISM		-0.27701
VIT_02s0241g00080	Glycine-rich protein-like	UNKNOWN		-0.27868
VIT_08s0040g00410	Proteasome 20S alpha subunit G (PAG1) (PRC8)	PROTEIN METABOLISM	vv23050Proteasome	-0.281588
VIT_14s0060g00600	Shaggy protein kinase alpha (ASK-alpha)	CELLULAR PROCESSES, SIGNALLING & HOMEOSTASIS		-0.282159
VIT_17s0119g00070	Unknown protein	UNKNOWN		-0.282439
VIT_03s0063g00080	E3 ubiquitin-protein ligase MARCH6	PROTEIN METABOLISM	vv24141Protein_processing_in_endoplasmic_reticulum vv60078Other_zf-C3HC	-0.285471
VIT_01s0127g00460	Iron sulfur cluster assembly protein 1	UNKNOWN		-0.285584
VIT_16s0050g01250	Heavy-metal-associated domain-containing protein	UNKNOWN		-0.285729
VIT_08s0058g00870	Unknown protein	UNKNOWN		-0.286192
VIT_03s0038g03120	Isocitrate dehydrogenase subunit 1	CARBOHYDRATE METABOLISM	vv10020Citrate_cycle	-0.286416
VIT_12s0057g00530	DGCR14	UNKNOWN		-0.287046
VIT_08s0007g08050	Carboxyl-terminal processing protease	PROTEIN METABOLISM		-0.287935
VIT_13s0019g02260	BTB-POZ and math Domain 3 ATBPM3	TRANSCRIPTION FACTORS	vv60093TRAF	-0.28915
VIT_11s0037g00740	Serine carboxypeptidase S10	PROTEIN METABOLISM		-0.290184
VIT_08s0056g00550	ZIP family transporter	TRANSPORT	vv50121Porters_cat_1_to_6	-0.290446
VIT_15s0046g02480	Protein kinase	CELLULAR PROCESSES, SIGNALLING & HOMEOSTASIS		-0.290808
VIT_13s0047g00250	EIN3	HORMONE METABOLISM & SIGNALLING	vv30001ABA_signaling vv30008Ethylene_signaling vv30009Flower_development vv60027EIL	-0.292707
VIT_06s0004g05090	Zinc finger (C3HC4-type ring finger)	TRANSCRIPTION FACTORS	vv60078Other_zf-C3HC4	-0.29344
VIT_05s0020g04160	Stem-specific protein TSJT1	UNKNOWN		-0.293727
VIT_11s0037g01130	TET8 (tetraspanin8)	DEVELOPMENT		-0.293975
VIT_01s0127g00440	ADP-ribosylation factor A1B	CELLULAR PROCESSES, SIGNALLING & HOMEOSTASIS	vv50110Protein_coat	-0.295114
VIT_08s0007g06230	Protein translocase ATOEP16-3 Tim17	TRANSPORT	vv50132Primary_active_transporter_cat_A5_to_A8	-0.295464
VIT_15s0048g00800	Guanine nucleotide exchange MIN7	RESPONSE TO STRESS	vv34626Plant-pathogen_interaction	-0.296355
VIT_14s0060g00690	ADP-ribosylation factor A1B	CELLULAR PROCESSES, SIGNALLING & HOMEOSTASIS	vv50110Protein_coat	-0.297784
VIT_06s0004g00040	Pur alpha-1 (purin-rich alpha 1)	UNKNOWN		-0.298404
VIT_00s0216g00040	ER lumen protein retaining receptor	CELLULAR PROCESSES, SIGNALLING & HOMEOSTASIS		-0.298437
VIT_03s0038g01440	Adenosylhomocysteine nucleosidase.	AMINO ACID METABOLISM	vv10271Methionine_metabolism	-0.298834
VIT_14s0108g00140	Ubiquitin-conjugating enzyme E2 A	PROTEIN METABOLISM	vv24120Ubiquitin_mediated_proteolysis	-0.300136
VIT_14s0083g00580	S-adenosyl-L-methionine decarboxylase	AMINO ACID METABOLISM	vv10220Urea_cycle_and_metabolism_of_amino_groups vv10271Methionine_metabolism	-0.301137
VIT_01s0010g03790	Nuclear transport factor 2B	TRANSPORT	vv50133Primary_active_transporter_cat_A9_to_A18	-0.301321
VIT_16s0039g01030	Cell division cycle 20, cofactor of APC complex	CELLULAR PROCESSES, SIGNALLING & HOMEOSTASIS	vv24120Ubiquitin_mediated_proteolysis vv44110Cell_cycle	-0.303459
VIT_01s0182g00020	Ankyrin repeat family protein	GENE FAMILIES WITH DIVERSE FUNCTIONS		-0.304149
VIT_11s0016g05120	DnaJ homolog, subfamily B, member 12	PROTEIN METABOLISM	vv50132Primary_active_transporter_cat_A5_to_A8	-0.30431
VIT_13s0019g01090	Triosephosphate isomerase, cytosolic	CARBOHYDRATE METABOLISM	vv10010Glycolysis vv10051Fructose_and_mannose_metabolism vv10710Carbon_fixation	-0.30454
VIT_06s0004g04340	ALY protein	NUCLEIC ACID METABOLISM & REGULATION OF GENE EXPRESSION	vv23013RNA_transport vv23015mRNA_surveillance_pathway vv23040Spliceosome vv50133Primary_active_transporter_cat_A9_to_A18	-0.304683
VIT_12s0035g00310	Protein kinase SPK-3 ASK1	HORMONE METABOLISM & SIGNALLING	vv30001ABA_signaling vv30009Flower_development	-0.304806
VIT_03s0063g00850	RNA-binding protein 47B (ATRBP47B)	UNKNOWN		-0.305307
VIT_00s0203g00200	Universal stress protein (USP) family protein	RESPONSE TO STRESS		-0.305348
VIT_05s0020g01170	Translationally-controlled tumor protein	UNKNOWN		-0.305667
VIT_06s0080g00160	Vacuolar protein sorting 4	CELLULAR PROCESSES, SIGNALLING & HOMEOSTASIS	vv50111Tethering_factors	-0.305943
VIT_17s0000g07610	B12D protein	UNKNOWN		-0.306648
VIT_08s0040g01700	Isocitrate dehydrogenase (NAD+) precursor	CARBOHYDRATE METABOLISM	vv10020Citrate_cycle	-0.307106
VIT_06s0009g01000	Zinc finger (C3HC4-type ring finger) CIC7E11	TRANSCRIPTION FACTORS	vv60078Other_zf-C3HC4	-0.307277
VIT_08s0007g00510	Scarecrow-like transcription factor 9 (SCL9)	TRANSCRIPTION FACTORS	vv60032GRAS	-0.307512
VIT_03s0017g01980	Choline-phosphate cytidylyltransferase B	LIPID METABOLISM	vv10564Glycerophospholipid_metabolism	-0.308135
VIT_07s0005g03490	VHS domain-containing protein	CELLULAR PROCESSES, SIGNALLING & HOMEOSTASIS	vv50109Incompletely_characterized_transport_systems	-0.308279
VIT_13s0067g03530	Nitrilase	CELLULAR PROCESSES, SIGNALLING & HOMEOSTASIS	vv10910Nitrogen_metabolism vv11002Auxin_biosynthesis	-0.308697
VIT_01s0026g01700	Unknown protein	UNKNOWN		-0.309317
VIT_08s0007g06770	Unknown protein	UNKNOWN		-0.309501
VIT_09s0002g05770	Histone H2A variant 3 HTA9	CELLULAR PROCESSES, SIGNALLING & HOMEOSTASIS		-0.311458
VIT_13s0067g03100	Lung seven transmembrane receptor	CELLULAR PROCESSES, SIGNALLING & HOMEOSTASIS		-0.311499
VIT_03s0063g02110	RUB1-conjugating enzyme	PROTEIN METABOLISM	vv24120Ubiquitin_mediated_proteolysis vv30003Auxin_signaling	-0.311788
VIT_18s0001g11270	SERine Proteinase Inhibitor Serpin P	PROTEIN METABOLISM		-0.312338
VIT_11s0118g00760	Zinc finger (C3HC4-type ring finger)	TRANSCRIPTION FACTORS	vv60078Other_zf-C3HC4	-0.312764
VIT_11s0016g05700	RabGAP/TBC domain-containing protein	CELLULAR PROCESSES, SIGNALLING & HOMEOSTASIS		-0.314301
VIT_11s0016g03200	Gibberellin oxidase	HORMONE METABOLISM & SIGNALLING	vv10904Diterpenoid_biosynthesis	-0.314363
VIT_02s0033g01160	Unknown protein	UNKNOWN		-0.315443
VIT_06s0004g02810	DsRNA-binding protein 2 (DRB2)	NUCLEIC ACID METABOLISM & REGULATION OF GENE EXPRESSION		-0.315709
VIT_06s0004g04980	Scarecrow transcription factor 14 (SCL14)	TRANSCRIPTION FACTORS	vv60032GRAS	-0.31572
VIT_02s0025g02150	Glutamine-dependent NAD(+) synthetase	COFACTORS AND VITAMIN METABOLISM	vv10760Nicotinate_and_nicotinamide_metabolism	-0.316069
VIT_04s0008g02970	Calmodulin-binding protein	TRANSCRIPTION FACTORS		-0.317264
VIT_05s0077g00810	Sodium-inducible calcium-binding protein (ACP1)	TRANSPORT	vv50123Porters_cat_18_to_29	-0.317457
VIT_04s0079g00760	Ras-related protein Rab-5A	CELLULAR PROCESSES, SIGNALLING & HOMEOSTASIS	vv44145Phagosome	-0.317819
VIT_10s0092g00230	Lesion simulating disease	CELLULAR PROCESSES, SIGNALLING & HOMEOSTASIS		-0.318288
VIT_04s0008g02290	ABI3-interacting protein 2	HORMONE METABOLISM & SIGNALLING	vv30001ABA_signaling	-0.322077
VIT_01s0011g06620	Peptide transporter PTR2-B	TRANSPORT	vv50122Porters_cat_7_to_17	-0.32269
VIT_09s0002g00220	Avr9/Cf-9 rapidly elicited protein 132	RESPONSE TO STRESS		-0.322826
VIT_10s0003g04630	SIT4 phosphatase-associated	CELLULAR PROCESSES, SIGNALLING & HOMEOSTASIS		-0.322966
VIT_18s0001g07130	GEM-like 1	NUCLEIC ACID METABOLISM & REGULATION OF GENE EXPRESSION		-0.32329
VIT_03s0017g00990	DNA topoisomerase 2-associated protein PAT1	NUCLEIC ACID METABOLISM & REGULATION OF GENE EXPRESSION	vv23018RNA_degradation	-0.324098
VIT_14s0006g00350	Glutamine synthetase cytosolic isozyme 2	AMINO ACID METABOLISM	vv10251Glutamate_metabolism vv10550Peptidoglycan_biosynthesis vv10910Nitrogen_metabolism	-0.324551
VIT_05s0029g00240	Pentatricopeptide (PPR) repeat-containing	GENE FAMILIES WITH DIVERSE FUNCTIONS		-0.324583
VIT_08s0058g01020	Saposin B domain-containing protein	TRANSPORT	vv50101Channels_and_pores	-0.324828
VIT_05s0029g00220	4F5 protein	UNKNOWN		-0.324906
VIT_09s0002g00830	Unknown protein	UNKNOWN		-0.325499
VIT_06s0004g04530	Armadillo/beta-catenin repeat protein / U-box domain-containing	UNKNOWN		-0.325523
VIT_04s0008g05850	CCR4-NOT transcription complex subunit 7/8	NUCLEIC ACID METABOLISM & REGULATION OF GENE EXPRESSION	vv23018RNA_degradation	-0.325825
VIT_04s0159g00040	Glutathione transferase microsomal GSTMI	RESPONSE TO STRESS	vv10480Glutathione_metabolism	-0.325984
VIT_05s0020g02540	Endo-1,3;1,4-beta-D-glucanase precursor	CARBOHYDRATE METABOLISM		-0.327109
VIT_05s0051g00720	3-ketoacyl-CoA thiolase PED1	LIPID METABOLISM	vv10062Fatty_acid_elongation_in_mitochondria vv10071Fatty_acid_metabolism vv10280Valine_leucine_and_isoleucine_degradation vv10592Alpha-linolenic_acid_metabolism vv11012Iba_metabolism vv44146Peroxisome	-0.327926
VIT_12s0059g00890	Dienelactone hydrolase	CELLULAR PROCESSES, SIGNALLING & HOMEOSTASIS	vv11000Single_reactions	-0.328682
VIT_19s0014g01640	Malate dehydrogenase	CARBOHYDRATE METABOLISM	vv10020Citrate_cycle vv10620Pyruvate_metabolism vv10630Glyoxylate_and_dicarboxylate_metabolism vv10710Carbon_fixation vv10720Reductive_carboxylate_cycle	-0.329047
VIT_01s0011g02710	No hit	UNKNOWN		-0.329939
VIT_08s0007g07300	Protein disulfide isomerase (PDIL) protein	PROTEIN METABOLISM		-0.330666
VIT_17s0000g02260	Aldose 1-epimerase	CARBOHYDRATE METABOLISM	vv10010Glycolysis	-0.330762
VIT_02s0025g03620	Glutathione S-transferase 1 GSTT1	RESPONSE TO STRESS	vv10480Glutathione_metabolism	-0.331777
VIT_11s0016g03460	Casein kinase I delta	CELLULAR PROCESSES, SIGNALLING & HOMEOSTASIS	vv23008Ribosome_biogenesis_in_Eukaryotes	-0.332996
VIT_14s0060g01170	Cytochrome c oxidase subunit Vc	ENERGY METABOLISM	vv10190Oxidative_phosphorylation	-0.333236
VIT_14s0108g00500	Death receptor interacting protein	CELLULAR PROCESSES, SIGNALLING & HOMEOSTASIS		-0.333592
VIT_04s0023g00670	EIF4-gamma/eIF5/eIF2-epsilon domain-containing protein	PROTEIN METABOLISM		-0.333737
VIT_08s0040g02180	Mlo3	RESPONSE TO STRESS		-0.333854
VIT_16s0050g01460	Translocation protein SEC63	PROTEIN METABOLISM	vv23060Protein_export vv24141Protein_processing_in_endoplasmic_reticulum vv50132Primary_active_transporter_cat_A5_to_A8	-0.334018
VIT_09s0018g01420	Serine incorporator 3	CELLULAR PROCESSES, SIGNALLING & HOMEOSTASIS		-0.334472
VIT_00s0187g00150	E3 ubiquitin-protein ligase HUWE1	PROTEIN METABOLISM	vv24120Ubiquitin_mediated_proteolysis vv50110Protein_coat	-0.334644
VIT_04s0008g00720	Vacuolar processing enzyme gamma	PROTEIN METABOLISM		-0.334766
VIT_16s0039g00910	CYP89A28	CELLULAR PROCESSES, SIGNALLING & HOMEOSTASIS		-0.336307
VIT_07s0005g00700	Epoxide hydrolase	RESPONSE TO STRESS		-0.337139
VIT_08s0007g00120	Ubiquitin-conjugating enzyme 13 (UBC13), E2	PROTEIN METABOLISM	vv24120Ubiquitin_mediated_proteolysis vv24141Protein_processing_in_endoplasmic_reticulum	-0.337851
VIT_18s0001g12420	SEC14 cytosolic factor	TRANSPORT	vv50122Porters_cat_7_to_17	-0.338733
VIT_09s0002g08420	Unknown	UNKNOWN		-0.338974
VIT_14s0066g01080	ADP-ribosylation factor A1B	CELLULAR PROCESSES, SIGNALLING & HOMEOSTASIS	vv50110Protein_coat	-0.339231
VIT_05s0020g04080	1,2-dihydroxy-3-keto-5-methylthiopentene dioxygenase 2	AMINO ACID METABOLISM	vv10271Methionine_metabolism	-0.33977
VIT_19s0014g01000	Ubiquitin domain containing 1	PROTEIN METABOLISM		-0.340044
VIT_04s0008g06540	Translation initiation factor eIF-5A	PROTEIN METABOLISM		-0.340141
VIT_14s0006g01020	THO complex subunit 4	NUCLEIC ACID METABOLISM & REGULATION OF GENE EXPRESSION	vv23013RNA_transport vv23015mRNA_surveillance_pathway Vv23040Spliceosome	-0.340441
VIT_01s0011g05280	Unknown protein	UNKNOWN		-0.340999
VIT_04s0008g02320	Coatomer subunit beta	CELLULAR PROCESSES, SIGNALLING & HOMEOSTASIS	vv50110Protein_coat	-0.341394
VIT_07s0191g00180	Homeobox-leucine zipper protein ATHB-6	HORMONE METABOLISM & SIGNALLING	vv30001ABA_signaling vv60034HB	-0.341547
VIT_12s0055g00780	VPS20.2 SNF7	CELLULAR PROCESSES, SIGNALLING & HOMEOSTASIS	vv50111Tethering_factors	-0.342323
VIT_07s0141g00790	Unknown protein	UNKNOWN		-0.344246
VIT_01s0026g00170	Equilibrative nucleoside transporter (ENT1)	HORMONE METABOLISM & SIGNALLING	vv10908Zeatin_biosynthesis vv50124Porters_cat_30_to_64	-0.344392
VIT_14s0030g01930	Peptide-N4-(N-acetyl-beta-glucosaminyl)asparagine amidase	PROTEIN METABOLISM	vv24141Protein_processing_in_endoplasmic_reticulum	-0.344602
VIT_17s0000g08520	Pantothenate kinase	COFACTORS AND VITAMIN METABOLISM	vv10770Pantothenate_and_CoA_biosynthesis	-0.344709
VIT_03s0038g00490	GATA transcription factor 12	TRANSCRIPTION FACTORS	vv60016C2C2-GATA	-0.345291
VIT_05s0029g01060	ATELC/ELC	PROTEIN METABOLISM	vv50111Tethering_factors	-0.345406
VIT_07s0130g00130	Calcium-dependent protein kinase 4 CPK4	HORMONE METABOLISM & SIGNALLING	vv30001ABA_signaling vv34626Plant-pathogen_interaction	-0.345906
VIT_01s0011g05590	Erwinia induced protein 2	UNKNOWN		-0.345993
VIT_01s0011g05570	Zinc finger (C2H2 type) protein pux2	PROTEIN METABOLISM	vv24141Protein_processing_in_endoplasmic_reticulum vv60017C2H2	-0.346844
VIT_13s0067g01990	Unknown protein	UNKNOWN		-0.34703
VIT_14s0060g01460	Pentatricopeptide (PPR) repeat-containing protein	GENE FAMILIES WITH DIVERSE FUNCTIONS		-0.347202
VIT_13s0019g00340	Glutaredoxin	RESPONSE TO STRESS		-0.347236
VIT_08s0007g00080	CUE domain containing protein	UNKNOWN		-0.347592
VIT_02s0025g04840	Nudix hydrolase 14	NUCLEIC ACID METABOLISM & REGULATION OF GENE EXPRESSION		-0.348004
VIT_07s0130g00140	Thioesterase family	LIPID METABOLISM		-0.348911
VIT_11s0206g00130	VAMP-like protein YKT61	CELLULAR PROCESSES, SIGNALLING & HOMEOSTASIS	vv24130SNARE_interactions_in_vesicular_transport	-0.349015
VIT_13s0073g00560	DnaJ homolog, subfamily A, member 2	PROTEIN METABOLISM	vv50132Primary_active_transporter_cat_A5_to_A8	-0.349022
VIT_07s0005g04750	Unknown protein	UNKNOWN		-0.349575
VIT_11s0016g00400	Zinc finger (FYVE type)	TRANSCRIPTION FACTORS	vv60080Other_zf	-0.35108
VIT_14s0171g00530	Protein phosphatase 2 (formerly 2A), regulatory subunit B'	NUCLEIC ACID METABOLISM & REGULATION OF GENE EXPRESSION	vv23015mRNA_surveillance_pathway	-0.351146
VIT_15s0046g01510	BTB/POZ domain-containing protein	TRANSCRIPTION FACTORS	vv60093TRAF	-0.351651
VIT_14s0036g00050	Aluminum-induced protein	UNKNOWN		-0.351655
VIT_11s0037g01120	Cytochrome c oxidase subunit 6b	ENERGY METABOLISM	vv10190Oxidative_phosphorylation vv50135Primary_active_transporter_cat_D3_to_E2	-0.351825
VIT_02s0025g02500	Metal-nicotianamine transporter YSL1	TRANSPORT	vv50125Porters_cat_66_to_94	-0.352657
VIT_03s0017g02260	Protease inhibitor/seed storage/lipid transfer protein (LTP)	TRANSPORT		-0.35401
VIT_11s0016g01720	Threonine synthase	AMINO ACID METABOLISM	vv10260Glycine_serine_and_threonine_metabolism vv10750Vitamin_B6_metabolism	-0.354093
VIT_06s0004g04250	Histone H2B	CELLULAR PROCESSES, SIGNALLING & HOMEOSTASIS		-0.354327
VIT_10s0116g01400	Peroxisomal membrane protein PMP22	RESPONSE TO STRESS		-0.355201
VIT_03s0038g03870	Calcium ion binding protein	CELLULAR PROCESSES, SIGNALLING & HOMEOSTASIS		-0.355696
VIT_14s0171g00280	Unknown protein	UNKNOWN		-0.357052
VIT_05s0029g00420	Nucleotide sugar epimerase	CARBOHYDRATE METABOLISM	vv10500Starch_and_sucrose_metabolism vv10520Nucleotide_sugars_metabolism vv40006Cell_wall	-0.357083
VIT_10s0003g03300	Unknown protein	UNKNOWN		-0.357612
VIT_15s0046g01270	Unknown protein	UNKNOWN		-0.358703
VIT_02s0025g04640	Unknown protein	UNKNOWN		-0.358877
VIT_04s0043g00250	Nonsense-mediated mRNA decay NMD3	NUCLEIC ACID METABOLISM & REGULATION OF GENE EXPRESSION	vv23008Ribosome_biogenesis_in_Eukaryotes vv23013RNA_transport	-0.358997
VIT_08s0007g06280	Unknown	UNKNOWN		-0.359278
VIT_01s0137g00790	No hit	UNKNOWN		-0.359705
VIT_00s0349g00060	La domain-containing protein	NUCLEIC ACID METABOLISM & REGULATION OF GENE EXPRESSION		-0.359714
VIT_14s0066g02380	Protein transport SEC13	TRANSPORT	vv23013RNA_transport vv24141Protein_processing_in_endoplasmic_reticulum vv50110Protein_coat	-0.359747
VIT_05s0020g02270	Unknown	UNKNOWN		-0.359932
VIT_01s0011g05850	SEC14 cytosolic factor	TRANSPORT	vv50122Porters_cat_7_to_17	-0.360584
VIT_04s0043g00130	Mob1/phocein	CELLULAR PROCESSES, SIGNALLING & HOMEOSTASIS	vv44110Cell_cycle	-0.360598
VIT_08s0040g02230	Unknown protein	UNKNOWN		-0.36091
VIT_02s0012g02780	Cytochrome b5 domain-containing protein	ENERGY METABOLISM		-0.361229
VIT_12s0028g01090	Reticulon family protein (RTNLB5)	UNKNOWN		-0.361794
VIT_02s0033g01330	Acyl-CoA binding protein	UNKNOWN		-0.362333
VIT_08s0056g01700	Cationic amino acid transporter 2	TRANSPORT	vv50121Porters_cat_1_to_6	-0.362386
VIT_08s0058g01140	Unknown protein	UNKNOWN		-0.36255
VIT_05s0077g00030	Ammonium transporter 1, member 1 (AMT1.1)	TRANSPORT	vv50101Channels_and_pores	-0.3629
VIT_08s0105g00300	Phospholipase C	CELLULAR PROCESSES, SIGNALLING & HOMEOSTASIS	vv10260Glycine_serine_and_threonine_metabolism vv10562Inositol_phosphate_metabolism vv10564Glycerophospholipid_metabolism vv10565Ether_lipid_metabolism vv34020Calcium_signaling_pathway	-0.36322
VIT_14s0030g00700	Transport protein particle (TRAPP) component Bet3	CELLULAR PROCESSES, SIGNALLING & HOMEOSTASIS	vv50110Protein_coat	-0.36352
VIT_03s0017g01940	Unknown	UNKNOWN		-0.363714
VIT_07s0104g01300	No hit	UNKNOWN		-0.365239
VIT_17s0000g04730	Zinc finger (C3HC4-type ring finger)	TRANSCRIPTION FACTORS	vv60078Other_zf-C3HC4	-0.365312
VIT_00s0260g00060	FK506-binding protein 2	PROTEIN METABOLISM		-0.365529
VIT_17s0000g01780	Brain protein 44	UNKNOWN		-0.365817
VIT_14s0060g02280	Zinc finger (C3HC4-type ring finger)	TRANSCRIPTION FACTORS	vv60078Other_zf-C3HC4	-0.366033
VIT_00s0475g00040	Myb family	TRANSCRIPTION FACTORS	vv60029G2-like	-0.367303
VIT_19s0093g00350	Glutathione S-transferase 25 GSTU25	RESPONSE TO STRESS	vv10480Glutathione_metabolism	-0.3677
VIT_19s0014g00550	Vacuolar sorting-associated protein (Vps27)	CELLULAR PROCESSES, SIGNALLING & HOMEOSTASIS	vv50111Tethering_factors	-0.368212
VIT_03s0038g04420	DnaJ homolog, subfamily A, member 2	PROTEIN METABOLISM	vv50132Primary_active_transporter_cat_A5_to_A8	-0.369095
VIT_08s0040g00320	Alpha-L-arabinofuranosidase	CARBOHYDRATE METABOLISM	vv10520Nucleotide_sugars_metabolism	-0.369167
VIT_18s0001g09220	Adenine phosphoribosyltransferase	NUCLEIC ACID METABOLISM & REGULATION OF GENE EXPRESSION	vv10230Purine_metabolism	-0.369271
VIT_02s0012g01790	Pattern formation protein (EMB30) (GNOM)	HORMONE METABOLISM & SIGNALLING	vv50004Auxin_transport	-0.370106
VIT_19s0177g00040	Polyubiquitin (UBQ14)	PROTEIN METABOLISM		-0.370555
VIT_16s0050g00080	Remorin	UNKNOWN		-0.370674
VIT_12s0059g00810	B-cell receptor-associated protein 31	CELLULAR PROCESSES, SIGNALLING & HOMEOSTASIS		-0.371932
VIT_18s0122g01040	Ubiquitin-protein ligase	PROTEIN METABOLISM		-0.372391
VIT_00s1525g00010	GAE3 (UDP-D- glcucuronate 4-epimerase 3)	CARBOHYDRATE METABOLISM	vv10500Starch_and_sucrose_metabolism vv10520Nucleotide_sugars_metabolism vv40006Cell_wall	-0.372431
VIT_03s0091g00830	Cyclin-related	CELLULAR PROCESSES, SIGNALLING & HOMEOSTASIS	vv44110Cell_cycle	-0.372493
VIT_08s0007g07400	Glutamate dehydrogenase 1	AMINO ACID METABOLISM	vv10251Glutamate_metabolism vv10910Nitrogen_metabolism	-0.37287
VIT_08s0007g05250	Cig3	HORMONE METABOLISM & SIGNALLING	vv23015mRNA_surveillance_pathway vv30007Cytokinin_signaling	-0.373264
VIT_08s0007g08530	Unknown protein	UNKNOWN		-0.373983
VIT_07s0005g00680	Exocyst complex subunit Sec15B	CELLULAR PROCESSES, SIGNALLING & HOMEOSTASIS	vv50111Tethering_factors	-0.374304
VIT_07s0005g00390	Beta Glucosidase 11	CARBOHYDRATE METABOLISM		-0.374411
VIT_08s0007g02570	CCR4-NOT transcription complex subunit 7	NUCLEIC ACID METABOLISM & REGULATION OF GENE EXPRESSION	vv23018RNA_degradation vv60086OFP	-0.374837
VIT_06s0004g02390	Triacylglycerol lipase	LIPID METABOLISM	vv10561Glycerolipid_metabolism	-0.375091
VIT_02s0025g00480	Serine/threonine-protein phosphatase PP1	CARBOHYDRATE METABOLISM	vv10500Starch_and_sucrose_metabolism	-0.375125
VIT_14s0066g01890	Sterile alpha motif (SAM) domain-containing	UNKNOWN		-0.375648
VIT_02s0025g01590	Triacylglycerol lipase	LIPID METABOLISM	vv10561Glycerolipid_metabolism	-0.376139
VIT_01s0127g00600	DC1 domain-containing protein	UNKNOWN		-0.376868
VIT_19s0015g01400	DNA damage-inducible protein 1	PROTEIN METABOLISM		-0.376891
VIT_06s0004g03450	V-type H+-transporting ATPase subunit I	ENERGY METABOLISM	vv10190Oxidative_phosphorylation vv44145Phagosome vv50131Primary_active_transporter_cat_A2_to_A4	-0.377513
VIT_07s0191g00140	Signal transducer	UNKNOWN		-0.377932
VIT_08s0007g04900	Unknown protein	UNKNOWN		-0.377991
VIT_00s0340g00080	Component of oligomeric golgi complex 1	TRANSPORT	vv50111Tethering_factors	-0.37817
VIT_02s0087g00780	No hit	UNKNOWN		-0.378555
VIT_03s0091g00080	Methylthioribose kinase	AMINO ACID METABOLISM	vv10271Methionine_metabolism	-0.379044
VIT_17s0000g05800	Delta-1-pyrroline-5-carboxylate dehydrogenase (P5CDH)	AMINO ACID METABOLISM	vv10251Glutamate_metabolism vv10330Arginine_and_proline_metabolism	-0.37919
VIT_18s0001g11260	Nucleobase-ascorbate transporter 3 (NAT3)	TRANSPORT	vv50124Porters_cat_30_to_64	-0.379365
VIT_09s0002g04520	No hit	UNKNOWN		-0.379519
VIT_13s0139g00010	R protein MLA10	RESPONSE TO STRESS	vv34627R_proteins_from_Plant-pathogen_interaction	-0.379815
VIT_18s0001g08970	No hit	UNKNOWN		-0.379827
VIT_15s0046g00440	Phosphatidylinositol 3- and 4-kinase / ubiquitin	CELLULAR PROCESSES, SIGNALLING & HOMEOSTASIS		-0.379964
VIT_19s0014g02640	PPI1 (proton pump interactor 1)	ENERGY METABOLISM		-0.379981
VIT_00s0253g00150	Methyl jasmonate esterase	HORMONE METABOLISM & SIGNALLING	vv10592alpha-Linolenic_acid_metabolism	-0.380362
VIT_18s0041g00390	Cysteine protease inhibitor	PROTEIN METABOLISM		-0.381083
VIT_08s0105g00460	Acyl-CoA oxidase ACX4	LIPID METABOLISM	vv10071Fatty_acid_metabolism vv10592Alpha-linolenic_acid_metabolism vv11040Biosynthesis_of_unsaturated_fatty_acids vv44146Peroxisome	-0.381103
VIT_16s0098g01230	Cytochrome b5	CELLULAR PROCESSES, SIGNALLING & HOMEOSTASIS		-0.381465
VIT_13s0074g00010	Protein phosphate transporter traffic facilitator 1 (PHF-1)	CELLULAR PROCESSES, SIGNALLING & HOMEOSTASIS	vv50109Incompletely_characterized_transport_systems vv50110Protein_coat	-0.3817
VIT_14s0066g01930	Unknown	UNKNOWN		-0.381838
VIT_14s0171g00120	Unknown protein	UNKNOWN		-0.381962
VIT_17s0000g09380	WNK kinase 3	CELLULAR PROCESSES, SIGNALLING & HOMEOSTASIS		-0.382263
VIT_18s0076g00330	VirE2-interacting protein (VIP1)	TRANSCRIPTION FACTORS	vv60012BZIP	-0.382345
VIT_07s0151g00500	MLK/Raf-related protein kinase 1	CELLULAR PROCESSES, SIGNALLING & HOMEOSTASIS		-0.382677
VIT_12s0035g00840	Unknown protein	UNKNOWN		-0.382694
VIT_12s0057g01530	Endomembrane protein 70, TM4 ;	CELLULAR PROCESSES, SIGNALLING & HOMEOSTASIS		-0.38281
VIT_02s0241g00140	Calmodulin (A)	CELLULAR PROCESSES, SIGNALLING & HOMEOSTASIS	vv34020Calcium_signaling_pathway vv34626Plant-pathogen_interaction	-0.383086
VIT_14s0128g00220	Signal peptidase complex subunit 3	PROTEIN METABOLISM	vv23060Protein_export	-0.383129
VIT_09s0054g01810	ATP-dependent RNA helicase DDX23/PRP28	NUCLEIC ACID METABOLISM & REGULATION OF GENE EXPRESSION	vv23040Spliceosome vv50133Primary_active_transporter_cat_A9_to_A18	-0.383147
VIT_05s0124g00030	Epsin protein	CELLULAR PROCESSES, SIGNALLING & HOMEOSTASIS		-0.383639
VIT_02s0025g01050	Ubiquitin-conjugating enzyme E2 D/E	PROTEIN METABOLISM	vv24120Ubiquitin_mediated_proteolysis vv24141Protein_processing_in_endoplasmic_reticulum	-0.38416
VIT_02s0012g01930	RCD1 (radical-induced cell death1)	CELLULAR PROCESSES, SIGNALLING & HOMEOSTASIS		-0.384168
VIT_07s0104g01080	NPL4	PROTEIN METABOLISM	vv24141Protein_processing_in_endoplasmic_reticulum vv50133Primary_active_transporter_cat_A9_to_A18	-0.384392
VIT_01s0011g02810	Nuclear matrix constituent protein 1	UNKNOWN		-0.38514
VIT_03s0038g04090	Guanine nucleotide exchange MIN7	RESPONSE TO STRESS	vv34626Plant-pathogen_interaction	-0.386493
VIT_00s0516g00030	Dehydrogenase/reductase SDR family member 4	CELLULAR PROCESSES, SIGNALLING & HOMEOSTASIS	vv44146Peroxisome	-0.38663
VIT_13s0019g05090	Stage III sporulation protein AA	TRANSPORT	vv50109Incompletely_characterized_transport_systems	-0.387339
VIT_01s0026g02310	SUR2	LIPID METABOLISM	vv10600Sphingolipid_metabolism	-0.387589
VIT_13s0019g00830	Armadillo repeat-containing protein	UNKNOWN		-0.388083
VIT_04s0023g03480	Armadillo/beta-catenin repeat	UNKNOWN		-0.388526
VIT_17s0000g04440	TGH (tough)	NUCLEIC ACID METABOLISM & REGULATION OF GENE EXPRESSION		-0.389331
VIT_02s0012g01920	RCD1 (radical-induced cell death1)	CELLULAR PROCESSES, SIGNALLING & HOMEOSTASIS		-0.389408
VIT_19s0090g00430	Ubiquitin-like 5 UBL5	PROTEIN METABOLISM		-0.390166
VIT_13s0106g00770	SEC13	TRANSPORT	vv23013RNA_transport vv24141Protein_processing_in_endoplasmic_reticulum vv50110Protein_coat	-0.390349
VIT_19s0014g01850	Zinc finger (C3HC4-type ring finger)	TRANSCRIPTION FACTORS	vv60078Other_zf-C3HC4	-0.390631
VIT_09s0002g00770	2OG-Fe(II) oxygenase	CELLULAR PROCESSES, SIGNALLING & HOMEOSTASIS		-0.390843
VIT_09s0018g01600	Nudix hydrolase 3 (AtNUDT3)	NUCLEIC ACID METABOLISM & REGULATION OF GENE EXPRESSION		-0.391371
VIT_03s0038g03110	ATSLY1	HORMONE METABOLISM & SIGNALLING	vv30010Gibberellin_signaling	-0.391747
VIT_19s0015g00320	KCO1 (two pore K channel)	TRANSPORT	vv50101Channels_and_pores	-0.39211
VIT_18s0001g07480	Ulp1 protease	PROTEIN METABOLISM		-0.39228
VIT_08s0040g00470	Calmodulin-7 (CAM7)	CELLULAR PROCESSES, SIGNALLING & HOMEOSTASIS	vv34020Calcium_signaling_pathway vv34626Plant-pathogen_interaction	-0.393638
VIT_01s0244g00060	C-Terminal Domain Phosphatase-like 3	DEVELOPMENT		-0.394754
VIT_13s0067g02270	CTV.22	UNKNOWN		-0.395006
VIT_12s0059g00180	Unknown protein	UNKNOWN		-0.395205
VIT_01s0026g01340	Glutathione S-transferase 29 GSTU18	RESPONSE TO STRESS	vv10480Glutathione_metabolism	-0.395267
VIT_07s0104g00570	BTB-POZ and math Domain 2 ATBPM2	TRANSCRIPTION FACTORS	vv60093TRAF	-0.395305
VIT_07s0005g00660	Late embryogenis abundant protein 5	RESPONSE TO STRESS		-0.395344
VIT_12s0059g00080	Ankyrin repeat	GENE FAMILIES WITH DIVERSE FUNCTIONS	vv50108Accessory_factors_involved_in_transport	-0.395427
VIT_00s0181g00130	Riboflavin kinase	COFACTORS AND VITAMIN METABOLISM	vv10740Riboflavin_metabolism	-0.395873
VIT_05s0102g00710	fructokinase-1	CARBOHYDRATE METABOLISM	vv10051Fructose_and_mannose_metabolism vv10500Starch_and_sucrose_metabolism	-0.396163
VIT_02s0025g05080	Zf A20 and AN1 domain-containing stress-associated protein 1	TRANSCRIPTION FACTORS	vv60077Other_zf-AN1	-0.39624
VIT_00s0531g00050	Acetyl-CoA acetyltransferase, cytosolic 1	LIPID METABOLISM	vv10071Fatty_acid_metabolism vv10072Synthesis_and_degradation_of_ketone_bodies vv10280Valine_leucine_and_isoleucine_degradation vv10380Tryptophan_metabolism vv10620Pyruvate_metabolism vv10650Butanoate_metabolism	-0.396387
VIT_09s0002g00780	Vesicle transport protein (AtSEC22)	CELLULAR PROCESSES, SIGNALLING & HOMEOSTASIS	vv24130SNARE_interactions_in_vesicular_transport vv44145Phagosome	-0.396953
VIT_04s0008g01380	Unknown protein	UNKNOWN		-0.39741
VIT_13s0019g04710	PUB17 (plant U- box 17)	PROTEIN METABOLISM		-0.397909
VIT_08s0040g00520	Leucine-rich repeat protein kinase	CELLULAR PROCESSES, SIGNALLING & HOMEOSTASIS		-0.398887
VIT_08s0007g08210	Zinc finger (CCCH-type) family protein	TRANSCRIPTION FACTORS	vv60018C3H	-0.399137
VIT_11s0016g05480	Clathrin assembly protein 2	CELLULAR PROCESSES, SIGNALLING & HOMEOSTASIS	vv50110Protein_coat	-0.399367
VIT_18s0072g00170	BRI1 (brassinosteroid insensitive 1)	HORMONE METABOLISM & SIGNALLING	vv30005Brassinosteroids_signaling vv34626Plant-pathogen_interaction	-0.399537
VIT_14s0068g01370	Translocon-associated protein beta TRAP complex	PROTEIN METABOLISM	vv24141Protein_processing_in_endoplasmic_reticulum vv50133Primary_active_transporter_cat_A9_to_A18	-0.399578
VIT_09s0002g08930	Calcium ion binding	CELLULAR PROCESSES, SIGNALLING & HOMEOSTASIS		-0.399784
VIT_04s0069g00920	WRKY DNA-binding protein 11	TRANSCRIPTION FACTORS	vv60066WRKY	-0.400154
VIT_01s0011g05030	Unknown protein	UNKNOWN		-0.400436
VIT_17s0000g04670	Serine/threonine protein kinase ATPK3	CELLULAR PROCESSES, SIGNALLING & HOMEOSTASIS		-0.400449
VIT_18s0001g03810	Protein kinase	CELLULAR PROCESSES, SIGNALLING & HOMEOSTASIS		-0.400743
VIT_14s0108g01160	Latex abundant protein 1	UNKNOWN		-0.401795
VIT_14s0066g00270	Dehydration-responsive protein	RESPONSE TO STRESS		-0.401846
VIT_05s0049g00200	Lesion inducing protein	RESPONSE TO STRESS		-0.401935
VIT_18s0001g09570	Chalcone reductase	SECONDARY METABOLISM	vv10941Flavonoid_biosynthesis	-0.402101
VIT_01s0127g00720	Carbonic anhydrase, beta	CELLULAR PROCESSES, SIGNALLING & HOMEOSTASIS	vv10910Nitrogen_metabolism vv50124Porters_cat_30_to_64	-0.402153
VIT_04s0008g03430	Exostosin family	CARBOHYDRATE METABOLISM	vv11030Glycan_structures-biosynthesis1	-0.402403
VIT_07s0129g01110	Avr9/Cf-9 rapidly elicited protein 189	RESPONSE TO STRESS		-0.402466
VIT_17s0000g00500	Serine C-palmitoyltransferase	LIPID METABOLISM	vv10600Sphingolipid_metabolism	-0.402747
VIT_08s0007g04310	Threonine dehydratase/deaminase	AMINO ACID METABOLISM	vv10260Glycine_serine_and_threonine_metabolism vv10290Valine_leucine_and_isoleucine_biosynthesis	-0.40347
VIT_19s0015g00810	SEC13	TRANSPORT	vv23013RNA_transport vv24141Protein_processing_in_endoplasmic_reticulum vv50110Protein_coat	-0.403598
VIT_06s0004g06350	Pleckstriny (PH) domain-containing protein	UNKNOWN		-0.403642
VIT_18s0001g09150	Ca2+-transporting ATPase 2 ACA2	CELLULAR PROCESSES, SIGNALLING & HOMEOSTASIS	vv34020Calcium_signaling_pathway vv50131Primary_active_transporter_cat_A2_to_A4	-0.403672
VIT_00s0582g00010	Phosphoglucomutase/phosphomannomutase C terminal	CARBOHYDRATE METABOLISM	vv10010Glycolysis vv10030Pentose_phosphate vv10052Galactose_metabolism vv10500Starch_and_sucrose_metabolism	-0.404708
VIT_05s0020g02610	Hemolysin	TRANSPORT	vv50109Incompletely_characterized_transport_systems	-0.405503
VIT_01s0011g04130	Elongator complex protein 2 (ELP2)	UNKNOWN		-0.405521
VIT_10s0092g00210	Transcription factor jumonji (jmj) protein	TRANSCRIPTION FACTORS	vv60038Jumonji	-0.405636
VIT_05s0020g02500	Unknown protein	UNKNOWN		-0.406227
VIT_01s0150g00430	Unknown protein	UNKNOWN		-0.406262
VIT_19s0090g01580	Lysine decarboxylase	AMINO ACID METABOLISM	vv10300Lysine_biosynthesis	-0.407342
VIT_06s0004g02990	GRIK2 (geminivirus rep interacting kinase 2)	CELLULAR PROCESSES, SIGNALLING & HOMEOSTASIS		-0.407701
VIT_03s0091g00470	Protein phosphatase 2C	CELLULAR PROCESSES, SIGNALLING & HOMEOSTASIS		-0.407886
VIT_07s0005g03670	CHR8 (chromatin remodeling 8)	NUCLEIC ACID METABOLISM & REGULATION OF GENE EXPRESSION	vv23420Nucleotide_excision_repair vv60058SNF2	-0.408202
VIT_17s0000g05120	ABC transporter B member 7	TRANSPORT	vv52010ABC_transporters	-0.408228
VIT_04s0023g02380	R protein MLA10	RESPONSE TO STRESS	vv34627R_proteins_from_Plant-pathogen_interaction	-0.408834
VIT_00s0227g00110	Gamma hydroxybutyrate dehydrogenase-like protein	ORGANIC ACID METABOLISM	vv10650Butanoate_metabolism	-0.409168
VIT_12s0057g00990	Beta 1,2 N-acetylglucosaminyltransferase	CARBOHYDRATE METABOLISM	vv10510N-Glycan_biosynthesis vv11030Glycan_structures-biosynthesis1	-0.409503
VIT_16s0039g02210	ER lumen protein retaining receptor	CELLULAR PROCESSES, SIGNALLING & HOMEOSTASIS		-0.409508
VIT_17s0000g01910	Glutamine synthetase cytosolic isozyme 1	AMINO ACID METABOLISM	vv10251Glutamate_metabolism vv10550Peptidoglycan_biosynthesis vv10910Nitrogen_metabolism	-0.409701
VIT_00s0508g00030	Membrane protein	UNKNOWN		-0.409719
VIT_01s0137g00270	RNA recognition motif (RRM)-containing	UNKNOWN		-0.409879
VIT_06s0004g03440	Ulp1 protease	PROTEIN METABOLISM		-0.409888
VIT_19s0093g00400	Glutathione S-transferase 25 GSTU25	RESPONSE TO STRESS	vv10480Glutathione_metabolism	-0.410501
VIT_12s0035g01260	NBS-LRR type disease resistance protein	RESPONSE TO STRESS		-0.410642
VIT_06s0004g05020	Haloacid dehalogenase hydrolase	ENERGY METABOLISM	vv10630Glyoxylate_and_dicarboxylate_metabolism	-0.411576
VIT_08s0058g00750	Binding	UNKNOWN		-0.412297
VIT_18s0001g10750	Unknown protein	UNKNOWN		-0.412455
VIT_07s0031g00030	Endoplasmatic reticulum retrieval protein 1A	CELLULAR PROCESSES, SIGNALLING & HOMEOSTASIS	vv50109Incompletely_characterized_transport_systems	-0.413305
VIT_18s0001g13680	Histone H3	CELLULAR PROCESSES, SIGNALLING & HOMEOSTASIS		-0.413512
VIT_18s0001g09330	Unknown protein	UNKNOWN		-0.413514
VIT_13s0175g00150	Armadillo repeat-containing protein	UNKNOWN		-0.413594
VIT_08s0007g07050	Unknown protein	UNKNOWN		-0.413607
VIT_01s0026g01880	Protein kinase APK1B	CELLULAR PROCESSES, SIGNALLING & HOMEOSTASIS		-0.413785
VIT_17s0000g02020	Erwinia induced protein 2	UNKNOWN		-0.414396
VIT_05s0077g02110	Dynein light chain LC6, flagellar outer arm	CELLULAR PROCESSES, SIGNALLING & HOMEOSTASIS	vv44810Regulation_of_actin_cytoskeleton	-0.414405
VIT_03s0017g01660	Scarecrow transcription factor 23 (SCL23)	TRANSCRIPTION FACTORS	vv60032GRAS	-0.414816
VIT_13s0019g03920	Elongation factor 1-alpha 1	PROTEIN METABOLISM	vv23013RNA_transport	-0.414946
VIT_13s0067g00450	Pleckstriny (PH) domain-containing protein	UNKNOWN		-0.415653
VIT_01s0011g01830	Lecithine cholesterol acyltransferase	LIPID METABOLISM	vv10564Glycerophospholipid_metabolism	-0.415784
VIT_18s0001g04520	No hit	UNKNOWN		-0.415983
VIT_12s0055g00960	Unknown	UNKNOWN		-0.41602
VIT_08s0007g05170	TGA-type basic leucine zipper protein AHBP-1b	HORMONE METABOLISM & SIGNALLING	vv30011Jasmonate_signaling vv60012BZIP	-0.416328
VIT_13s0067g03410	Serine/threonine Protein kinase BNK1	CELLULAR PROCESSES, SIGNALLING & HOMEOSTASIS		-0.41656
VIT_05s0020g04680	Auxin-induced protein 22D	HORMONE METABOLISM & SIGNALLING	vv30003Auxin_signaling vv60008AUXIAA	-0.41671
VIT_01s0011g06210	Constans interacting protein 6	DEVELOPMENT	vv30009Flower_development	-0.41761
VIT_19s0090g00420	Translation initiation factor eIF-1	PROTEIN METABOLISM	vv23013RNA_transport	-0.417725
VIT_12s0059g02510	Zinc finger (B-box type)	TRANSCRIPTION FACTORS	vv60073Orphans_zf-b_box	-0.418366
VIT_18s0001g02680	BTB/POZ domain-containing protein	TRANSCRIPTION FACTORS	vv60093TRAF	-0.418481
VIT_00s0270g00050	Unknown protein	UNKNOWN		-0.418497
VIT_04s0008g05920	Golgi SNARE 11 protein	CELLULAR PROCESSES, SIGNALLING & HOMEOSTASIS	vv24130SNARE_interactions_in_vesicular_transport	-0.418601
VIT_19s0015g02380	Ankyrin repeat	GENE FAMILIES WITH DIVERSE FUNCTIONS		-0.419308
VIT_08s0007g08260	Guanylate kinase	NUCLEIC ACID METABOLISM & REGULATION OF GENE EXPRESSION	vv10230Purine_metabolism	-0.4196
VIT_04s0008g05180	Ankyrin	GENE FAMILIES WITH DIVERSE FUNCTIONS		-0.419937
VIT_10s0092g00240	Alpha-glucosidase 1 (AGLU1)	CARBOHYDRATE METABOLISM	vv10052Galactose_metabolism vv10500Starch_and_sucrose_metabolism	-0.420133
VIT_09s0002g03990	Unknown protein	UNKNOWN		-0.420469
VIT_04s0023g01250	Brassinosteroid Signaling positive regulator (BZR1)	HORMONE METABOLISM & SIGNALLING	vv30005Brassinosteroids_signaling vv60010BES1	-0.420978
VIT_06s0009g00850	Strictosidine synthase	SECONDARY METABOLISM	vv10900Terpenoid_biosynthesis vv10902Monoterpenoid_biosynthesis	-0.421034
VIT_13s0019g05000	Cytokinesis Sec1 protein (KEULE)	CELLULAR PROCESSES, SIGNALLING & HOMEOSTASIS	vv24130SNARE_interactions_in_vesicular_transport vv44110Cell_cycle vv50111Tethering_factors	-0.421037
VIT_17s0000g03790	Unknown protein	UNKNOWN		-0.421382
VIT_08s0217g00100	Pyruvate decarboxylase isozyme 2	CARBOHYDRATE METABOLISM	vv10010Glycolysis	-0.421384
VIT_12s0059g01630	Zinc metalloproteinase	PROTEIN METABOLISM		-0.421482
VIT_14s0068g00870	Nudix hydrolase 13	NUCLEIC ACID METABOLISM & REGULATION OF GENE EXPRESSION		-0.421483
VIT_08s0007g03410	F-box domain containing protein	PROTEIN METABOLISM		-0.422168
VIT_15s0048g00850	Unknown protein	UNKNOWN		-0.422308
VIT_15s0046g01400	Ubiquitin-conjugating enzyme E2 D/E	PROTEIN METABOLISM	vv24120Ubiquitin_mediated_proteolysis vv24141Protein_processing_in_endoplasmic_reticulum	-0.422343
VIT_07s0129g00990	Protein kinase	CELLULAR PROCESSES, SIGNALLING & HOMEOSTASIS		-0.422683
VIT_11s0078g00260	Unknown protein	UNKNOWN		-0.423039
VIT_04s0008g04180	Arsenite transport protein (ArsB)	TRANSPORT	vv50124Porters_cat_30_to_64	-0.424506
VIT_10s0003g05320	Tubulin beta-7 chain	CELLULAR PROCESSES, SIGNALLING & HOMEOSTASIS	vv44145Phagosome vv44810Regulation_of_actin_cytoskeleton	-0.424899
VIT_18s0041g00370	Double strand break repair protein (XRCC4)	NUCLEIC ACID METABOLISM & REGULATION OF GENE EXPRESSION	vv23450Non_homologous_end_joining	-0.425113
VIT_13s0139g00340	R protein MLA10	RESPONSE TO STRESS	vv34627R_proteins_from_Plant-pathogen_interaction	-0.425575
VIT_16s0098g00760	No apical meristem cup-shaped cotyledon2	TRANSCRIPTION FACTORS	vv60046NAC	-0.426849
VIT_19s0015g01200	Calcium-binding protein CML	RESPONSE TO STRESS	vv34626Plant-pathogen_interaction	-0.426924
VIT_00s0181g00140	Riboflavin kinase	COFACTORS AND VITAMIN METABOLISM	vv10740Riboflavin_metabolism	-0.427715
VIT_05s0077g01300	Aldo-keto reductase	CARBOHYDRATE METABOLISM	vv10040Pentose_glucuronate_interconversion vv10051Fructose_and_mannose_metabolism vv10052Galactose_metabolism vv10561Glycerolipid_metabolism vv10620Pyruvate_metabolism	-0.427989
VIT_14s0060g00480	S-adenosylmethionine synthetase 1 (SAM1)	HORMONE METABOLISM & SIGNALLING	vv10271Methionine_metabolism vv10450Selenoamino_acid_metabolism	-0.428358
VIT_15s0021g00640	RAB GTPase RAB6	CELLULAR PROCESSES, SIGNALLING & HOMEOSTASIS		-0.428365
VIT_16s0039g01850	Syntaxin 7	CELLULAR PROCESSES, SIGNALLING & HOMEOSTASIS	vv24130SNARE_interactions_in_vesicular_transport vv44145Phagosome vv50101Channels_and_pores	-0.428433
VIT_01s0026g01640	Band 7 family	TRANSPORT	vv50108Accessory_factors_involved_in_transport	-0.428708
VIT_13s0019g01660	Dehydration-induced protein (ERD15)	HORMONE METABOLISM & SIGNALLING	vv30001ABA_signaling	-0.429248
VIT_19s0015g02700	Glutathione S-transferase 25 GSTU25	RESPONSE TO STRESS	vv10480Glutathione_metabolism	-0.429297
VIT_05s0020g00700	Squamosa promoter-binding protein 12 (SPL12)	TRANSCRIPTION FACTORS	vv60055SBP	-0.42947
VIT_05s0049g01160	Zinc finger (C3HC4-type ring finger)	TRANSCRIPTION FACTORS	vv60078Other_zf-C3HC4	-0.429816
VIT_19s0015g01850	CLC-F (chloride channel F)	TRANSPORT	vv50124Porters_cat_30_to_64	-0.429858
VIT_09s0054g01620	Myb family	TRANSCRIPTION FACTORS	vv60029G2-like	-0.429868
VIT_00s0341g00020	Transposon protein, CACTA, En/Spm sub-class	NUCLEIC ACID METABOLISM & REGULATION OF GENE EXPRESSION		-0.430774
VIT_05s0062g00150	Pentatricopeptide repeat protein	GENE FAMILIES WITH DIVERSE FUNCTIONS		-0.430883
VIT_15s0046g01300	No hit	UNKNOWN		-0.430976
VIT_04s0069g00540	Glutamate receptor protein	TRANSPORT	vv50101Channels_and_pores	-0.431173
VIT_03s0038g04750	Universal stress protein (USP) family protein	RESPONSE TO STRESS		-0.43119
VIT_16s0100g00960	Stilbene synthase [Vitis pseudoreticulata]	SECONDARY METABOLISM	vv10940Phenylpropanoid_biosynthesis	-0.431223
VIT_08s0040g00040	Ubiquitin-conjugating enzyme E2 D/E	PROTEIN METABOLISM	vv24120Ubiquitin_mediated_proteolysis vv24141Protein_processing_in_endoplasmic_reticulum	-0.431872
VIT_15s0021g01020	Casein kinase II subunit beta-2	CELLULAR PROCESSES, SIGNALLING & HOMEOSTASIS	vv23008Ribosome_biogenesis_in_Eukaryotes vv34710Circadian_rhythm	-0.432269
VIT_17s0000g02480	Calcium-binding protein	CELLULAR PROCESSES, SIGNALLING & HOMEOSTASIS		-0.433036
VIT_03s0038g00360	Isochorismatase hydrolase	SECONDARY METABOLISM	vv10130Ubiquinone_biosynthesis	-0.433321
VIT_14s0108g00970	Pentatricopeptide (PPR) repeat	GENE FAMILIES WITH DIVERSE FUNCTIONS		-0.433661
VIT_08s0007g06790	fb27	UNKNOWN		-0.433867
VIT_11s0052g00700	Serine/theronine protein kinase 2	CELLULAR PROCESSES, SIGNALLING & HOMEOSTASIS		-0.434014
VIT_14s0108g00060	Unknown protein	UNKNOWN		-0.434148
VIT_14s0128g00250	Nuclear transcription factor Y subunit C-9	TRANSCRIPTION FACTORS	vv60021CCAAT	-0.434177
VIT_07s0141g00130	Protein phosphatase 2C	CELLULAR PROCESSES, SIGNALLING & HOMEOSTASIS		-0.434515
VIT_08s0032g00530	Rhomboid	UNKNOWN		-0.434787
VIT_18s0001g02340	Armadillo/beta-catenin repeat	UNKNOWN		-0.436669
VIT_19s0014g01020	Protein transport protein Sec61 subunit alpha	PROTEIN METABOLISM	vv23060Protein_export vv24141Protein_processing_in_endoplasmic_reticulum vv44145Phagosome vv50111Tethering_factors vv50132Primary_active_transporter_cat_A5_to_A8	-0.437091
VIT_16s0050g01060	Unknown protein	UNKNOWN		-0.437251
VIT_08s0032g01150	Syntaxin 1B/2/3/4	CELLULAR PROCESSES, SIGNALLING & HOMEOSTASIS	vv24130SNARE_interactions_in_vesicular_transport vv50101Channels_and_pores	-0.437359
[truncated: 1,930 more rows]

## Sheet: AcS-Mt vs Lam Moscato
				log2(FoldChange)
GGDB 12X V1	Functional annotation	Functional category	Network	AcS-Mt vs Lam Moscato
VIT_19s0014g03710	Dynein light chain LC8-type	CELLULAR PROCESSES, SIGNALLING & HOMEOSTASIS	vv44810Regulation_of_actin_cytoskeleton	5.39625
VIT_06s0061g00730	Aquaporin GAMMA-TIP3/TIP1;3	TRANSPORT	vv50101Channels_and_pores	3.28265
VIT_00s1355g00020	Expansin-like B1	HORMONE METABOLISM & SIGNALLING	vv30003Auxin_signaling	3.20526
VIT_00s1455g00010	Expansin beta 1 precursor	HORMONE METABOLISM & SIGNALLING	vv30003Auxin_signaling	2.97177
VIT_13s0106g00610	Tetracycline transporter	TRANSPORT	vv50121Porters_cat_1_to_6	2.92947
VIT_16s0022g00890	Invertase/pectin methylesterase inhibitor	CELLULAR PROCESSES, SIGNALLING & HOMEOSTASIS	vv40006Cell_wall	2.63394
VIT_10s0003g01050	CHUP1 (chloroplast unusual positioning 1)	CELLULAR PROCESSES, SIGNALLING & HOMEOSTASIS	vv44810Regulation_of_actin_cytoskeleton	2.56434
VIT_01s0026g02270	Kinase	CELLULAR PROCESSES, SIGNALLING & HOMEOSTASIS		2.48995
VIT_08s0058g01210	Non-specific lipid transfer protein LTP1	TRANSPORT		2.47116
VIT_05s0049g00780	No hit	UNKNOWN		2.45353
VIT_06s0009g02830	Flavonoid 3',5'-hydroxylase	SECONDARY METABOLISM	vv10941Flavonoid_biosynthesis	2.42431
VIT_00s0265g00090	Unknown protein	UNKNOWN		2.37596
VIT_14s0128g00540	Germin-like protein 3 [Vitis vinifera]	ENERGY METABOLISM		2.27628
VIT_05s0049g00840	No hit	UNKNOWN		2.22392
VIT_10s0092g00150	Patatin protein 3	ENERGY METABOLISM		2.13503
VIT_15s0046g00590	Wax synthase	LIPID METABOLISM	vv11000Single_reactions	2.10623
VIT_03s0063g01820	AOS (allene oxide synthase)	HORMONE METABOLISM & SIGNALLING	vv10592alpha-Linolenic_acid_metabolism	2.10008
VIT_13s0064g00910	Unknown	UNKNOWN		2.08439
VIT_06s0004g01250	Omega-6 fatty acid desaturase, endoplasmic reticulum (FAD2)	LIPID METABOLISM	vv11040Biosynthesis_of_unsaturated_fatty_acids	2.083
VIT_18s0001g04630	Aspartate aminotransferase	AMINO ACID METABOLISM	vv10252Alanine_and_aspartate_metabolism vv10272Cysteine_metabolism vv10330Arginine_and_proline_metabolism vv10350Tyrosine_metabolism vv10360Phenylalanine_metabolism vv10400Phenylalanine_tyrosine_and_tryptophan_biosynthesis vv10710Carbon_fixation vv10950Alkaloid_biosynthesis_I	2.0789
VIT_18s0122g01150	Diphenol oxidase	SECONDARY METABOLISM	vv10350Tyrosine_metabolism vv50109Incompletely_characterized_transport_systems	2.07217
VIT_14s0128g00600	Germin-like protein 3 [Vitis vinifera]	ENERGY METABOLISM		2.05418
VIT_04s0008g03950	RD22	RESPONSE TO STRESS		2.0447
VIT_14s0128g00570	Germin	ENERGY METABOLISM		2.03539
VIT_18s0001g00730	Laccase	SECONDARY METABOLISM	vv11000Single_reactions vv50109Incompletely_characterized_transport_systems	2.02512
VIT_05s0049g00800	Unknown protein	UNKNOWN		2.02378
VIT_05s0049g00430	1-aminocyclopropane-1-carboxylate oxidase homolog 1	HORMONE METABOLISM & SIGNALLING	vv10640Propanoate_metabolism vv30008Ethylene_signaling	2.01931
VIT_01s0010g02980	Calcium-binding protein CML	RESPONSE TO STRESS	vv34626Plant-pathogen_interaction	2.0184
VIT_09s0002g02970	Unknown	UNKNOWN		2.01374
VIT_06s0004g00960	Unknown	UNKNOWN		2.00995
VIT_08s0007g02450	Aspartyl protease	PROTEIN METABOLISM		1.98932
VIT_06s0004g01230	DC1 domain-containing protein	UNKNOWN		1.98707
VIT_15s0046g00660	Wax synthase	LIPID METABOLISM	vv11000Single_reactions	1.97007
VIT_15s0046g01380	Unknown	UNKNOWN		1.96444
VIT_12s0035g01000	Serine protease inhibitor, serine-type	PROTEIN METABOLISM		1.94399
VIT_09s0002g01320	Germin-like protein	ENERGY METABOLISM		1.94119
VIT_08s0040g00640	No hit	UNKNOWN		1.93222
VIT_09s0002g08340	Photosystem I P700 chlorophyll a apoprotein A1	ENERGY METABOLISM	vv10195Photosynthesis vv50105Transport_electron_carriers	1.91967
VIT_16s0022g02310	Gibberellin 3-beta-dioxygenase.	HORMONE METABOLISM & SIGNALLING	vv10904Diterpenoid_biosynthesis vv30001ABA_signaling	1.91805
VIT_05s0049g00770	No hit	UNKNOWN		1.91408
VIT_07s0141g01050	No hit	UNKNOWN		1.91346
VIT_07s0104g00620	Lipase GDSL	LIPID METABOLISM		1.89363
VIT_16s0013g01070	Ethylene-responsive transcription factor ERF105	HORMONE METABOLISM & SIGNALLING	vv30008Ethylene_signaling vv60003AP2_EREBP	1.89353
VIT_18s0166g00080	ABC transporter G member 4	TRANSPORT	vv52010ABC_transporters	1.8898
VIT_07s0005g01080	Unknown protein	UNKNOWN		1.88903
VIT_16s0013g00990	Ethylene-responsive transcription factor ERF105	HORMONE METABOLISM & SIGNALLING	vv30008Ethylene_signaling vv60003AP2_EREBP	1.88516
VIT_16s0013g01030	Ethylene-responsive transcription factor ERF105	HORMONE METABOLISM & SIGNALLING	vv30008Ethylene_signaling vv60003AP2_EREBP	1.88308
VIT_05s0049g00750	No hit	UNKNOWN		1.83748
VIT_16s0039g02820	Unknown	UNKNOWN		1.83564
VIT_00s0413g00010	Laccase (diphenol oxidase) family protein	SECONDARY METABOLISM	vv11000Single_reactions vv50109Incompletely_characterized_transport_systems	1.83062
VIT_03s0088g00260	Serine carboxypeptidase S10	PROTEIN METABOLISM		1.8155
VIT_16s0013g00950	Ethylene-responsive transcription factor ERF105	HORMONE METABOLISM & SIGNALLING	vv30008Ethylene_signaling vv60003AP2_EREBP	1.80983
VIT_13s0320g00060	Carboxyl-terminal peptidase	PROTEIN METABOLISM		1.80472
VIT_19s0085g00740	ZIP family transporter	TRANSPORT	vv50121Porters_cat_1_to_6	1.79571
VIT_18s0001g00080	Laccase	SECONDARY METABOLISM	vv11000Single_reactions vv50109Incompletely_characterized_transport_systems	1.79059
VIT_18s0001g06820	MATE efflux family protein ripening responsive	TRANSPORT	vv50125Porters_cat_66_to_94	1.78967
VIT_17s0000g09400	Unknown protein	UNKNOWN		1.77868
VIT_08s0007g08450	LRR receptor-like kinase 2	CELLULAR PROCESSES, SIGNALLING & HOMEOSTASIS		1.77733
VIT_13s0106g00250	Carboxylic ester hydrolase	CELLULAR PROCESSES, SIGNALLING & HOMEOSTASIS		1.76711
VIT_18s0001g11180	Blue (type 1) copper domain	CELLULAR PROCESSES, SIGNALLING & HOMEOSTASIS		1.75287
VIT_00s0399g00020	Protease inhibitor/seed storage/lipid transfer protein (LTP)	TRANSPORT		1.74885
VIT_16s0013g00980	Ethylene-responsive transcription factor ERF105	HORMONE METABOLISM & SIGNALLING	vv30008Ethylene_signaling vv60003AP2_EREBP	1.69104
VIT_18s0122g01310	RWP-RK domain-containing protein	TRANSCRIPTION FACTORS	vv60052RWP-RK	1.6868
VIT_18s0001g09400	Cytochrome b5 DIF-F	CELLULAR PROCESSES, SIGNALLING & HOMEOSTASIS		1.68177
VIT_15s0048g01200	Subtilisin serine endopeptidase (XSP1)	TRANSPORT	vv50101Channels_and_pores	1.67859
VIT_04s0069g00780	Cellulose synthase CSLC05	CELLULAR PROCESSES, SIGNALLING & HOMEOSTASIS	vv40006Cell_wall	1.67381
VIT_05s0020g03200	Spermine synthase	AMINO ACID METABOLISM	vv10220Urea_cycle_and_metabolism_of_amino_groups	1.66246
VIT_11s0016g02210	GATA transcription factor 24	TRANSCRIPTION FACTORS	vv60016C2C2-GATA	1.64416
VIT_02s0012g01350	No hit	UNKNOWN		1.62207
VIT_10s0116g01440	F-box-like	PROTEIN METABOLISM		1.61965
VIT_06s0009g02840	Flavonoid 3',5'-hydroxylase	SECONDARY METABOLISM	vv10941Flavonoid_biosynthesis	1.61139
VIT_16s0013g01050	Ethylene-responsive transcription factor ERF105	HORMONE METABOLISM & SIGNALLING	vv30008Ethylene_signaling vv60003AP2_EREBP	1.58495
VIT_19s0014g01470	Thioredoxin TTL1 (Tetratricopetide-repeat thioredoxin-like 1)	TRANSPORT	vv50132Primary_active_transporter_cat_A5_to_A8	1.5774
VIT_10s0116g01450	Unknown	UNKNOWN		1.57339
VIT_18s0075g00600	Laccase	SECONDARY METABOLISM	vv11000Single_reactions vv50109Incompletely_characterized_transport_systems	1.57108
VIT_04s0043g00160	Receptor protein kinase	CELLULAR PROCESSES, SIGNALLING & HOMEOSTASIS		1.55467
VIT_06s0009g02810	Flavonoid 3',5'-hydroxylase	SECONDARY METABOLISM	vv10941Flavonoid_biosynthesis	1.54435
VIT_16s0013g01060	Ethylene-responsive transcription factor ERF105	HORMONE METABOLISM & SIGNALLING	vv30008Ethylene_signaling vv60003AP2_EREBP	1.54091
VIT_01s0011g05390	Invertase/pectin methylesterase inhibitor	CELLULAR PROCESSES, SIGNALLING & HOMEOSTASIS	vv40006Cell_wall	1.53875
VIT_01s0026g02620	Expansin [Vitis labrusca x Vitis vinifera] EXPA15	HORMONE METABOLISM & SIGNALLING	vv30003Auxin_signaling	1.52026
VIT_02s0154g00320	Protease inhibitor/seed storage/lipid transfer protein (LTP)	TRANSPORT		1.50923
VIT_00s2032g00010	No hit	UNKNOWN		1.50347
VIT_09s0018g01950	Cellulose synthase CSLC05	CELLULAR PROCESSES, SIGNALLING & HOMEOSTASIS	vv40006Cell_wall	1.49466
VIT_12s0028g01770	FAD-linked oxidoreductase 1	ENERGY METABOLISM		1.48812
VIT_06s0009g02970	Flavonoid 3',5'-hydroxylase	SECONDARY METABOLISM	vv10941Flavonoid_biosynthesis	1.48806
VIT_09s0002g05700	Phototropic-responsive NPH3	CELLULAR PROCESSES, SIGNALLING & HOMEOSTASIS		1.48693
VIT_14s0006g01930	Unknown protein	UNKNOWN		1.4855
VIT_09s0018g01900	PEPR1 (PEP1 receptor 1)	CELLULAR PROCESSES, SIGNALLING & HOMEOSTASIS		1.48533
VIT_11s0016g01320	Myb domain protein 13	TRANSCRIPTION FACTORS	vv60044MYB	1.48243
VIT_08s0040g01230	Auxin transport protein (PIN3)	HORMONE METABOLISM & SIGNALLING	vv50004Auxin_transport vv50125Porters_cat_66_to_94	1.48208
VIT_18s0122g00620	Cinnamoyl-CoA reductase	SECONDARY METABOLISM	vv10940Phenylpropanoid_biosynthesis	1.47863
VIT_15s0048g02600	Starch synthase	CARBOHYDRATE METABOLISM	vv10500Starch_and_sucrose_metabolism	1.47435
VIT_18s0041g01040	UDP-glycosyltransferase 88A4	CARBOHYDRATE METABOLISM		1.47387
VIT_07s0151g00110	Chlorophyllase 1	ENERGY METABOLISM	vv10860Porphyrin_and_chlorophyll_metabolism	1.46073
VIT_08s0007g04780	Aquaporin GAMMA-TIP	TRANSPORT	vv50101Channels_and_pores	1.46032
VIT_18s0117g00590	Laccase	SECONDARY METABOLISM	vv11000Single_reactions vv50109Incompletely_characterized_transport_systems	1.44707
VIT_18s0001g00850	Laccase	SECONDARY METABOLISM	vv11000Single_reactions vv50109Incompletely_characterized_transport_systems	1.44201
VIT_05s0049g01860	Receptor-like protein kinase	CELLULAR PROCESSES, SIGNALLING & HOMEOSTASIS		1.43999
VIT_07s0031g00500	Subtilase	TRANSPORT	vv50101Channels_and_pores	1.43518
VIT_12s0057g01020	fasciclin-like arabinogalactan protein FLA2	CELLULAR PROCESSES, SIGNALLING & HOMEOSTASIS	vv40006Cell_wall	1.40717
VIT_12s0059g01320	Glucan endo-1,3-beta-glucosidase 7 precursor	CARBOHYDRATE METABOLISM	vv10500Starch_and_sucrose_metabolism	1.40175
VIT_13s0067g02400	Myosin heavy chain	CELLULAR PROCESSES, SIGNALLING & HOMEOSTASIS	vv44810Regulation_of_actin_cytoskeleton	1.39914
VIT_17s0000g01110	ATFP3 (Arabidopsis thaliana farnesylated protein 3	UNKNOWN		1.39472
VIT_11s0016g00660	DREB sub A-5 of ERF/AP2 transcription factor	HORMONE METABOLISM & SIGNALLING	vv30008Ethylene_signaling vv60003AP2_EREBP	1.37923
VIT_18s0041g00950	UDP-glucose: anthocyanidin 5,3-O-glucosyltransferase	SECONDARY METABOLISM	vv10941Flavonoid_biosynthesis vv10942Anthocyanin_biosynthesis	1.37698
VIT_02s0025g04300	Thaumatin	RESPONSE TO STRESS		1.3769
VIT_01s0137g00410	CYP86A2	CELLULAR PROCESSES, SIGNALLING & HOMEOSTASIS		1.37683
VIT_03s0063g01690	flavonoid 3-monooxygenase	SECONDARY METABOLISM	vv10941Flavonoid_biosynthesis	1.37676
VIT_07s0151g00190	Chlorophyllase 1	ENERGY METABOLISM	vv10860Porphyrin_and_chlorophyll_metabolism	1.35794
VIT_13s0101g00210	Unknown	UNKNOWN		1.35781
VIT_16s0013g01000	Ethylene-responsive transcription factor ERF105	HORMONE METABOLISM & SIGNALLING	vv30008Ethylene_signaling vv60003AP2_EREBP	1.34857
VIT_17s0000g02470	Thaumatin	RESPONSE TO STRESS		1.34583
VIT_03s0063g01590	CYP82C4	SECONDARY METABOLISM	vv10902Monoterpenoid_biosynthesis	1.34536
VIT_03s0063g01630	CYP82C1p	CELLULAR PROCESSES, SIGNALLING & HOMEOSTASIS		1.31841
VIT_02s0025g01040	Receptor protein kinase	CELLULAR PROCESSES, SIGNALLING & HOMEOSTASIS		1.31839
VIT_18s0001g08620	Photosystem I P700 chlorophyll a apoprotein A2	ENERGY METABOLISM	vv10195Photosynthesis vv50105Transport_electron_carriers	1.31509
VIT_06s0061g01110	Lecithine cholesterol acyltransferase	LIPID METABOLISM	vv10564Glycerophospholipid_metabolism	1.31376
VIT_18s0166g00020	RWP-RK domain-containing protein	TRANSCRIPTION FACTORS	vv60052RWP-RK	1.31109
VIT_07s0197g00060	Myb family	TRANSCRIPTION FACTORS	vv60029G2-like	1.3097
VIT_06s0009g02860	flavonoid 3',5'-hydroxylase [Vitis vinifera]	SECONDARY METABOLISM	vv10941Flavonoid_biosynthesis	1.30849
VIT_08s0007g00750	SRG1 (senescence-related gene 1)	CARBOHYDRATE METABOLISM		1.29967
VIT_05s0049g00680	No hit	UNKNOWN		1.29945
VIT_19s0090g01730	Zinc finger (C2H2 type) family	TRANSCRIPTION FACTORS	vv60017C2H2	1.29117
VIT_06s0009g03010	flavonoid 3',5'-hydroxylase [Vitis vinifera]	SECONDARY METABOLISM	vv10941Flavonoid_biosynthesis	1.28506
VIT_13s0067g01450	Lateral organ boundaries domain 21	TRANSCRIPTION FACTORS	vv60007AS2	1.28414
VIT_01s0010g00510	Unknown protein	UNKNOWN		1.27971
VIT_03s0038g02010	Amidase	AMINO ACID METABOLISM	vv10220Urea_cycle_and_metabolism_of_amino_groups vv10360Phenylalanine_metabolism vv11002Auxin_biosynthesis vv50133Primary_active_transporter_cat_A9_to_A18	1.27496
VIT_07s0151g00250	Chlorophyllase	ENERGY METABOLISM	vv10860Porphyrin_and_chlorophyll_metabolism	1.26959
VIT_07s0129g00790	Ribulose bisphosphate carboxylase/oxygenase large subunit	ENERGY METABOLISM	vv10710Carbon_fixation	1.26633
VIT_18s0001g08690	Unknown	UNKNOWN		1.26308
VIT_10s0003g03490	GA 2-oxidase	HORMONE METABOLISM & SIGNALLING	vv10904Diterpenoid_biosynthesis	1.26205
VIT_00s0873g00020	NADH dehydrogenase subunit 3	ENERGY METABOLISM	vv10190Oxidative_phosphorylation vv50134Primary_active_transporter_cat_D1	1.2508
VIT_03s0063g01500	CYP82C3	CELLULAR PROCESSES, SIGNALLING & HOMEOSTASIS		1.2506
VIT_12s0028g00040	Unknown protein	UNKNOWN		1.24581
VIT_08s0007g02470	Aspartyl protease	PROTEIN METABOLISM		1.24484
VIT_14s0108g01640	NADH dehydrogenase ND2	ENERGY METABOLISM	vv10190Oxidative_phosphorylation vv50134Primary_active_transporter_cat_D1	1.24361
VIT_11s0016g01020	flavonoid 3-monooxygenase	SECONDARY METABOLISM	vv10941Flavonoid_biosynthesis	1.24133
VIT_03s0063g01720	S-N-methylcoclaurine 3'-hydroxylase	SECONDARY METABOLISM	vv10950Alkaloid_biosynthesis_I	1.24074
VIT_06s0009g02920	flavonoid 3',5'-hydroxylase [Vitis vinifera]	SECONDARY METABOLISM	vv10941Flavonoid_biosynthesis	1.23787
VIT_15s0046g03600	(+)-neomenthol dehydrogenase	SECONDARY METABOLISM	vv10902Monoterpenoid_biosynthesis	1.23516
VIT_03s0038g02960	Pentatricopeptide (PPR) repeat-containing protein	GENE FAMILIES WITH DIVERSE FUNCTIONS		1.23278
VIT_18s0041g02010	12-oxophytodienoate reductase 1	HORMONE METABOLISM & SIGNALLING	vv10592alpha-Linolenic_acid_metabolism	1.21688
VIT_08s0007g03780	Unknown protein	UNKNOWN		1.2168
VIT_07s0005g00730	Pectinesterase family	CELLULAR PROCESSES, SIGNALLING & HOMEOSTASIS	vv40006Cell_wall	1.21274
VIT_00s0332g00060	ATP synthase CF1 beta subunit	ENERGY METABOLISM	vv10190Oxidative_phosphorylation vv10195Photosynthesis vv50131Primary_active_transporter_cat_A2_to_A4	1.20261
VIT_06s0004g01750	Polygalacturonase inhibitor protein	CELLULAR PROCESSES, SIGNALLING & HOMEOSTASIS		1.20138
VIT_02s0087g00470	Anthraniloyal-CoA: methanol anthraniloyal transferase	AMINO ACID METABOLISM	vv10400Phenylalanine_tyrosine_and_tryptophan_biosynthesis	1.20108
VIT_16s0050g01580	UDP-glucose: anthocyanidin 5,3-O-glucosyltransferase	SECONDARY METABOLISM	vv10942Anthocyanin_biosynthesis	1.1967
VIT_08s0007g01850	Glycine-rich protein	UNKNOWN		1.19271
VIT_17s0000g07260	Glucan endo-1,3-beta-glucosidase 3 precursor	CARBOHYDRATE METABOLISM	vv10500Starch_and_sucrose_metabolism	1.19192
VIT_19s0027g00840	NAC domain-containing protein 42	TRANSCRIPTION FACTORS	vv60046NAC	1.18994
VIT_04s0008g07110	Aspartic proteinase nepenthesin-2 precursor	PROTEIN METABOLISM		1.18827
VIT_06s0009g02500	Plastocyanin domain-containing protein	ENERGY METABOLISM	vv10195Photosynthesis vv50113Thylakoid_targeting_pathway	1.18431
VIT_12s0028g01780	FAD-linked oxidoreductase 1	ENERGY METABOLISM		1.18404
VIT_03s0063g01560	CYP82C1p	CELLULAR PROCESSES, SIGNALLING & HOMEOSTASIS		1.1835
VIT_12s0028g02450	Cytochrome oxidase, subunit I	ENERGY METABOLISM	vv10190Oxidative_phosphorylation vv50135Primary_active_transporter_cat_D3_to_E2	1.17997
VIT_16s0100g01100	Stilbene synthase	SECONDARY METABOLISM	vv10940Phenylpropanoid_biosynthesis	1.17616
VIT_12s0059g01870	GH3-like protein	HORMONE METABOLISM & SIGNALLING	vv11002Auxin_biosynthesis	1.1752
VIT_11s0016g02410	MYB divaricata	DEVELOPMENT	vv30009Flower_development vv60044MYB	1.17015
VIT_08s0007g04380	PAB7 (poly(A) binding protein 7)	TRANSPORT	vv50133Primary_active_transporter_cat_A9_to_A18	1.16813
VIT_18s0075g00580	Laccase	SECONDARY METABOLISM	vv11000Single_reactions vv50109Incompletely_characterized_transport_systems	1.16741
VIT_01s0010g00450	S ribonuclease	NUCLEIC ACID METABOLISM & REGULATION OF GENE EXPRESSION		1.15696
VIT_10s0003g02900	LHCII type I CAB-1	ENERGY METABOLISM	vv10196Photosynthesis_antenna_proteins vv50105Transport_electron_carriers vv50113Thylakoid_targeting_pathway	1.15477
VIT_01s0011g01280	Zinc transporter ZIP5	TRANSPORT	vv50121Porters_cat_1_to_6	1.15222
VIT_06s0009g02880	Flavonoid 3',5'-hydroxylase	SECONDARY METABOLISM	vv10941Flavonoid_biosynthesis	1.14651
VIT_12s0055g00800	Arachidonic acid-induced DEA1	UNKNOWN		1.14121
VIT_09s0054g01760	Unknown protein	UNKNOWN		1.13344
VIT_17s0000g08240	HT1 (high leaf temperature 1)	CELLULAR PROCESSES, SIGNALLING & HOMEOSTASIS		1.12838
VIT_08s0040g00780	P-coumaroyl shikimate 3'-hydroxylase isoform 1	SECONDARY METABOLISM	vv10940Phenylpropanoid_biosynthesis	1.12764
VIT_19s0090g00830	Phytepsin	TRANSPORT	vv50101Channels_and_pores	1.12717
VIT_14s0066g00250	Lipase GDSL	LIPID METABOLISM		1.12581
VIT_15s0048g01750	fasciclin arabinogalactan-protein (FLA8)	CELLULAR PROCESSES, SIGNALLING & HOMEOSTASIS	vv40006Cell_wall	1.12499
VIT_18s0001g06690	Gibberellin 20 oxidase 2	HORMONE METABOLISM & SIGNALLING	vv10904Diterpenoid_biosynthesis	1.12167
VIT_18s0041g02050	12-oxophytodienoate reductase 1	HORMONE METABOLISM & SIGNALLING	vv10592alpha-Linolenic_acid_metabolism	1.12153
VIT_18s0122g01300	RWP-RK domain-containing protein	TRANSCRIPTION FACTORS	vv60052RWP-RK	1.12069
VIT_16s0050g00400	Photoassimilate-responsive protein PAR-1a	UNKNOWN		1.11656
VIT_00s1353g00010	BAM1 (big apical meristem 1)	DEVELOPMENT	vv30009Flower_development	1.11407
VIT_03s0088g00300	Unknown	UNKNOWN		1.10937
VIT_15s0048g02860	Auxin-responsive SAUR29	HORMONE METABOLISM & SIGNALLING	vv30003Auxin_signaling	1.10878
VIT_18s0122g00330	Unknown protein	UNKNOWN		1.1036
VIT_05s0094g00880	Unknown	UNKNOWN		1.09731
VIT_15s0046g01230	Leaf senescence protein-like	DEVELOPMENT		1.09227
VIT_01s0150g00540	Unknown protein	UNKNOWN		1.09217
VIT_16s0050g02400	Ethylene-responsive transcription factor cytokinin response factor 4	HORMONE METABOLISM & SIGNALLING	vv30007Cytokinin_signaling vv30008Ethylene_signaling vv60003AP2_EREBP	1.09135
VIT_10s0116g00540	Pentatricopeptide repeat-containing protein	GENE FAMILIES WITH DIVERSE FUNCTIONS		1.09088
VIT_18s0041g02070	12-oxophytodienoate reductase 1	HORMONE METABOLISM & SIGNALLING	vv10592alpha-Linolenic_acid_metabolism	1.08971
VIT_02s0109g00250	4-coumarate-CoA ligase	SECONDARY METABOLISM	vv10940Phenylpropanoid_biosynthesis vv50104Group_translocators	1.0896
VIT_11s0118g00730	No hit	UNKNOWN		1.08846
VIT_01s0137g00710	Alpha-L-fucosidase 2 precursor	CARBOHYDRATE METABOLISM	vv10511N-Glycan_degradation	1.08799
VIT_01s0150g00120	Ethylene-responsive transcription factor ERF114	HORMONE METABOLISM & SIGNALLING	vv30008Ethylene_signaling vv60003AP2_EREBP	1.08597
VIT_14s0068g01700	ATP synthase subunit beta	ENERGY METABOLISM	vv10190Oxidative_phosphorylation vv50131Primary_active_transporter_cat_A2_to_A4	1.07876
VIT_08s0007g06870	Zinc finger protein 8	TRANSCRIPTION FACTORS	vv60017C2H2	1.07361
VIT_04s0008g05520	Unknown protein	UNKNOWN		1.07109
VIT_12s0055g00070	UDP-glycosyltransferase 71A13	CARBOHYDRATE METABOLISM		1.0664
VIT_12s0055g00290	Anthocyanidin 3-O-glucosyltransferase	SECONDARY METABOLISM	vv10942Anthocyanin_biosynthesis	1.06382
VIT_17s0000g01490	CYP94B3	CELLULAR PROCESSES, SIGNALLING & HOMEOSTASIS		1.0585
VIT_02s0012g01870	No hit	UNKNOWN		1.05487
VIT_08s0040g00980	Tubulin beta-1 chain	CELLULAR PROCESSES, SIGNALLING & HOMEOSTASIS	vv44145Phagosome vv44810Regulation_of_actin_cytoskeleton	1.05471
VIT_12s0035g01520	Disease resistance protein RPS2	RESPONSE TO STRESS		1.04845
VIT_02s0025g00260	Polygalacturonase GH28	CELLULAR PROCESSES, SIGNALLING & HOMEOSTASIS	vv40006Cell_wall	1.04541
VIT_05s0077g00900	No hit	UNKNOWN		1.0446
VIT_14s0083g00320	Cinnamoyl-CoA reductase	SECONDARY METABOLISM	vv10940Phenylpropanoid_biosynthesis	1.04327
VIT_06s0004g02620	Phenylalanine ammonia-lyase	SECONDARY METABOLISM	vv10350Tyrosine_metabolism vv10360Phenylalanine_metabolism vv10910Nitrogen_metabolism vv10940Phenylpropanoid_biosynthesis	1.04008
VIT_06s0004g01990	No hit	UNKNOWN		1.03971
VIT_02s0025g01890	Cellulose synthase CSLG3	CELLULAR PROCESSES, SIGNALLING & HOMEOSTASIS	vv40006Cell_wall	1.0331
VIT_04s0023g01150	Unknown protein	UNKNOWN		1.03266
VIT_09s0054g01870	Transmembrane receptor	UNKNOWN		1.03059
VIT_07s0129g00730	CYP81E1 Isoflavone 2'-hydroxylase	SECONDARY METABOLISM	vv10943Isoflavonoid_biosynthesis	1.03043
VIT_08s0058g00900	RAPTOR1B (RAPTOR1)	CELLULAR PROCESSES, SIGNALLING & HOMEOSTASIS	vv34150mTOR_signaling_pathway	1.02888
VIT_13s0073g00600	Receptor-like kinase 17	CELLULAR PROCESSES, SIGNALLING & HOMEOSTASIS		1.02474
VIT_02s0025g04550	Glucose-methanol-choline (GMC) oxidoreductase	AMINO ACID METABOLISM	vv10260Glycine_serine_and_threonine_metabolism	1.02459
VIT_12s0055g00060	UDP-glycosyltransferase 71A13	CARBOHYDRATE METABOLISM		1.02005
VIT_04s0008g02230	AP2 domain-containing transcription factor ORA47	HORMONE METABOLISM & SIGNALLING	vv30008Ethylene_signaling vv60003AP2_EREBP	1.01924
VIT_04s0023g03550	Thaumatin	RESPONSE TO STRESS		1.01826
VIT_18s0075g00590	Laccase	SECONDARY METABOLISM	vv11000Single_reactions vv50109Incompletely_characterized_transport_systems	1.01346
VIT_03s0063g01970	Non-symbiotic hemoglobin 2	ENERGY METABOLISM	vv10860Porphyrin_and_chlorophyll_metabolism	1.01005
VIT_16s0098g01080	Growth-regulating factor 7	TRANSCRIPTION FACTORS	vv60033GRF	1.00861
VIT_00s0181g00180	LHCB3 (light-harvesting chlorophyll binding protein 3)	ENERGY METABOLISM	vv10196Photosynthesis_antenna_proteins vv50105Transport_electron_carriers	1.00854
VIT_10s0003g02890	LHCII type I CAB-1	ENERGY METABOLISM	vv10196Photosynthesis_antenna_proteins vv50105Transport_electron_carriers vv50113Thylakoid_targeting_pathway	1.00806
VIT_00s0407g00050	No hit	UNKNOWN		1.00599
VIT_04s0023g03370	Flavonone- 3-hydroxylase	SECONDARY METABOLISM	vv10941Flavonoid_biosynthesis	1.00554
VIT_07s0005g01210	Myb domain protein 12	TRANSCRIPTION FACTORS	vv60044MYB	1.00446
VIT_02s0012g01660	ATPase PGP2 (P-glycoprotein 2)	TRANSPORT	vv52010ABC_transporters	1.00336
VIT_00s0873g00010	Ribosomal protein L2	PROTEIN METABOLISM	vv23010Ribosome	1.00122
VIT_04s0008g01230	Harpin-induced protein	RESPONSE TO STRESS		0.998244
VIT_05s0020g03970	Sulfate transporter 3.1 (AST12) (AtST1)	TRANSPORT	vv50124Porters_cat_30_to_64	0.996878
VIT_00s0181g00200	LHCB3 (light-harvesting chlorophyll binding protein 3)	ENERGY METABOLISM	vv10196Photosynthesis_antenna_proteins vv50105Transport_electron_carriers	0.994019
VIT_17s0000g02120	Unknown protein	UNKNOWN		0.993256
VIT_12s0055g00160	UDP-glycosyltransferase 71E1	CARBOHYDRATE METABOLISM	vv10040Pentose_glucuronate_interconversion vv10500Starch_and_sucrose_metabolism	0.992539
VIT_04s0023g02840	Leucine-rich repeat disease resistance protein	RESPONSE TO STRESS		0.991378
VIT_14s0066g01580	K+ uptake permease 6	TRANSPORT	vv50125Porters_cat_66_to_94	0.985891
VIT_18s0001g01010	Laccase	SECONDARY METABOLISM	vv11000Single_reactions vv50109Incompletely_characterized_transport_systems	0.982885
VIT_09s0002g07130	CUE domain containing protein	UNKNOWN		0.982859
VIT_06s0009g01550	Photosystem II protein K	ENERGY METABOLISM	vv10195Photosynthesis vv50135Primary_active_transporter_cat_D3_to_E2	0.98145
VIT_12s0059g02600	Receptor protein kinase RK20-1	CELLULAR PROCESSES, SIGNALLING & HOMEOSTASIS		0.979842
VIT_11s0037g00570	Anthranilate N-benzoyltransferase	AMINO ACID METABOLISM	vv10400Phenylalanine_tyrosine_and_tryptophan_biosynthesis	0.978877
VIT_14s0108g00590	FtsH protease	PROTEIN METABOLISM	vv50133Primary_active_transporter_cat_A9_to_A18	0.978742
VIT_01s0026g02520	Ribonuclease T2	NUCLEIC ACID METABOLISM & REGULATION OF GENE EXPRESSION		0.972574
VIT_07s0005g02480	Myb domain protein 61	TRANSCRIPTION FACTORS	vv60044MYB	0.972419
VIT_18s0001g00340	Diphenol oxidase	SECONDARY METABOLISM	vv10350Tyrosine_metabolism vv50109Incompletely_characterized_transport_systems	0.968333
VIT_12s0055g00180	UDP-glucose glucosyltransferase	CARBOHYDRATE METABOLISM	vv10500Starch_and_sucrose_metabolism	0.95555
VIT_18s0001g01430	Oxidoreductase N-terminal domain-containing	UNKNOWN		0.952571
VIT_16s0050g01860	SLAH3 (SLAC1 Homologue 3)	TRANSPORT	vv50122Porters_cat_7_to_17	0.952449
VIT_02s0025g01920	Cellulose synthase CSLG3	CELLULAR PROCESSES, SIGNALLING & HOMEOSTASIS	vv40006Cell_wall	0.939425
VIT_17s0000g06680	Unknown protein	UNKNOWN		0.937223
VIT_05s0077g02010	Epoxide hydrolase	RESPONSE TO STRESS		0.936813
VIT_00s1212g00020	Laccase	SECONDARY METABOLISM	vv11000Single_reactions vv50109Incompletely_characterized_transport_systems	0.935946
VIT_18s0001g00310	Laccase	SECONDARY METABOLISM	vv11000Single_reactions vv50109Incompletely_characterized_transport_systems	0.934147
VIT_16s0022g00840	Invertase/pectin methylesterase inhibitor	CELLULAR PROCESSES, SIGNALLING & HOMEOSTASIS	vv40006Cell_wall	0.933557
VIT_07s0031g01850	BRI1 protein	HORMONE METABOLISM & SIGNALLING	vv30005Brassinosteroids_signaling	0.932921
VIT_07s0104g01420	Glutaredoxin	RESPONSE TO STRESS		0.932353
VIT_13s0019g01890	DVL11/RTFL8 (ROTUNDIFOLIA like 8)	DEVELOPMENT		0.93063
VIT_04s0008g04020	RD22 [Vitis vinifera]	RESPONSE TO STRESS		0.928247
VIT_17s0000g08900	LRR receptor-like kinase 2	CELLULAR PROCESSES, SIGNALLING & HOMEOSTASIS		0.924387
VIT_18s0001g00400	Laccase	SECONDARY METABOLISM	vv11000Single_reactions vv50109Incompletely_characterized_transport_systems	0.923542
VIT_05s0077g01080	PAPA-1-like family protein	UNKNOWN		0.921447
VIT_11s0016g03350	AP2/EREBP transcription factor TINY2	HORMONE METABOLISM & SIGNALLING	vv30008Ethylene_signaling vv60003AP2_EREBP	0.920623
VIT_07s0104g01120	Rac GTPase activating protein	CELLULAR PROCESSES, SIGNALLING & HOMEOSTASIS	vv50109Incompletely_characterized_transport_systems	0.917465
VIT_06s0004g07680	Nodulin	RESPONSE TO STRESS		0.912067
VIT_13s0019g02840	Heat shock protein 18.2 kDa class I	PROTEIN METABOLISM	vv24141Protein_processing_in_endoplasmic_reticulum	0.908597
VIT_06s0004g05790	Unknown protein	UNKNOWN		0.904513
VIT_05s0020g00400	Galactosyltransferase family protein	CARBOHYDRATE METABOLISM		0.902145
VIT_00s2125g00010	C-4 sterol methyl oxidase	LIPID METABOLISM	vv10100Biosynthesis_of_steroids	0.900338
VIT_01s0011g06290	Purple acid phosphatase 3 ATPAP3/PAP3	CELLULAR PROCESSES, SIGNALLING & HOMEOSTASIS	vv10740Riboflavin_metabolism	0.898233
VIT_13s0064g00460	Unknown protein	UNKNOWN		0.897886
VIT_01s0146g00060	Glucose-6-phosphate 1-dehydrogenase 2, chloroplast precursor	CARBOHYDRATE METABOLISM	vv10030Pentose_phosphate vv10480Glutathione_metabolism	0.894338
VIT_07s0151g00800	Unknown	UNKNOWN		0.89149
VIT_16s0022g00830	Pectin methylesterase inhibitor	CELLULAR PROCESSES, SIGNALLING & HOMEOSTASIS	vv40006Cell_wall	0.891241
VIT_02s0025g05170	Unknown protein	UNKNOWN		0.891026
VIT_08s0007g05390	ARR3 typeA	HORMONE METABOLISM & SIGNALLING	vv30007Cytokinin_signaling vv60072Orphans_Response_reg	0.887685
VIT_19s0014g04900	(-)-germacrene D synthase	SECONDARY METABOLISM	vv10900Terpenoid_biosynthesis	0.887238
VIT_08s0040g02260	Protamine P1	CELLULAR PROCESSES, SIGNALLING & HOMEOSTASIS		0.887008
VIT_07s0005g01320	Unknown	UNKNOWN		0.884638
VIT_08s0040g00440	Unknown protein	UNKNOWN		0.883188
VIT_12s0059g00570	fasciclin arabinogalactan-protein (FLA7)	CELLULAR PROCESSES, SIGNALLING & HOMEOSTASIS	vv40006Cell_wall	0.881901
VIT_15s0046g02400	Glycerol-3-phosphate acyltransferase 8	LIPID METABOLISM	vv10561Glycerolipid_metabolism vv10564Glycerophospholipid_metabolism	0.878883
VIT_17s0000g08680	IMP dehydrogenase/GMP reductase	NUCLEIC ACID METABOLISM & REGULATION OF GENE EXPRESSION	vv10230Purine_metabolism	0.877399
VIT_07s0005g02790	RPK1 (receptor-like protein kinase 1)	CELLULAR PROCESSES, SIGNALLING & HOMEOSTASIS		0.876136
VIT_03s0088g00290	Phytosulfokines PSK2	CELLULAR PROCESSES, SIGNALLING & HOMEOSTASIS		0.873623
VIT_13s0106g00020	RPM1 (resistance to p. syringae pv maculicola 1)	RESPONSE TO STRESS	vv34626Plant-pathogen_interaction	0.872332
VIT_05s0077g01450	GATA transcription factor 16	TRANSCRIPTION FACTORS	vv60016C2C2-GATA	0.871808
VIT_14s0006g02570	Protease inhibitor/seed storage/lipid transfer protein (LTP)	TRANSPORT		0.871635
VIT_12s0035g01050	Octicosapeptide/Phox/Bem1p (PB1) domain-containing protein	UNKNOWN		0.871578
VIT_18s0001g01280	Laccase	SECONDARY METABOLISM	vv11000Single_reactions vv50109Incompletely_characterized_transport_systems	0.868581
VIT_07s0031g03000	Ribulose 1,5-bisphosphate carboxylase large subunit	ENERGY METABOLISM	vv10710Carbon_fixation	0.867984
VIT_18s0001g00790	Laccase	SECONDARY METABOLISM	vv11000Single_reactions vv50109Incompletely_characterized_transport_systems	0.865759
VIT_11s0118g00810	Peptidyl-prolyl cis-trans isomerase	PROTEIN METABOLISM		0.864213
VIT_12s0059g02430	Chloroplast envelope membrane protein [Vitis vinifera]	TRANSPORT	vv50109Incompletely_characterized_transport_systems	0.863867
VIT_16s0050g02310	No hit	UNKNOWN		0.862256
VIT_15s0046g02000	Polygalacturonase GH28	CELLULAR PROCESSES, SIGNALLING & HOMEOSTASIS	vv40006Cell_wall	0.862005
VIT_05s0094g01350	Thiol methyltransferase 1	AMINO ACID METABOLISM	vv10450Selenoamino_acid_metabolism	0.861907
VIT_03s0038g04450	Basic leucine-zipper 11 GBF6	TRANSCRIPTION FACTORS	vv60012BZIP	0.860884
VIT_04s0008g04000	Dehydration-responsive protein (RD22)	RESPONSE TO STRESS		0.859679
VIT_13s0019g02770	Heat shock protein 17.6 kDa class I	PROTEIN METABOLISM	vv24141Protein_processing_in_endoplasmic_reticulum	0.859665
VIT_03s0063g00380	ABA 8'-hydroxylase CYP707A1	HORMONE METABOLISM & SIGNALLING	vv10906Carotenoid_biosynthesis vv11013ABA_biosynthesis vv30001ABA_signaling	0.856266
VIT_15s0046g02030	Protein kinase	CELLULAR PROCESSES, SIGNALLING & HOMEOSTASIS		0.850081
VIT_05s0020g00730	Receptor-like protein kinase	CELLULAR PROCESSES, SIGNALLING & HOMEOSTASIS		0.850002
VIT_14s0108g01660	Biotin carboxyl carrier protein of acetyl-CoA carboxylase	LIPID METABOLISM	vv10061Fatty_acid_biosynthesis vv10620Pyruvate_metabolism	0.849646
VIT_19s0014g00080	Steroid 5alpha-reductase	HORMONE METABOLISM & SIGNALLING	vv10905Brassinosteroid_biosynthesis	0.844089
VIT_02s0154g00260	Nitrate transporter	TRANSPORT	vv50122Porters_cat_7_to_17	0.841539
VIT_02s0154g00520	Aspartyl protease	PROTEIN METABOLISM		0.838437
VIT_12s0057g00570	Zinc finger (CCCH-type) family protein	TRANSCRIPTION FACTORS	vv60018C3H	0.834275
VIT_01s0011g03450	Alpha-glucosidase	CARBOHYDRATE METABOLISM	vv10052Galactose_metabolism vv10500Starch_and_sucrose_metabolism	0.831678
VIT_01s0026g00670	Unknown protein	UNKNOWN		0.830508
VIT_08s0058g01340	Leucine-rich repeat transmembrane protein kinase	CELLULAR PROCESSES, SIGNALLING & HOMEOSTASIS		0.828221
VIT_10s0116g01290	F-box family protein	PROTEIN METABOLISM		0.826889
VIT_09s0002g00450	Subtilase	PROTEIN METABOLISM		0.824928
VIT_01s0010g02480	Ankyrin repeat	GENE FAMILIES WITH DIVERSE FUNCTIONS	vv50108Accessory_factors_involved_in_transport	0.822452
VIT_00s2280g00010	Laccase	SECONDARY METABOLISM	vv11000Single_reactions vv50109Incompletely_characterized_transport_systems	0.821449
VIT_08s0040g01890	Aquaporin PIP2;4	TRANSPORT	vv50101Channels_and_pores	0.81574
VIT_07s0005g03840	Transcription termination factor mitochondrial mTERF	NUCLEIC ACID METABOLISM & REGULATION OF GENE EXPRESSION	vv60085MTERF	0.814038
VIT_18s0001g08110	Glutamyl-tRNA reductase, chloroplast precursor	ENERGY METABOLISM	vv10860Porphyrin_and_chlorophyll_metabolism	0.810523
VIT_17s0000g05070	Phytochelatin synthetase	AMINO ACID METABOLISM	vv10251Glutamate_metabolism	0.80957
VIT_00s0324g00070	Cis-zeatin O-beta-D-glucosyltransferase	HORMONE METABOLISM & SIGNALLING	vv10908Zeatin_biosynthesis	0.809346
VIT_09s0002g02440	ABC transporter C member 12	TRANSPORT	vv52010ABC_transporters	0.802217
VIT_05s0077g02190	Chalcone reductase	SECONDARY METABOLISM	vv10941Flavonoid_biosynthesis	0.799565
VIT_08s0040g02190	Unknown	UNKNOWN		0.797283
VIT_10s0003g02840	Purine permease 10 PUP10	TRANSPORT	vv50122Porters_cat_7_to_17	0.797144
VIT_08s0007g07550	GATA transcription factor 11	TRANSCRIPTION FACTORS	vv60016C2C2-GATA	0.79653
VIT_12s0055g00200	UDP-glucose glucosyltransferase	CARBOHYDRATE METABOLISM	vv10500Starch_and_sucrose_metabolism	0.795139
VIT_11s0016g00290	Pectinesterase PME3	CELLULAR PROCESSES, SIGNALLING & HOMEOSTASIS	vv40006Cell_wall	0.791325
VIT_07s0005g01040	Glycosyl transferase family 8 protein	CARBOHYDRATE METABOLISM		0.789939
VIT_17s0000g02600	Unknown protein	UNKNOWN		0.789072
VIT_18s0001g15720	Leucine Rich Repeat receptor-like kinase	CELLULAR PROCESSES, SIGNALLING & HOMEOSTASIS		0.788107
VIT_05s0020g01840	3,8-divinyl protochlorophyllide a 8-vinyl reductase	ENERGY METABOLISM	vv10860Porphyrin_and_chlorophyll_metabolism	0.786128
VIT_00s0731g00010	Laccase	SECONDARY METABOLISM	vv11000Single_reactions vv50109Incompletely_characterized_transport_systems	0.782747
VIT_17s0000g03990	Aspartyl protease	PROTEIN METABOLISM		0.781007
VIT_12s0028g01360	PMR5 (powdery mildew resistant 5)	RESPONSE TO STRESS		0.780877
VIT_01s0011g03400	Proton-dependent oligopeptide transport (POT) family protein	TRANSPORT	vv50122Porters_cat_7_to_17	0.778879
VIT_00s0274g00060	Glycine-rich protein	UNKNOWN		0.778798
VIT_15s0048g01400	Protein kinase	CELLULAR PROCESSES, SIGNALLING & HOMEOSTASIS		0.778787
VIT_08s0007g01380	Rho guanyl-nucleotide exchange factor ROPGEF7	CELLULAR PROCESSES, SIGNALLING & HOMEOSTASIS		0.775879
VIT_18s0001g13580	Kinesin motor protein	CELLULAR PROCESSES, SIGNALLING & HOMEOSTASIS	vv44810Regulation_of_actin_cytoskeleton	0.775707
VIT_13s0064g00900	Unknown protein	UNKNOWN		0.77565
VIT_14s0060g00230	Pectinacetylesterase	CELLULAR PROCESSES, SIGNALLING & HOMEOSTASIS	vv40006Cell_wall	0.774682
VIT_01s0150g00510	Protein phosphatase 2C	CELLULAR PROCESSES, SIGNALLING & HOMEOSTASIS		0.773845
VIT_05s0077g02260	Nodulin MtN3 family	DEVELOPMENT		0.773788
VIT_00s0444g00010	Laccase	SECONDARY METABOLISM	vv11000Single_reactions vv50109Incompletely_characterized_transport_systems	0.771762
VIT_12s0028g03060	HSL1 (HAESA-like 1)	CELLULAR PROCESSES, SIGNALLING & HOMEOSTASIS		0.770666
VIT_02s0025g02200	Methyltransferase type 11	UNKNOWN		0.769814
VIT_15s0046g01810	S-locus lectin protein kinase	CELLULAR PROCESSES, SIGNALLING & HOMEOSTASIS		0.769072
VIT_18s0001g15520	Leaf senescence protein	DEVELOPMENT		0.76826
VIT_11s0052g01730	1-deoxy-D-xylulose-5-phosphate synthase	LIPID METABOLISM	vv10100Biosynthesis_of_steroids	0.768123
VIT_01s0011g05500	Beta-1,3-glucanase	CARBOHYDRATE METABOLISM		0.767364
VIT_16s0098g01750	Unknown protein	UNKNOWN		0.764557
VIT_03s0038g01330	Anthranilate N-benzoyltransferase protein 1	AMINO ACID METABOLISM	vv10400Phenylalanine_tyrosine_and_tryptophan_biosynthesis	0.76289
VIT_18s0089g00410	Sucrose-phosphate synthase 1	CARBOHYDRATE METABOLISM	vv10500Starch_and_sucrose_metabolism	0.760594
VIT_15s0048g02820	Basic helix-loop-helix (bHLH) family	TRANSCRIPTION FACTORS	vv60011BHLH	0.75667
VIT_01s0011g00570	Glucan endo-1,3-beta-glucosidase 3 precursor	CARBOHYDRATE METABOLISM	vv10500Starch_and_sucrose_metabolism	0.754106
VIT_15s0046g01410	Unknown protein	UNKNOWN		0.753263
VIT_11s0016g03250	Lachrymatory factor synthase	SECONDARY METABOLISM		0.752919
VIT_11s0016g00580	Unknown	UNKNOWN		0.751264
VIT_07s0005g02440	Pectinacetylesterase	CELLULAR PROCESSES, SIGNALLING & HOMEOSTASIS	vv40006Cell_wall	0.750837
VIT_11s0037g00410	Zinc finger (C2H2 type) family	TRANSCRIPTION FACTORS	vv60017C2H2	0.750672
VIT_00s2705g00010	Unknown	UNKNOWN		0.749975
VIT_05s0094g00920	formin protein AHF1	CELLULAR PROCESSES, SIGNALLING & HOMEOSTASIS	vv44810Regulation_of_actin_cytoskeleton	0.748902
VIT_14s0083g00400	Leaf senescence protein	DEVELOPMENT		0.748582
VIT_03s0038g00220	Purple acid phosphatase 10 ATPAP10/PAP10	CELLULAR PROCESSES, SIGNALLING & HOMEOSTASIS	vv10740Riboflavin_metabolism	0.747574
VIT_17s0000g04130	MYB divaricata	DEVELOPMENT	vv30009Flower_development vv60044MYB	0.744705
VIT_19s0090g00120	Ubiquitin-conjugating enzyme E2 variant	PROTEIN METABOLISM		0.744257
VIT_01s0011g06190	Histidine kinase (AHK4) (WOL)	HORMONE METABOLISM & SIGNALLING	vv30007Cytokinin_signaling	0.743266
VIT_14s0068g00330	PTF1 (plastid transcription factor 1) TCP13	TRANSCRIPTION FACTORS	vv60061TCP	0.740606
VIT_02s0109g00230	Early-responsive to dehydration protein / ERD protein	RESPONSE TO STRESS		0.739065
VIT_16s0098g01720	Abl interactor 2 (ABIL2)	CELLULAR PROCESSES, SIGNALLING & HOMEOSTASIS		0.73758
VIT_01s0026g00590	GCN5 N-acetyltransferase (GNAT)	NUCLEIC ACID METABOLISM & REGULATION OF GENE EXPRESSION	vv60082GNAT	0.73756
VIT_08s0056g00500	Unknown protein	UNKNOWN		0.737257
VIT_13s0019g00330	Aquaporin TIP1;3	TRANSPORT	vv50101Channels_and_pores	0.736135
VIT_16s0022g00860	Invertase/pectin methylesterase inhibitor	CELLULAR PROCESSES, SIGNALLING & HOMEOSTASIS	vv40006Cell_wall	0.735112
VIT_04s0023g01660	Scarecrow-like transcription factor 7 (SCL7)	TRANSCRIPTION FACTORS	vv60032GRAS	0.73366
VIT_01s0026g02460	Zinc finger homeobox 30	TRANSCRIPTION FACTORS	vv60068Zf-HD	0.733292
VIT_01s0150g00550	Histone-lysine N-methyltransferase ASHR2	NUCLEIC ACID METABOLISM & REGULATION OF GENE EXPRESSION	vv10300Lysine_biosynthesis vv60056SET_PCG	0.733095
VIT_12s0055g01110	LHCB6 (light harvesting complex PSII)	ENERGY METABOLISM	vv10196Photosynthesis_antenna_proteins vv50105Transport_electron_carriers	0.731464
VIT_07s0005g06090	Pore-forming toxin-like protein Hfr-2	TRANSPORT	vv50101Channels_and_pores	0.730177
VIT_15s0048g01130	Subtilase	PROTEIN METABOLISM		0.729149
VIT_06s0004g05110	Unknown	UNKNOWN		0.728914
VIT_01s0011g06330	Microtubule associated protein (MAP65-6)	CELLULAR PROCESSES, SIGNALLING & HOMEOSTASIS	vv44810Regulation_of_actin_cytoskeleton	0.727771
VIT_05s0020g00960	No hit	UNKNOWN		0.726733
VIT_04s0023g00790	Protein translocase Tic20	TRANSPORT	vv50133Primary_active_transporter_cat_A9_to_A18	0.723968
VIT_06s0004g05330	Tropinone reductase	SECONDARY METABOLISM	vv10220Urea_cycle_and_metabolism_of_amino_groups	0.723183
VIT_18s0001g09360	Hydrogenobyrinic acid a,c-diamide synthase	TRANSPORT	vv50101Channels_and_pores	0.722902
VIT_19s0090g00700	No hit	UNKNOWN		0.721834
VIT_09s0002g08070	Prephenate dehydrogenase	AMINO ACID METABOLISM	vv10400Phenylalanine_tyrosine_and_tryptophan_biosynthesis	0.721237
VIT_14s0030g00640	DnaJ homolog, subfamily B, member 12	PROTEIN METABOLISM	vv50132Primary_active_transporter_cat_A5_to_A8	0.720332
VIT_00s0271g00100	Unknown	UNKNOWN		0.718339
VIT_05s0051g00680	Unknown protein	UNKNOWN		0.714898
VIT_18s0001g01210	Senescence-inducible chloroplast stay-green protein 2	ENERGY METABOLISM		0.713574
VIT_03s0063g00180	U-box domain-containing protein	UNKNOWN		0.712351
VIT_01s0011g00590	Acclimation of photosynthesis to environment	TRANSPORT	vv50122Porters_cat_7_to_17	0.712166
VIT_05s0020g00840	No hit	UNKNOWN		0.712059
VIT_10s0071g00770	Aspartic proteinase nepenthesin-1 precursor	PROTEIN METABOLISM		0.709665
VIT_19s0090g00080	Ubiquitin-conjugating enzyme E2 variant	PROTEIN METABOLISM		0.709047
VIT_06s0009g01410	No hit	UNKNOWN		0.708956
VIT_14s0081g00010	IAA16	HORMONE METABOLISM & SIGNALLING	vv30003Auxin_signaling vv60008AUXIAA	0.706858
VIT_18s0001g05030	Glucan 1,3-beta-glucosidase precursor	CARBOHYDRATE METABOLISM	vv10500Starch_and_sucrose_metabolism	0.704229
VIT_05s0062g01270	Cyclo-DOPA 5-O-glucosyltransferase	AMINO ACID METABOLISM	vv10350Tyrosine_metabolism	0.703468
VIT_04s0008g03760	Unknown protein	UNKNOWN		0.699306
VIT_02s0025g01330	Polygalacturonase GH28	CELLULAR PROCESSES, SIGNALLING & HOMEOSTASIS	vv40006Cell_wall	0.698091
VIT_01s0137g00510	CYP71B10	SECONDARY METABOLISM	vv10940Phenylpropanoid_biosynthesis	0.696584
VIT_17s0000g04790	BIM1 (BES1-interacting Myc-like protein 1)	HORMONE METABOLISM & SIGNALLING	vv30005Brassinosteroids_signaling vv60011BHLH	0.696288
VIT_13s0019g04280	Aquaporin PIP2B	TRANSPORT	vv50101Channels_and_pores	0.694488
VIT_07s0151g01000	Photosystem I reaction center subunit II (PSAD)	ENERGY METABOLISM	vv10195Photosynthesis vv50105Transport_electron_carriers	0.694482
VIT_12s0059g00600	Unknown protein	UNKNOWN		0.69296
VIT_03s0038g02230	Subtilisin-like serine protease 2	TRANSPORT	vv50101Channels_and_pores	0.692213
VIT_14s0066g01210	Carbonic anhydrase, chloroplast precursor	CELLULAR PROCESSES, SIGNALLING & HOMEOSTASIS	vv10910Nitrogen_metabolism vv50124Porters_cat_30_to_64	0.691901
VIT_06s0004g05780	UDP-glucoronosyl and UDP-glucosyl transferase	UNKNOWN		0.690537
VIT_18s0166g00250	No hit	UNKNOWN		0.689593
VIT_04s0008g00700	No hit	UNKNOWN		0.688754
VIT_18s0001g14980	3-methyl-2-oxobutanoate dehydrogenase	AMINO ACID METABOLISM	vv10280Valine_leucine_and_isoleucine_degradation	0.688063
VIT_19s0014g03310	No hit	UNKNOWN		0.684002
VIT_10s0003g00220	Unknown	UNKNOWN		0.682939
VIT_01s0010g00520	Unknown protein	UNKNOWN		0.681549
VIT_07s0129g00210	BT4 (BTB and TAZ Domain protein 4)	TRANSCRIPTION FACTORS	vv60060TAZ	0.680681
VIT_06s0004g04630	GTPase ObgE	CELLULAR PROCESSES, SIGNALLING & HOMEOSTASIS		0.678559
VIT_12s0035g01990	Intron maturase, type II	NUCLEIC ACID METABOLISM & REGULATION OF GENE EXPRESSION		0.678439
VIT_00s0475g00020	Zinc finger (C3HC4-type ring finger)	TRANSCRIPTION FACTORS		0.677887
VIT_03s0038g03920	Glutamate receptor 2 GLUR2	TRANSPORT	vv50101Channels_and_pores	0.677798
VIT_14s0066g00850	Nitrate transporter2.5	TRANSPORT	vv50121Porters_cat_1_to_6	0.677735
VIT_06s0080g00020	Pentatricopeptide (PPR) repeat-containing protein	GENE FAMILIES WITH DIVERSE FUNCTIONS		0.676074
VIT_15s0046g00450	Phosphatidic acid Phosphatase	LIPID METABOLISM	vv10561Glycerolipid_metabolism vv10564Glycerophospholipid_metabolism vv10565Ether_lipid_metabolism vv10600Sphingolipid_metabolism	0.676023
VIT_08s0007g02290	Receptor protein kinase	CELLULAR PROCESSES, SIGNALLING & HOMEOSTASIS		0.67449
VIT_11s0118g00180	HHP1 (heptahelical protein 1)	HORMONE METABOLISM & SIGNALLING		0.673838
VIT_04s0023g01550	Unknown	UNKNOWN		0.673103
VIT_07s0005g04710	Protein kinase	CELLULAR PROCESSES, SIGNALLING & HOMEOSTASIS		0.673024
VIT_07s0031g00540	Rapid ALkalinization Factor RALFL34	CELLULAR PROCESSES, SIGNALLING & HOMEOSTASIS		0.671205
VIT_01s0011g06200	Zinc finger protein 4	TRANSCRIPTION FACTORS	vv60017C2H2	0.669393
VIT_09s0002g05730	Esterase	LIPID METABOLISM		0.66883
VIT_08s0007g00520	Unknown protein	UNKNOWN		0.667399
VIT_17s0000g08530	Boron transporter-like protein 1	TRANSPORT	vv50124Porters_cat_30_to_64	0.664701
VIT_07s0031g02480	Beta-galactosidase	CARBOHYDRATE METABOLISM	vv10052Galactose_metabolism vv10511N-Glycan_degradation vv10600Sphingolipid_metabolism	0.663727
VIT_06s0009g02390	Scarecrow transcription factor 3 (SCL3)	TRANSCRIPTION FACTORS	vv60032GRAS	0.663399
VIT_04s0008g01250	Unknown	UNKNOWN		0.662553
VIT_08s0007g01270	Dynein light chain LC6, flagellar outer arm	CELLULAR PROCESSES, SIGNALLING & HOMEOSTASIS	vv44810Regulation_of_actin_cytoskeleton	0.661607
VIT_10s0116g00410	Gibberellin 2-beta-dioxygenase 7	HORMONE METABOLISM & SIGNALLING	vv10904Diterpenoid_biosynthesis	0.660141
VIT_01s0127g00230	NIK3 (NSP- interacting kinase 3)	CELLULAR PROCESSES, SIGNALLING & HOMEOSTASIS		0.659635
VIT_19s0014g00100	Chalcone isomerase 3	SECONDARY METABOLISM	vv10941Flavonoid_biosynthesis	0.656915
VIT_17s0000g02680	ABA glucosidase	HORMONE METABOLISM & SIGNALLING	vv11013ABA_biosynthesis	0.649858
VIT_07s0104g00410	Endo-1,3;1,4-beta-D-glucanase precursor	CARBOHYDRATE METABOLISM		0.648904
VIT_13s0067g03730	Unknown	UNKNOWN		0.647818
VIT_03s0091g00690	Salt tolerance zinc finger	TRANSCRIPTION FACTORS	vv60017C2H2	0.647039
VIT_06s0061g00760	Zinc finger (C2H2 type) family	TRANSCRIPTION FACTORS	vv60017C2H2	0.64569
VIT_04s0023g02690	Beta-galactosidase	CARBOHYDRATE METABOLISM	vv10052Galactose_metabolism vv10511N-Glycan_degradation vv10600Sphingolipid_metabolism	0.643183
VIT_07s0031g01360	EMB2453	DEVELOPMENT		0.641885
VIT_04s0008g00180	NADP-dependent malic enzyme	CARBOHYDRATE METABOLISM	vv10620Pyruvate_metabolism vv10710Carbon_fixation	0.639957
VIT_18s0089g01030	Ethylene-responsive transcription factor	HORMONE METABOLISM & SIGNALLING	vv30008Ethylene_signaling vv60003AP2_EREBP	0.636931
VIT_17s0000g05620	Integral membrane HPP family protein	UNKNOWN		0.636151
VIT_04s0008g02920	Desiccation protein PCC13-62 precursor	RESPONSE TO STRESS		0.635633
VIT_09s0002g02120	Beta-galactosidase	CARBOHYDRATE METABOLISM	vv10052Galactose_metabolism vv10511N-Glycan_degradation vv10600Sphingolipid_metabolism	0.634877
VIT_03s0063g00370	Nitrite reductase	CELLULAR PROCESSES, SIGNALLING & HOMEOSTASIS	vv10910Nitrogen_metabolism	0.630795
VIT_00s0194g00160	Unknown protein	UNKNOWN		0.629968
VIT_15s0048g01590	CYP76B1	CELLULAR PROCESSES, SIGNALLING & HOMEOSTASIS		0.62868
VIT_02s0025g01260	NADPH HC toxin reductase	NUCLEIC ACID METABOLISM & REGULATION OF GENE EXPRESSION		0.627986
VIT_15s0046g02560	GLABRA 3	CELLULAR PROCESSES, SIGNALLING & HOMEOSTASIS	vv44110Cell_cycle vv60011BHLH	0.627866
VIT_11s0052g00600	Pentatricopeptide (PPR) repeat-containing protein	GENE FAMILIES WITH DIVERSE FUNCTIONS		0.627393
VIT_16s0098g01420	DOF affecting germination 1	TRANSCRIPTION FACTORS	vv60015C2C2-DOF	0.625768
VIT_08s0007g03600	KCBP- interacting protein kinase	CELLULAR PROCESSES, SIGNALLING & HOMEOSTASIS		0.623794
VIT_12s0028g03100	GPRI1 (GOLDEN2 1)	TRANSCRIPTION FACTORS	vv60029G2-like	0.621125
VIT_02s0025g02570	CYP78A8	SECONDARY METABOLISM	vv10902Monoterpenoid_biosynthesis vv10940Phenylpropanoid_biosynthesis	0.621071
VIT_17s0000g06930	Unfertilized embryo sac 10 UNE10	TRANSCRIPTION FACTORS	vv60011BHLH	0.618354
VIT_01s0026g00730	Unknown protein	UNKNOWN		0.616627
VIT_06s0004g01520	Pentatricopeptide (PPR) repeat-containing	GENE FAMILIES WITH DIVERSE FUNCTIONS		0.616045
VIT_14s0060g00460	Receptor-like protein kinase	CELLULAR PROCESSES, SIGNALLING & HOMEOSTASIS		0.615325
VIT_00s1543g00010	Unknown protein	UNKNOWN		0.614899
VIT_19s0014g03520	fiber protein	UNKNOWN		0.613793
VIT_01s0026g00360	Nodulin MtN21 family	TRANSPORT	vv50122Porters_cat_7_to_17	0.61292
VIT_13s0067g02100	Pentatricopeptide (PPR) repeat-containing protein	GENE FAMILIES WITH DIVERSE FUNCTIONS		0.611892
VIT_00s0246g00200	Photosystem I iron-sulfur center (Photosystem I subunit VII)	ENERGY METABOLISM	vv10195Photosynthesis vv50105Transport_electron_carriers	0.609595
VIT_13s0067g02690	N2, N2-dimethylguanosine tRNA methyltransferases-like protein	AMINO ACID METABOLISM	vv10271Methionine_metabolism	0.609115
VIT_06s0004g02740	GATA transcription factor 10	TRANSCRIPTION FACTORS	vv10904Diterpenoid_biosynthesis vv60016C2C2-GATA	0.607904
VIT_09s0002g05660	Sulfate transporter Sulp familly	TRANSPORT	vv50124Porters_cat_30_to_64	0.603677
VIT_18s0001g10500	ABA 8'-hydroxylase CYP707A1	HORMONE METABOLISM & SIGNALLING	vv10906Carotenoid_biosynthesis vv11013ABA_biosynthesis vv30001ABA_signaling	0.602008
VIT_10s0003g02910	FLS2 (flagellin-sensitive 2)	RESPONSE TO STRESS		0.601088
VIT_19s0014g05110	Unknown	UNKNOWN		0.600687
VIT_11s0016g00560	Peroxiredoxin bcp	RESPONSE TO STRESS		0.599952
VIT_11s0016g02150	Protein kinase CDG1	CELLULAR PROCESSES, SIGNALLING & HOMEOSTASIS		0.597473
VIT_14s0066g02530	Fumarate reductase/succinate dehydrogenase flavoprotein	CARBOHYDRATE METABOLISM	vv10020Citrate_cycle vv10190Oxidative_phosphorylation vv10650Butanoate_metabolism vv10720Reductive_carboxylate_cycle	0.59735
VIT_04s0043g00370	Ammonium transporter 1;2	TRANSPORT	vv50101Channels_and_pores	0.596346
VIT_07s0031g00190	Ethylene-responsive transcription factor ERF011	HORMONE METABOLISM & SIGNALLING	vv30008Ethylene_signaling vv60003AP2_EREBP	0.595967
VIT_13s0019g04910	Pectate lyase	CELLULAR PROCESSES, SIGNALLING & HOMEOSTASIS	vv40006Cell_wall	0.595881
VIT_05s0020g03510	P-P-bond-hydrolysis-driven protein transmembrane transporter	PROTEIN METABOLISM	vv23060Protein_export vv50113Thylakoid_targeting_pathway	0.594686
VIT_17s0000g06350	LHCA4 (Photosystem I light harvesting complex gene 4)	ENERGY METABOLISM	vv10196Photosynthesis_antenna_proteins vv50105Transport_electron_carriers	0.591123
VIT_08s0040g01130	Serine carboxypeptidase II	PROTEIN METABOLISM		0.588969
VIT_01s0011g00460	Unknown protein	UNKNOWN		0.587887
VIT_19s0014g00450	PMR5 (powdery mildew resistant 5)	RESPONSE TO STRESS		0.586901
VIT_05s0102g01200	Lectin	ENERGY METABOLISM		0.586396
VIT_18s0001g07920	Pentatricopeptide (PPR) repeat-containing	GENE FAMILIES WITH DIVERSE FUNCTIONS		0.585932
VIT_16s0022g00470	Peroxisomal biogenesis factor 11 (PEX11)	CELLULAR PROCESSES, SIGNALLING & HOMEOSTASIS		0.585792
VIT_09s0018g02110	Unknown protein	UNKNOWN		0.585482
VIT_00s0780g00030	No hit	UNKNOWN		0.584331
VIT_11s0037g00830	Unknown protein	UNKNOWN		0.581877
VIT_09s0054g00840	Unknown protein	UNKNOWN		0.581039
VIT_00s0346g00120	Sinapyl alcohol dehydrogenase	SECONDARY METABOLISM	vv10940Phenylpropanoid_biosynthesis	0.580848
VIT_06s0009g01420	Protease inhibitor/seed storage/lipid transfer protein (LTP)	TRANSPORT		0.580179
VIT_00s0259g00160	Acyl carrier protein, mitochondrial 3	TRANSPORT	vv50134Primary_active_transporter_cat_D1	0.578061
VIT_09s0002g02450	Phosphatase	CELLULAR PROCESSES, SIGNALLING & HOMEOSTASIS		0.577156
VIT_13s0158g00370	RNA recognition motif (RRM)-containing CCCH	TRANSCRIPTION FACTORS	vv60018C3H	0.575633
VIT_00s0304g00010	Unknown protein	UNKNOWN		0.575156
VIT_14s0219g00290	Esterase/lipase/thioesterase	LIPID METABOLISM		0.573153
VIT_16s0050g01260	Unknown protein	UNKNOWN		0.570944
VIT_08s0007g03640	BZIP transcription factor	TRANSCRIPTION FACTORS	vv60012BZIP	0.570724
VIT_07s0191g00070	SNF1-related protein kinase 2.7 SNRK2.7 SRK2F	HORMONE METABOLISM & SIGNALLING	vv30001ABA_signaling	0.569328
VIT_17s0000g05470	Nodulin	RESPONSE TO STRESS		0.569198
VIT_14s0030g00190	Unknown protein	UNKNOWN		0.567736
VIT_14s0083g00640	Constans 2 (COL2)	DEVELOPMENT	vv30009Flower_development vv34710Circadian_rhythm vv60014C2C2-CO	0.56565
VIT_18s0001g10690	BKI1 (BRI1 kinase inhibitor 1)	HORMONE METABOLISM & SIGNALLING	vv30005Brassinosteroids_signaling	0.564116
VIT_00s0361g00040	Anthocyanidin reductase	SECONDARY METABOLISM	vv10941Flavonoid_biosynthesis	0.563328
VIT_17s0000g04490	Extracellular Ca2+ sensing receptor	CELLULAR PROCESSES, SIGNALLING & HOMEOSTASIS		0.562566
VIT_15s0024g00740	No hit	UNKNOWN		0.56194
VIT_12s0028g03610	Cellulase	CELLULAR PROCESSES, SIGNALLING & HOMEOSTASIS	vv40006Cell_wall	0.560593
VIT_08s0040g01040	Serine carboxypeptidase II	PROTEIN METABOLISM		0.560188
VIT_01s0137g00210	Photosystem II core complex proteins psbY, chloroplast precursor	ENERGY METABOLISM	vv10195Photosynthesis vv50135Primary_active_transporter_cat_D3_to_E2	0.559698
VIT_16s0022g01740	Unknown protein	UNKNOWN		0.556266
VIT_11s0118g00630	Unknown protein	UNKNOWN		0.555543
VIT_08s0007g03370	Unknown protein	UNKNOWN		0.554409
VIT_04s0008g03890	GTP binding protein EngB	CELLULAR PROCESSES, SIGNALLING & HOMEOSTASIS		0.553695
VIT_19s0085g00600	Glyceraldehyde-3-phosphate dehydrogenase, cytosolic	CARBOHYDRATE METABOLISM	vv10010Glycolysis	0.553045
VIT_12s0034g01420	Hydroxyproline-rich glycoprotein	CELLULAR PROCESSES, SIGNALLING & HOMEOSTASIS	vv40006Cell_wall	0.552782
VIT_05s0102g00310	GUN4	CELLULAR PROCESSES, SIGNALLING & HOMEOSTASIS		0.552273
VIT_00s1247g00020	Ribosomal protein L25	PROTEIN METABOLISM	vv23010Ribosome	0.551788
VIT_05s0062g01030	Unknown protein	UNKNOWN		0.551158
VIT_01s0127g00220	PMR5 (powdery mildew resistant 5)	RESPONSE TO STRESS		0.550386
VIT_19s0027g00450	Pentatricopeptide (PPR) repeat-containing protein	GENE FAMILIES WITH DIVERSE FUNCTIONS		0.549077
VIT_06s0004g06100	MYB divaricata	DEVELOPMENT	vv30009Flower_development vv60044MYB	0.548595
VIT_06s0004g06520	Ammonium transporter 1, member 1 (AMT1.1)	TRANSPORT	vv50101Channels_and_pores	0.547567
VIT_18s0001g10130	Zinc finger (C2H2 type) family	TRANSCRIPTION FACTORS	vv60017C2H2	0.546913
VIT_16s0050g01660	UDP-glucoronosyl/UDP-glucosyl transferase UGT88A1	SECONDARY METABOLISM		0.545183
VIT_01s0026g00610	Peroxidase	RESPONSE TO STRESS	vv10360Phenylalanine_metabolism vv10680Methane_metabolism	0.541878
VIT_01s0026g01550	Homeodomain leucine zipper protein HB-1	TRANSCRIPTION FACTORS	vv60034HB	0.5412
VIT_16s0050g00110	Unknown protein	UNKNOWN		0.539254
VIT_00s0710g00020	SNF1-related protein kinase 2.7 SNRK2.7 SRK2F	HORMONE METABOLISM & SIGNALLING	vv30001ABA_signaling	0.539107
VIT_15s0048g00270	Scarecrow transcription factor 6 (SCL6)	TRANSCRIPTION FACTORS	vv60032GRAS	0.538909
VIT_05s0020g03380	WNK1 (with no lysine (K) 1)	CELLULAR PROCESSES, SIGNALLING & HOMEOSTASIS	vv34710Circadian_rhythm	0.538886
VIT_03s0038g04180	Pigment defective 191 (PDE191)	NUCLEIC ACID METABOLISM & REGULATION OF GENE EXPRESSION	vv60085MTERF	0.537674
VIT_07s0031g00610	Remorin	UNKNOWN		0.537621
VIT_16s0098g00720	Lectin protein kinase	CELLULAR PROCESSES, SIGNALLING & HOMEOSTASIS		0.536151
VIT_01s0010g01810	Tetratricopeptide repeat (TPR)-containing	GENE FAMILIES WITH DIVERSE FUNCTIONS		0.534717
VIT_00s0391g00070	3-deoxy-D-arabino-heptulosonate 7-phosphate synthase	AMINO ACID METABOLISM	vv10400Phenylalanine_tyrosine_and_tryptophan_biosynthesis	0.534576
VIT_17s0000g08150	Basic helix-loop-helix (bHLH) family	TRANSCRIPTION FACTORS	vv60011BHLH	0.534299
VIT_11s0016g02920	Unknown protein	UNKNOWN		0.533905
VIT_05s0062g01070	Receptor protein kinase	CELLULAR PROCESSES, SIGNALLING & HOMEOSTASIS		0.533635
VIT_18s0001g05040	Pollen Ole e 1 allergen and extensin	UNKNOWN		0.533392
VIT_16s0039g02750	NADH glutamate dehydrogenase	AMINO ACID METABOLISM	vv10251Glutamate_metabolism vv10330Arginine_and_proline_metabolism vv10910Nitrogen_metabolism	0.532477
VIT_12s0057g00980	Phytochrome defective C (PHYC)	CELLULAR PROCESSES, SIGNALLING & HOMEOSTASIS	vv34710Circadian_rhythm	0.531252
VIT_14s0066g00920	Polyribonucleotide nucleotidyltransferase	NUCLEIC ACID METABOLISM & REGULATION OF GENE EXPRESSION		0.530063
VIT_17s0000g04850	OBF binding protein 4	TRANSCRIPTION FACTORS	vv60015C2C2-DOF	0.529761
VIT_15s0048g01490	Geraniol 10-hydroxylase	SECONDARY METABOLISM	vv10902Monoterpenoid_biosynthesis	0.529726
VIT_12s0055g00480	Amine oxidase	AMINO ACID METABOLISM	vv10220Urea_cycle_and_metabolism_of_amino_groups vv10340Histidine_metabolism vv10350Tyrosine_metabolism vv10360Phenylalanine_metabolism vv11002Auxin_biosynthesis	0.526495
VIT_11s0016g01220	Auxin-binding protein ABP19a precursor	HORMONE METABOLISM & SIGNALLING	vv30003Auxin_signaling	0.524147
VIT_17s0000g02230	Jasmonate ZIM domain-containing protein 3	HORMONE METABOLISM & SIGNALLING	vv30011Jasmonate_signaling vv34626Plant-pathogen_interaction vv60069ZIM	0.52392
VIT_14s0108g00110	Serine carboxypeptidase S10	PROTEIN METABOLISM		0.522987
VIT_05s0020g02870	DEAD/DEAH box helicase	NUCLEIC ACID METABOLISM & REGULATION OF GENE EXPRESSION	vv50133Primary_active_transporter_cat_A9_to_A18	0.522804
VIT_13s0067g02560	Unknown protein	UNKNOWN		0.522739
VIT_18s0001g08790	U-box domain-containing protein	UNKNOWN		0.522092
VIT_11s0103g00760	CIA2 (chloroplast import apparatus 2)	TRANSCRIPTION FACTORS	vv60070Orphans_CCT	0.521324
VIT_00s2731g00010	Acyl-(acyl carrier protein) thioesterase	LIPID METABOLISM	vv10061Fatty_acid_biosynthesis	0.521218
VIT_19s0015g01760	Photosystem I reaction center subunit V (PSAG)	ENERGY METABOLISM	vv10195Photosynthesis vv50105Transport_electron_carriers	0.520847
VIT_12s0059g01810	Photosystem II psbZ	ENERGY METABOLISM	vv10195Photosynthesis vv50135Primary_active_transporter_cat_D3_to_E2	0.519268
VIT_07s0005g04410	Subtilase	PROTEIN METABOLISM		0.518055
VIT_06s0004g01450	Lipoxygenase (LOX2)	HORMONE METABOLISM & SIGNALLING	vv10592alpha-Linolenic_acid_metabolism	0.515243
VIT_09s0002g04260	Unknown protein	UNKNOWN		0.515193
VIT_01s0010g01460	Pentatricopeptide (PPR) repeat-containing protein	GENE FAMILIES WITH DIVERSE FUNCTIONS		0.514201
VIT_05s0062g00850	Auxin-responsive protein	HORMONE METABOLISM & SIGNALLING	vv30003Auxin_signaling	0.514003
VIT_19s0014g01010	NHL repeat-containing protein	UNKNOWN		0.513452
VIT_15s0046g01980	UDP-glucosyltransferase	SECONDARY METABOLISM	vv10941Flavonoid_biosynthesis	0.51288
VIT_08s0007g00540	Haloacid dehalogenase hydrolase	ENERGY METABOLISM	vv10630Glyoxylate_and_dicarboxylate_metabolism	0.512806
VIT_15s0046g01970	Anthocyanidine rhamnosyl-transferase	SECONDARY METABOLISM	vv10942Anthocyanin_biosynthesis	0.512493
VIT_11s0016g05430	Unknown protein	UNKNOWN		0.512268
VIT_12s0059g01240	Nitrate transporter (NTP3)	TRANSPORT	vv50122Porters_cat_7_to_17	0.511186
VIT_13s0064g00190	RNA polymerase sigma subunit SigD	NUCLEIC ACID METABOLISM & REGULATION OF GENE EXPRESSION	vv23020RNA_polymerase vv60057Sigma70-like	0.510802
VIT_03s0091g00440	Pentatricopeptide (PPR) repeat-containing protein	GENE FAMILIES WITH DIVERSE FUNCTIONS		0.508505
VIT_15s0046g01990	UDP-glucosyltransferase	SECONDARY METABOLISM	vv10941Flavonoid_biosynthesis	0.50826
VIT_02s0087g00580	Nitrate transporter	TRANSPORT	vv50122Porters_cat_7_to_17	0.507178
VIT_01s0010g02410	Unknown protein	UNKNOWN		0.506718
VIT_19s0014g03700	Cyclic nucleotide-regulated ion channel 4	RESPONSE TO STRESS	vv34626Plant-pathogen_interaction vv50101Channels_and_pores	0.506527
VIT_04s0044g00890	Uridylate kinase	NUCLEIC ACID METABOLISM & REGULATION OF GENE EXPRESSION	vv10240Pyrimidine_metabolism vv60062Trihelix	0.505831
VIT_06s0004g00880	Protease inhibitor/seed storage/lipid transfer protein (LTP)	TRANSPORT		0.501712
VIT_08s0040g00850	Thylakoid lumenal 20 kDa protein	ENERGY METABOLISM		0.499589
VIT_06s0004g00600	SUB1 (short under blue light 1)	UNKNOWN		0.499004
VIT_14s0108g00870	Malate dehydrogenase precursor	CARBOHYDRATE METABOLISM	vv10020Citrate_cycle vv10620Pyruvate_metabolism vv10630Glyoxylate_and_dicarboxylate_metabolism vv10710Carbon_fixation vv10720Reductive_carboxylate_cycle	0.49857
VIT_15s0048g01670	CYP704G7	CELLULAR PROCESSES, SIGNALLING & HOMEOSTASIS		0.493079
VIT_18s0001g05790	Unknown protein	UNKNOWN		0.492562
VIT_13s0074g00590	Unknown protein	UNKNOWN		0.492552
VIT_16s0098g01840	EMB1796 (embryo defective 1796)	DEVELOPMENT		0.492153
VIT_12s0057g01450	Subtilisin protease	PROTEIN METABOLISM		0.491975
VIT_17s0000g06280	Geranylgeranyl reductase	LIPID METABOLISM	vv10100Biosynthesis_of_steroids	0.490775
VIT_08s0007g06200	Rhodanese domain-containing protein	UNKNOWN		0.49072
VIT_19s0015g01720	fructose-bisphosphate aldolase, cytoplasmic isozyme 1	CARBOHYDRATE METABOLISM	vv10010Glycolysis vv10030Pentose_phosphate vv10051Fructose_and_mannose_metabolism vv10710Carbon_fixation	0.490164
VIT_12s0028g00320	LHB1B1	ENERGY METABOLISM	vv10196Photosynthesis_antenna_proteins vv50105Transport_electron_carriers vv50113Thylakoid_targeting_pathway	0.489275
VIT_09s0002g08460	8-amino-7-oxononanoate synthase	COFACTORS AND VITAMIN METABOLISM	vv10780Biotin_metabolism	0.487078
VIT_14s0068g00280	Unknown protein	UNKNOWN		0.486974
VIT_06s0004g03410	Ribosomal protein S23 (RPS23B) 40S	PROTEIN METABOLISM	vv23010Ribosome	0.486449
VIT_14s0171g00230	Transcription termination factor mitochondrial mTERF	NUCLEIC ACID METABOLISM & REGULATION OF GENE EXPRESSION	vv60085MTERF	0.485971
VIT_00s0301g00080	No hit	UNKNOWN		0.484261
VIT_04s0008g01730	PSBX (photosystem II subunit X)	ENERGY METABOLISM	vv10195Photosynthesis	0.484053
VIT_13s0019g03870	Substrate carrier , Mitochondrial	TRANSPORT	vv50123Porters_cat_18_to_29	0.482592
VIT_18s0001g12490	O-methyltransferase	UNKNOWN		0.481827
VIT_07s0197g00010	Ribosomal protein L25	PROTEIN METABOLISM	vv23010Ribosome	0.478604
VIT_18s0001g04190	Co-chaperone grpE	PROTEIN METABOLISM	vv50132Primary_active_transporter_cat_A5_to_A8	0.476561
VIT_07s0005g00510	Monoglyceride lipase	LIPID METABOLISM	vv10561Glycerolipid_metabolism	0.473974
VIT_18s0001g08480	EMB1273 [Arabidopsis lyrata subsp. lyrata]	DEVELOPMENT		0.473885
VIT_06s0004g02640	Receptor protein kinase PERK1	CELLULAR PROCESSES, SIGNALLING & HOMEOSTASIS		0.473805
VIT_14s0036g00480	Tyrosyl-tRNA synthetase	AMINO ACID METABOLISM	vv10400Phenylalanine_tyrosine_and_tryptophan_biosynthesis vv20970Aminoacyl-tRNA_biosynthesis	0.473091
VIT_18s0041g01220	GCN5 N-acetyltransferase (GNAT)	NUCLEIC ACID METABOLISM & REGULATION OF GENE EXPRESSION	vv60082GNAT	0.471195
VIT_16s0039g02570	EMB1270	DEVELOPMENT		0.471023
VIT_00s0245g00050	Oleoyl-acyl carrier protein thioesterase, chloroplast precursor	LIPID METABOLISM	vv10061Fatty_acid_biosynthesis	0.470182
VIT_19s0014g03200	COP1-interacting protein 7	PROTEIN METABOLISM	vv24120Ubiquitin_mediated_proteolysis	0.469083
VIT_19s0014g03160	NADPH:protochlorophyllide oxidoreductase	ENERGY METABOLISM	vv10860Porphyrin_and_chlorophyll_metabolism	0.468246
VIT_09s0002g01550	Lecithine cholesterol acyltransferase	LIPID METABOLISM	vv10564Glycerophospholipid_metabolism	0.467617
VIT_18s0166g00130	Substrate carrier, Mitochondrial	TRANSPORT	vv50123Porters_cat_18_to_29	0.46558
VIT_18s0001g14250	Unknown protein	UNKNOWN		0.464893
VIT_17s0000g01790	4-coumarate-CoA ligase 2	SECONDARY METABOLISM	vv10940Phenylpropanoid_biosynthesis vv50104Group_translocators	0.464367
VIT_07s0104g00370	Isoamylase-type starch-debranching enzyme 2	CARBOHYDRATE METABOLISM	vv10500Starch_and_sucrose_metabolism	0.462585
VIT_12s0059g02670	Beta-amylase	CARBOHYDRATE METABOLISM	vv10500Starch_and_sucrose_metabolism	0.462409
VIT_15s0046g03520	Phosphomannomutase	CARBOHYDRATE METABOLISM	vv10051Fructose_and_mannose_metabolism	0.462014
VIT_19s0014g03190	Unknown protein	UNKNOWN		0.460547
VIT_04s0008g01160	Indeterminate(ID)-domain 7	TRANSCRIPTION FACTORS	vv60017C2H2	0.460505
VIT_04s0008g03930	RD22	RESPONSE TO STRESS		0.456785
VIT_05s0020g02130	1-deoxy-D-xylulose-5-phosphate synthase, chloroplast precursor	LIPID METABOLISM	vv10100Biosynthesis_of_steroids	0.45649
VIT_18s0001g05250	DREB sub A-6 of ERF/AP2 transcription factor (RAP2.4)	HORMONE METABOLISM & SIGNALLING	vv30008Ethylene_signaling vv60003AP2_EREBP	0.45517
VIT_03s0038g04250	Cellulose synthase CESA2	CELLULAR PROCESSES, SIGNALLING & HOMEOSTASIS	vv40006Cell_wall	0.450241
VIT_03s0017g02330	Coproporphyrinogen III oxidase, chloroplast precursor	ENERGY METABOLISM	vv10860Porphyrin_and_chlorophyll_metabolism	0.450214
VIT_01s0146g00110	Peptidyl-prolyl cis-trans isomerase B (cyclophilin B)	PROTEIN METABOLISM		0.450086
VIT_00s0455g00040	Glycosyl transferase family 8 protein	CARBOHYDRATE METABOLISM		0.449962
VIT_14s0068g00910	Histidine biosynthesis bifunctional protein	AMINO ACID METABOLISM	vv10340Histidine_metabolism	0.449728
VIT_07s0005g01710	WRKY DNA-binding protein 23	TRANSCRIPTION FACTORS	vv60066WRKY	0.447706
VIT_08s0007g01330	Unknown protein	UNKNOWN		0.444962
VIT_18s0122g00680	Oxygen-evolving complex PsbP	ENERGY METABOLISM	vv10195Photosynthesis vv50135Primary_active_transporter_cat_D3_to_E2	0.443802
VIT_18s0001g11370	Cytochrome b6f complex subunit (petM)	ENERGY METABOLISM	vv10195Photosynthesis vv50105Transport_electron_carriers	0.442621
VIT_08s0007g02350	Harpin-induced protein	RESPONSE TO STRESS		0.441328
VIT_17s0000g01850	PDE312/PTAC10 (pigment defective 312)	NUCLEIC ACID METABOLISM & REGULATION OF GENE EXPRESSION		0.439998
VIT_02s0025g02640	Unknown protein	UNKNOWN		0.438255
VIT_02s0087g00400	Pectinacetylesterase	CELLULAR PROCESSES, SIGNALLING & HOMEOSTASIS	vv40006Cell_wall	0.438236
VIT_09s0054g00610	F-box domain containing protein	PROTEIN METABOLISM		0.436649
VIT_15s0046g01540	F-box family protein	PROTEIN METABOLISM		0.435343
VIT_00s0779g00010	Unknown protein	UNKNOWN		0.43357
VIT_11s0037g00280	Accumulation of photosystem one 2	ENERGY METABOLISM		0.431857
VIT_19s0014g02240	Ethylene responsive element binding factor 4	HORMONE METABOLISM & SIGNALLING	vv60003AP2_EREBP	0.429424
VIT_10s0003g04100	Auxin response factor 3	HORMONE METABOLISM & SIGNALLING	vv30003Auxin_signaling vv60004ARF	0.42921
VIT_00s0187g00360	Uclacyanin I	CELLULAR PROCESSES, SIGNALLING & HOMEOSTASIS		0.426788
VIT_18s0001g03430	Flavonol synthase	SECONDARY METABOLISM	vv10941Flavonoid_biosynthesis	0.421045
VIT_14s0060g02210	Translation initiation factor IF-2	PROTEIN METABOLISM		0.420448
VIT_16s0039g00660	RNA polymerase nonessential primary-like sigma factor SIGA	NUCLEIC ACID METABOLISM & REGULATION OF GENE EXPRESSION	vv23020RNA_polymerase vv60057Sigma70-like	0.418779
VIT_02s0154g00400	Scarecrow transcription factor 6 (SCL6)	TRANSCRIPTION FACTORS	vv60032GRAS	0.415124
VIT_10s0042g00430	Thioredoxin X	CELLULAR PROCESSES, SIGNALLING & HOMEOSTASIS		0.414164
VIT_08s0007g08230	Curculin (mannose-binding) lectin	ENERGY METABOLISM		0.413299
VIT_11s0016g03910	Unknown protein	UNKNOWN		0.4117
VIT_05s0020g00440	Boron transporter-like protein 1	TRANSPORT	vv50124Porters_cat_30_to_64	0.410665
VIT_11s0016g03830	Protein kinase	CELLULAR PROCESSES, SIGNALLING & HOMEOSTASIS		0.4101
VIT_17s0000g01640	Metallo-beta-lactamase EMB2746	SECONDARY METABOLISM	vv10311Penicillin_and_cephalosporin_biosynthesis vv60062Trihelix	0.409431
VIT_06s0004g06700	ATP-dependent Clp protease ClpB protein	PROTEIN METABOLISM	vv50109Incompletely_characterized_transport_systems	0.408423
VIT_13s0019g02050	Ribulose bisphosphate carboxylase/oxygenase activase, chloroplast	ENERGY METABOLISM		0.407986
VIT_14s0081g00500	Histone H1	CELLULAR PROCESSES, SIGNALLING & HOMEOSTASIS		0.406088
VIT_05s0049g01930	RNA-binding protein cp29	TRANSPORT	vv50133Primary_active_transporter_cat_A9_to_A18	0.405222
VIT_09s0018g01970	Unknown protein	UNKNOWN		0.40517
VIT_12s0028g01140	Pentatricopeptide (PPR) repeat-containing protein	GENE FAMILIES WITH DIVERSE FUNCTIONS		0.40251
VIT_08s0056g01170	Zinc finger protein VAR3, chloroplastic	TRANSCRIPTION FACTORS	vv60080Other_zf	0.400316
VIT_12s0134g00400	Zinc finger (B-box type)	TRANSCRIPTION FACTORS	vv60073Orphans_zf-b_box	0.399605
VIT_17s0000g07190	Heat shock protein 101	PROTEIN METABOLISM	vv50109Incompletely_characterized_transport_systems	0.398339
VIT_18s0001g05830	Unknown	UNKNOWN		0.397572
VIT_03s0063g00310	ABA-responsive element-binding protein ABF4	HORMONE METABOLISM & SIGNALLING	vv30001ABA_signaling vv60012BZIP	0.396406
VIT_17s0000g07790	N-hydroxythioamide S-beta-glucosyltransferase	SECONDARY METABOLISM	vv10966Glucosinolate_biosynthesis	0.392509
VIT_03s0038g03040	Protein kinase	CELLULAR PROCESSES, SIGNALLING & HOMEOSTASIS		0.389157
VIT_18s0001g03910	Nitrate reductase 2 (NR2)	CELLULAR PROCESSES, SIGNALLING & HOMEOSTASIS	vv10910Nitrogen_metabolism vv34020Calcium_signaling_pathway	0.388761
VIT_06s0009g02700	F-box family protein	PROTEIN METABOLISM		0.387906
VIT_16s0022g00640	BCL-2-associated athanogene 7 ATBAG7	CELLULAR PROCESSES, SIGNALLING & HOMEOSTASIS		0.387358
VIT_19s0014g01330	Peptide-N4-asparagine amidase A	PROTEIN METABOLISM		0.38536
VIT_14s0030g00430	Unknown protein	UNKNOWN		0.383793
VIT_19s0015g02940	CYP72A59	SECONDARY METABOLISM	vv10902Monoterpenoid_biosynthesis	0.382969
VIT_11s0118g00590	Unknown protein	UNKNOWN		0.381999
VIT_05s0077g01010	HCF107 (high chlorophyll fluorescent 107)	NUCLEIC ACID METABOLISM & REGULATION OF GENE EXPRESSION		0.381133
VIT_02s0012g00530	Ribose-phosphate pyrophosphokinase 1	CARBOHYDRATE METABOLISM	vv10030Pentose_phosphate vv10230Purine_metabolism	0.379141
VIT_11s0052g00830	Vernalization insensitive 3	DEVELOPMENT	vv30009Flower_development	0.376173
VIT_01s0150g00520	Ribosomal protein L21 (RPL21E) 60S	PROTEIN METABOLISM	vv23010Ribosome	0.365703
VIT_16s0022g01340	Deoxyribodipyrimidine photolyase	NUCLEIC ACID METABOLISM & REGULATION OF GENE EXPRESSION		0.365184
VIT_13s0047g01180	Zinc-binding protein	UNKNOWN		0.360538
VIT_04s0023g00720	Unknown protein	UNKNOWN		0.356161
VIT_02s0012g02240	Unknown protein	UNKNOWN		0.355357
VIT_00s0179g00100	Ethylene overproducer 1 (ETO1)	HORMONE METABOLISM & SIGNALLING	vv30008Ethylene_signaling vv60093TRAF	0.349503
VIT_16s0050g00680	Unknown protein	UNKNOWN		0.347554
VIT_13s0064g00920	Zinc finger (CCCH-type) family protein	TRANSCRIPTION FACTORS	vv60018C3H	0.341129
VIT_14s0128g00120	Ring-H2 finger protein ATL3B	TRANSCRIPTION FACTORS	vv60078Other_zf-C3HC4	0.325239
VIT_19s0015g02500	CYP72A1	SECONDARY METABOLISM	vv10902Monoterpenoid_biosynthesis	0.301861
VIT_03s0038g03530	LYS/HIS transporter 7	TRANSPORT	vv50123Porters_cat_18_to_29	-0.302177
VIT_08s0040g02180	Mlo3	RESPONSE TO STRESS		-0.306443
VIT_09s0018g01820	MKK5	RESPONSE TO STRESS	vv34626Plant-pathogen_interaction	-0.309334
VIT_03s0038g03800	Protein kinase APK1B	CELLULAR PROCESSES, SIGNALLING & HOMEOSTASIS		-0.31014
VIT_18s0001g12750	Carbohydrate kinase	CARBOHYDRATE METABOLISM	vv10030Pentose_phosphate	-0.317333
VIT_18s0001g11980	NAC domain containing protein 57	TRANSCRIPTION FACTORS	vv60046NAC	-0.317779
VIT_17s0000g06310	Cycling DOF factor 2	TRANSCRIPTION FACTORS	vv60015C2C2-DOF	-0.3202
VIT_00s1194g00010	MAPKKK5	CELLULAR PROCESSES, SIGNALLING & HOMEOSTASIS		-0.320905
VIT_11s0016g03780	Continuous vascular ring (COV1)	HORMONE METABOLISM & SIGNALLING	vv30003Auxin_signaling	-0.321099
VIT_14s0030g01560	Cysteine synthase	AMINO ACID METABOLISM	vv10272Cysteine_metabolism vv10450Selenoamino_acid_metabolism vv10920Sulfur_metabolism	-0.326809
VIT_10s0092g00590	Leucine-rich repeat family	RESPONSE TO STRESS		-0.32699
VIT_05s0020g02430	Protein FBL4	UNKNOWN		-0.32918
VIT_19s0014g02760	Ubiquitin-conjugating enzyme E2 O	PROTEIN METABOLISM	vv24120Ubiquitin_mediated_proteolysis	-0.334044
VIT_14s0068g00250	Exocyst subunit EXO70 E1	CELLULAR PROCESSES, SIGNALLING & HOMEOSTASIS	vv50111Tethering_factors	-0.334277
VIT_02s0025g02150	Glutamine-dependent NAD(+) synthetase	COFACTORS AND VITAMIN METABOLISM	vv10760Nicotinate_and_nicotinamide_metabolism	-0.334848
VIT_09s0002g00720	Transcription factor	TRANSCRIPTION FACTORS	vv60062Trihelix	-0.338679
VIT_16s0039g02210	ER lumen protein retaining receptor	CELLULAR PROCESSES, SIGNALLING & HOMEOSTASIS		-0.343089
VIT_19s0014g03510	ARF GTPase activator, ARF-GAP Domain 5	CELLULAR PROCESSES, SIGNALLING & HOMEOSTASIS	vv50110Protein_coat	-0.344612
VIT_12s0057g00680	Constans interacting protein 6	DEVELOPMENT	vv30009Flower_development	-0.344683
VIT_10s0116g00550	Oligosaccharide transporter OST3/OST6	TRANSPORT	vv50121Porters_cat_1_to_6	-0.345983
VIT_04s0023g03300	2OG-Fe(II) oxygenase	CELLULAR PROCESSES, SIGNALLING & HOMEOSTASIS		-0.346389
VIT_05s0049g01820	Unknown protein	UNKNOWN		-0.346667
VIT_17s0000g00580	Calmodulin-7 (CAM7)	CELLULAR PROCESSES, SIGNALLING & HOMEOSTASIS	vv34020Calcium_signaling_pathway vv34626Plant-pathogen_interaction	-0.34675
VIT_10s0116g00700	DNA helicase SNF2 domain-containing protein	TRANSCRIPTION FACTORS	vv60058SNF2	-0.347718
VIT_13s0106g00490	Vacuolar protein sorting 4	CELLULAR PROCESSES, SIGNALLING & HOMEOSTASIS	vv50111Tethering_factors	-0.348452
VIT_08s0058g00690	WRKY DNA-binding protein 33	TRANSCRIPTION FACTORS	vv34626Plant-pathogen_interaction vv60066WRKY	-0.348766
VIT_07s0104g01030	Serine/threonine-protein phosphatase BSL1	CELLULAR PROCESSES, SIGNALLING & HOMEOSTASIS	vv23015mRNA_surveillance_pathway vv34020Calcium_signaling_pathway	-0.349916
VIT_06s0004g02990	GRIK2 (geminivirus rep interacting kinase 2)	CELLULAR PROCESSES, SIGNALLING & HOMEOSTASIS		-0.350329
VIT_10s0042g01200	ARGONAUTE 2 (AGO2)	NUCLEIC ACID METABOLISM & REGULATION OF GENE EXPRESSION		-0.350345
VIT_18s0001g07690	CTR1-like protein kinase	HORMONE METABOLISM & SIGNALLING	vv30008Ethylene_signaling	-0.353781
VIT_16s0050g01250	Heavy-metal-associated domain-containing protein	UNKNOWN		-0.354148
VIT_13s0019g03990	Unknown protein	UNKNOWN		-0.356907
VIT_05s0094g00300	Chitinase class IV	RESPONSE TO STRESS	vv10530Aminosugars_metabolism	-0.358124
VIT_05s0077g01100	Ubiquitin-conjugating enzyme E2 J1	PROTEIN METABOLISM	vv24120Ubiquitin_mediated_proteolysis vv24141Protein_processing_in_endoplasmic_reticulum	-0.35983
VIT_02s0025g05050	Zf A20 and AN1 domain-containing stress-associated protein 1	TRANSCRIPTION FACTORS	vv60077Other_zf-AN1	-0.360618
VIT_15s0046g01830	Pentatricopeptide (PPR) repeat-containing protein	GENE FAMILIES WITH DIVERSE FUNCTIONS		-0.361122
VIT_18s0122g01170	12-oxophytodienoate reductase 2	HORMONE METABOLISM & SIGNALLING	vv10592alpha-Linolenic_acid_metabolism	-0.362738
VIT_10s0003g01770	Heat shock transcription factor A4A	PROTEIN METABOLISM	vv60037HSF	-0.363416
VIT_15s0046g01510	BTB/POZ domain-containing protein	TRANSCRIPTION FACTORS	vv60093TRAF	-0.363467
VIT_14s0030g01930	Peptide-N4-(N-acetyl-beta-glucosaminyl)asparagine amidase	PROTEIN METABOLISM	vv24141Protein_processing_in_endoplasmic_reticulum	-0.364442
VIT_14s0006g02080	S locus-linked protein SLL2	AMINO ACID METABOLISM		-0.364718
VIT_01s0150g00600	Nucleotide exchange factor SIL1	PROTEIN METABOLISM	vv24141Protein_processing_in_endoplasmic_reticulum	-0.36501
VIT_07s0130g00350	Serine C-palmitoyltransferase (LCB2)	LIPID METABOLISM	vv10600Sphingolipid_metabolism	-0.366768
VIT_04s0008g00800	Ferrochelatase-2	ENERGY METABOLISM	vv10860Porphyrin_and_chlorophyll_metabolism	-0.367027
VIT_12s0059g02280	Spg1p (septum-promoting GTPase)	CELLULAR PROCESSES, SIGNALLING & HOMEOSTASIS		-0.370039
VIT_07s0141g00040	Protein phosphatase 2C	CELLULAR PROCESSES, SIGNALLING & HOMEOSTASIS		-0.370047
VIT_04s0023g02380	R protein MLA10	RESPONSE TO STRESS	vv34627R_proteins_from_Plant-pathogen_interaction	-0.370431
VIT_15s0046g01930	fringe protein	UNKNOWN		-0.371268
VIT_10s0042g01150	ARGONAUTE 2 (AGO2)	NUCLEIC ACID METABOLISM & REGULATION OF GENE EXPRESSION		-0.372878
VIT_12s0057g00220	Unknown protein	UNKNOWN		-0.374194
VIT_13s0019g04710	PUB17 (plant U- box 17)	PROTEIN METABOLISM		-0.374532
VIT_11s0016g03320	Oligosaccharyl transferase STT3 subunit	CARBOHYDRATE METABOLISM	vv10510N-Glycan_biosynthesis vv24141Protein_processing_in_endoplasmic_reticulum	-0.374774
VIT_13s0019g01810	Scarecrow transcription factor 14 (SCL14)	TRANSCRIPTION FACTORS	vv60032GRAS	-0.37507
VIT_19s0015g02410	Receptor protein kinase	CELLULAR PROCESSES, SIGNALLING & HOMEOSTASIS		-0.37545
VIT_13s0019g05090	Stage III sporulation protein AA	TRANSPORT	vv50109Incompletely_characterized_transport_systems	-0.376532
VIT_04s0023g02110	Unknown protein	UNKNOWN		-0.376821
VIT_18s0001g07370	Ubiquitin carboxyl-terminal hydrolase 16	PROTEIN METABOLISM	vv24120Ubiquitin_mediated_proteolysis	-0.377783
VIT_04s0008g06730	Import inner membrane translocase subunit Tim17/Tim22/Tim23	TRANSPORT	vv50132Primary_active_transporter_cat_A5_to_A8	-0.379315
VIT_18s0001g05420	UNE2 (unfertilized embryo sac 2); carbohydrate transporter	TRANSPORT	vv50121Porters_cat_1_to_6	-0.379868
VIT_17s0000g09280	Ubiquitin-associated (UBA)	PROTEIN METABOLISM		-0.381677
VIT_00s0531g00050	Acetyl-CoA acetyltransferase, cytosolic 1	LIPID METABOLISM	vv10071Fatty_acid_metabolism vv10072Synthesis_and_degradation_of_ketone_bodies vv10280Valine_leucine_and_isoleucine_degradation vv10380Tryptophan_metabolism vv10620Pyruvate_metabolism vv10650Butanoate_metabolism	-0.381976
VIT_09s0002g02600	VPS46.2 SNF7	CELLULAR PROCESSES, SIGNALLING & HOMEOSTASIS	vv50111Tethering_factors	-0.382739
VIT_01s0011g04810	Unknown protein	UNKNOWN		-0.382793
VIT_18s0089g00340	Unknown protein	UNKNOWN		-0.383182
VIT_12s0055g00460	TUBBY like protein 1 TLP10	TRANSCRIPTION FACTORS	vv60063TUB	-0.383311
VIT_07s0031g01020	L-ascorbate oxidase	ORGANIC ACID METABOLISM	vv10053Ascorbate_and_aldarate_metabolism vv50109Incompletely_characterized_transport_systems	-0.384036
VIT_00s0153g00050	Glutathione S-transferase 8 GSTU8	RESPONSE TO STRESS	vv10480Glutathione_metabolism	-0.384039
VIT_01s0026g00920	Unknown protein	UNKNOWN		-0.38506
VIT_00s0264g00040	Prolyl 4-hydroxylase, alpha subunit	AMINO ACID METABOLISM	vv10330Arginine_and_proline_metabolismis	-0.385401
VIT_08s0007g01690	Phosphate translocator protein2, Plastidic	TRANSPORT	vv50122Porters_cat_7_to_17	-0.387145
VIT_13s0019g04410	Oligosaccharyltransferase complex subunit alpha (ribophorin I)	CARBOHYDRATE METABOLISM	vv10510N-Glycan_biosynthesis vv11030Glycan_structures-biosynthesis1 vv24141Protein_processing_in_endoplasmic_reticulum	-0.387211
VIT_05s0062g00790	NSL1 (necrotic spotted lesions 1)	CELLULAR PROCESSES, SIGNALLING & HOMEOSTASIS		-0.387219
VIT_03s0038g00490	GATA transcription factor 12	TRANSCRIPTION FACTORS	vv60016C2C2-GATA	-0.388242
VIT_18s0001g00490	MaoC-like dehydratase domain-containing protein	UNKNOWN		-0.388389
VIT_15s0021g02090	DnaJ homolog, subfamily A, member 2	PROTEIN METABOLISM	vv50132Primary_active_transporter_cat_A5_to_A8	-0.388948
VIT_09s0002g08410	Amino acid permease	TRANSPORT	vv50123Porters_cat_18_to_29	-0.38925
VIT_07s0031g02130	Serine/threonine-protein kinase SRPK1	CELLULAR PROCESSES, SIGNALLING & HOMEOSTASIS		-0.389292
VIT_11s0016g01440	VPS2.1 SNF7	CELLULAR PROCESSES, SIGNALLING & HOMEOSTASIS	vv50111Tethering_factors	-0.390219
VIT_03s0038g02190	Nodulin	RESPONSE TO STRESS		-0.390817
VIT_08s0058g00820	ALPHA-SNAP2 (alpha-soluble nsf attachment protein)	CELLULAR PROCESSES, SIGNALLING & HOMEOSTASIS	vv24130SNARE_interactions_in_vesicular_transport	-0.391127
VIT_14s0066g02390	Golgi alpha-mannosidase II	CARBOHYDRATE METABOLISM	vv10510N-Glycan_biosynthesis vv11030Glycan_structures-biosynthesis1	-0.39156
VIT_16s0039g02010	Vacuolar sorting-associated protein (Vps27)	CELLULAR PROCESSES, SIGNALLING & HOMEOSTASIS	vv50111Tethering_factors	-0.391642
VIT_07s0005g00390	Beta Glucosidase 11	CARBOHYDRATE METABOLISM		-0.392126
VIT_08s0007g00130	Heat shock protein 70	PROTEIN METABOLISM	vv23040Spliceosome vv24141Protein_processing_in_endoplasmic_reticulum vv50101Channels_and_pores	-0.392244
VIT_05s0049g01160	Zinc finger (C3HC4-type ring finger)	TRANSCRIPTION FACTORS	vv60078Other_zf-C3HC4	-0.39246
VIT_11s0206g00070	Calmodulin-binding protein	CELLULAR PROCESSES, SIGNALLING & HOMEOSTASIS	vv34020Calcium_signaling_pathway vv34626Plant-pathogen_interaction	-0.39262
VIT_15s0046g00440	Phosphatidylinositol 3- and 4-kinase / ubiquitin	CELLULAR PROCESSES, SIGNALLING & HOMEOSTASIS		-0.392982
VIT_17s0000g01250	F-box/LRR-repeat protein	PROTEIN METABOLISM		-0.393288
VIT_11s0016g05560	Glucan endo-1,3-beta-glucosidase 7 precursor	CARBOHYDRATE METABOLISM	vv10500Starch_and_sucrose_metabolism	-0.393584
VIT_00s0193g00110	Ankyrin repeat protein	GENE FAMILIES WITH DIVERSE FUNCTIONS		-0.394247
VIT_18s0001g11520	flavonoid 3-monooxygenase	SECONDARY METABOLISM	vv10941Flavonoid_biosynthesis	-0.39529
VIT_14s0068g01120	Alpha-mannosidase precursor lysosomal	CARBOHYDRATE METABOLISM	vv10511N-Glycan_degradation	-0.395309
VIT_03s0038g04400	C3H2C3 ring-finger protein	NUCLEIC ACID METABOLISM & REGULATION OF GENE EXPRESSION		-0.395767
VIT_10s0092g00210	Transcription factor jumonji (jmj) protein	TRANSCRIPTION FACTORS	vv60038Jumonji	-0.396536
VIT_08s0007g04290	Ubiquitin-protein ligase E3 B	PROTEIN METABOLISM	vv24120Ubiquitin_mediated_proteolysis vv50110Protein_coat	-0.396622
VIT_16s0039g00910	CYP89A28	CELLULAR PROCESSES, SIGNALLING & HOMEOSTASIS		-0.396738
VIT_18s0086g00210	S-locus receptor protein kinase	CELLULAR PROCESSES, SIGNALLING & HOMEOSTASIS		-0.397036
VIT_10s0003g04390	ABC transporter C member 11	TRANSPORT	vv52010ABC_transporters	-0.397843
VIT_02s0033g01150	Unknown protein	UNKNOWN		-0.398501
VIT_00s0567g00010	MAPKKK5	CELLULAR PROCESSES, SIGNALLING & HOMEOSTASIS		-0.400791
VIT_15s0046g00020	Ubiquitin-protein ligase	PROTEIN METABOLISM		-0.401433
VIT_04s0008g03100	Unknown protein	UNKNOWN		-0.401899
VIT_18s0166g00210	Regulator of chromosome condensation (RCC1)	CELLULAR PROCESSES, SIGNALLING & HOMEOSTASIS	vv50112Nuclear_pore_complex	-0.401908
VIT_18s0001g01180	Vacuolar sorting-associated protein (Vps27)	CELLULAR PROCESSES, SIGNALLING & HOMEOSTASIS	vv50111Tethering_factors	-0.403207
VIT_06s0004g05020	Haloacid dehalogenase hydrolase	ENERGY METABOLISM	vv10630Glyoxylate_and_dicarboxylate_metabolism	-0.405053
VIT_09s0002g00740	COP1-interacting protein	PROTEIN METABOLISM	vv24120Ubiquitin_mediated_proteolysis	-0.40622
VIT_07s0031g00990	Binding	UNKNOWN		-0.406981
VIT_01s0146g00450	Transport inhibitor response 1 protein	HORMONE METABOLISM & SIGNALLING	vv30003Auxin_signaling	-0.407335
VIT_12s0134g00300	S-locus lectin protein kinase family	CELLULAR PROCESSES, SIGNALLING & HOMEOSTASIS		-0.407684
VIT_05s0102g00210	Unknown protein	UNKNOWN		-0.407792
VIT_16s0098g00420	Ser/Thr receptor-like kinase1	CELLULAR PROCESSES, SIGNALLING & HOMEOSTASIS		-0.40813
VIT_16s0050g01850	AAA-type ATPase	GENE FAMILIES WITH DIVERSE FUNCTIONS		-0.408889
VIT_05s0020g03090	Chloride channel protein (CLC-d)	TRANSPORT	vv50124Porters_cat_30_to_64	-0.410243
VIT_06s0004g03100	MLO1	RESPONSE TO STRESS		-0.411492
VIT_08s0007g06740	Seven in absentia SINA2	PROTEIN METABOLISM	vv24120Ubiquitin_mediated_proteolysis	-0.412326
VIT_13s0074g00010	Protein phosphate transporter traffic facilitator 1 (PHF-1)	CELLULAR PROCESSES, SIGNALLING & HOMEOSTASIS	vv50109Incompletely_characterized_transport_systems vv50110Protein_coat	-0.412375
VIT_11s0016g04560	Bile acid sodium symporter	TRANSPORT	vv50123Porters_cat_18_to_29	-0.412832
VIT_14s0128g00250	Nuclear transcription factor Y subunit C-9	TRANSCRIPTION FACTORS	vv60021CCAAT	-0.413251
VIT_08s0007g02300	VPS60.2 SNF7	CELLULAR PROCESSES, SIGNALLING & HOMEOSTASIS	vv50111Tethering_factors	-0.413657
VIT_15s0046g01270	Unknown protein	UNKNOWN		-0.414474
VIT_11s0016g04490	IAA16	HORMONE METABOLISM & SIGNALLING	vv30003Auxin_signaling vv60008AUXIAA	-0.4146
VIT_01s0026g01880	Protein kinase APK1B	CELLULAR PROCESSES, SIGNALLING & HOMEOSTASIS		-0.414722
VIT_03s0038g03960	Calcium-dependent protein kinase 6 CPK6	HORMONE METABOLISM & SIGNALLING	vv30001ABA_signaling vv34626Plant-pathogen_interaction	-0.415553
VIT_13s0156g00550	S-receptor kinase	CELLULAR PROCESSES, SIGNALLING & HOMEOSTASIS		-0.416304
VIT_16s0050g00170	HcrVf3 protein	RESPONSE TO STRESS	vv34626Plant-pathogen_interaction	-0.416647
VIT_18s0076g00330	VirE2-interacting protein (VIP1)	TRANSCRIPTION FACTORS	vv60012BZIP	-0.418117
VIT_14s0036g00370	Serine/threonine-protein phosphatase PP1	CARBOHYDRATE METABOLISM	vv10500Starch_and_sucrose_metabolism	-0.418421
VIT_16s0050g00080	Remorin	UNKNOWN		-0.418929
VIT_14s0083g00340	Beta-glucan-binding protein 4	CARBOHYDRATE METABOLISM	vv10052Galactose_metabolism vv10511N-Glycan_degradation vv10600Sphingolipid_metabolism	-0.420537
VIT_18s0001g11260	Nucleobase-ascorbate transporter 3 (NAT3)	TRANSPORT	vv50124Porters_cat_30_to_64	-0.420766
VIT_13s0156g00580	S-receptor kinase	CELLULAR PROCESSES, SIGNALLING & HOMEOSTASIS		-0.421313
VIT_17s0000g05520	Calcium-dependent protein kinase 30 CPK30	RESPONSE TO STRESS	vv34626Plant-pathogen_interaction	-0.421431
VIT_07s0005g02190	Zinc finger (C2H2 type) family	TRANSCRIPTION FACTORS	vv60017C2H2	-0.422451
VIT_13s0064g00050	Glutamine-fructose-6-phosphate transaminase 2	AMINO ACID METABOLISM	vv10251Glutamate_metabolism vv10530Aminosugars_metabolism	-0.4234
VIT_06s0004g01720	Unknown protein	UNKNOWN		-0.423453
VIT_06s0004g02730	Unknown protein	UNKNOWN		-0.424183
VIT_00s0641g00010	Protein serine/threonine kinase	CELLULAR PROCESSES, SIGNALLING & HOMEOSTASIS		-0.424242
VIT_12s0055g01160	Brassinosteroid insensitive 1-associated receptor kinase 1	HORMONE METABOLISM & SIGNALLING	vv30005Brassinosteroids_signaling vv34626Plant-pathogen_interaction	-0.424245
VIT_04s0008g04410	Hypoxia up-regulated 1 HSP70	TRANSPORT	vv50101Channels_and_pores	-0.424498
VIT_02s0025g04010	flavonoid 3-monooxygenase	SECONDARY METABOLISM	vv10941Flavonoid_biosynthesis	-0.425104
VIT_15s0046g00470	Dynamin-like protein 2b	CELLULAR PROCESSES, SIGNALLING & HOMEOSTASIS	vv50109Incompletely_characterized_transport_systems vv50110Protein_coat	-0.427545
VIT_18s0001g15670	Cytoplasm protein	CELLULAR PROCESSES, SIGNALLING & HOMEOSTASIS		-0.428536
VIT_12s0055g00430	Unknown protein	UNKNOWN		-0.428977
VIT_18s0001g11430	flavonoid 3-monooxygenase	SECONDARY METABOLISM	vv10941Flavonoid_biosynthesis	-0.430102
VIT_06s0004g07830	SOS2 (salt overly sensitive 2)	HORMONE METABOLISM & SIGNALLING	vv30001ABA_signaling	-0.430128
VIT_09s0002g01730	Phospholipid-transporting ATPase	TRANSPORT	vv50131Primary_active_transporter_cat_A2_to_A4	-0.430152
VIT_07s0031g01070	Ascorbate oxidase	ORGANIC ACID METABOLISM	vv10053Ascorbate_and_aldarate_metabolism vv50109Incompletely_characterized_transport_systems	-0.430323
VIT_18s0001g15660	Pathogen-related	RESPONSE TO STRESS		-0.430425
VIT_16s0039g01850	Syntaxin 7	CELLULAR PROCESSES, SIGNALLING & HOMEOSTASIS	vv24130SNARE_interactions_in_vesicular_transport vv44145Phagosome vv50101Channels_and_pores	-0.430522
VIT_07s0151g00500	MLK/Raf-related protein kinase 1	CELLULAR PROCESSES, SIGNALLING & HOMEOSTASIS		-0.431179
VIT_07s0031g01130	Ascorbate oxidase	ORGANIC ACID METABOLISM	vv10053Ascorbate_and_aldarate_metabolism vv50109Incompletely_characterized_transport_systems	-0.432
VIT_19s0014g00290	UDP-glucose 4,6-dehydratase	CARBOHYDRATE METABOLISM	vv10520Nucleotide_sugars_metabolism	-0.43203
VIT_08s0007g05790	Calmodulin	CELLULAR PROCESSES, SIGNALLING & HOMEOSTASIS	vv34020Calcium_signaling_pathway vv34626Plant-pathogen_interaction	-0.432888
VIT_09s0002g05810	Boron transporter-like protein 4	TRANSPORT	vv50124Porters_cat_30_to_64	-0.434347
VIT_16s0050g02560	Cyclic nucleotide-regulated ion channel 1	RESPONSE TO STRESS	vv34626Plant-pathogen_interaction vv50101Channels_and_pores	-0.43438
VIT_03s0017g00650	GTP cyclohydrolase II	CELLULAR PROCESSES, SIGNALLING & HOMEOSTASIS	vv10740Riboflavin_metabolism	-0.434533
VIT_00s0202g00040	Ankyrin repeat protein	GENE FAMILIES WITH DIVERSE FUNCTIONS		-0.435081
VIT_16s0039g01390	TRNA-Ala synthetase, cytosolic	AMINO ACID METABOLISM	vv10252Alanine_and_aspartate_metabolism vv20970Aminoacyl-tRNA_biosynthesis	-0.436003
VIT_08s0058g00270	Importin beta-2	TRANSPORT	vv23013RNA_transport vv50109Incompletely_characterized_transport_systems vv50112Nuclear_pore_complex	-0.436703
VIT_05s0062g00150	Pentatricopeptide repeat protein	GENE FAMILIES WITH DIVERSE FUNCTIONS		-0.437778
VIT_17s0000g02950	Glutathione S-transferase 25 GSTU7	RESPONSE TO STRESS	vv10480Glutathione_metabolism	-0.438159
VIT_18s0001g11820	LIM domain containing protein	TRANSCRIPTION FACTORS	vv60040LIM	-0.438652
VIT_00s0269g00150	IMP dehydrogenase/GMP reductase	NUCLEIC ACID METABOLISM & REGULATION OF GENE EXPRESSION	vv10230Purine_metabolism	-0.438683
VIT_00s0353g00060	ARK3 (Arabidopsis Receptor Kinase 3)	CELLULAR PROCESSES, SIGNALLING & HOMEOSTASIS		-0.438735
VIT_11s0206g00080	Calmodulin-binding protein	CELLULAR PROCESSES, SIGNALLING & HOMEOSTASIS	vv34020Calcium_signaling_pathway vv34626Plant-pathogen_interaction	-0.438797
VIT_06s0004g07920	WNK5 (Arabidopsis WNK kinase 5)	DEVELOPMENT		-0.4389
VIT_00s1286g00010	Stress-induced-phosphoprotein 1	PROTEIN METABOLISM		-0.439704
VIT_19s0014g04090	Serine/threonine-protein kinase receptor ARK3	CELLULAR PROCESSES, SIGNALLING & HOMEOSTASIS		-0.439853
VIT_07s0031g02390	Phytoalexin-deficient 4 protein (PAD4)	HORMONE METABOLISM & SIGNALLING	vv30011Jasmonate_signaling	-0.439941
VIT_17s0000g01450	Exocyst subunit EXO70 F1	CELLULAR PROCESSES, SIGNALLING & HOMEOSTASIS	vv50111Tethering_factors	-0.441388
VIT_19s0177g00070	Polyubiquitin (UBQ14)	PROTEIN METABOLISM		-0.442909
VIT_17s0000g02930	Glutathione S-transferase 25 GSTU7	RESPONSE TO STRESS	vv10480Glutathione_metabolism	-0.443083
VIT_16s0039g01330	Receptor kinase homolog LRK10	CELLULAR PROCESSES, SIGNALLING & HOMEOSTASIS		-0.445445
VIT_11s0037g00300	Signal recognition particle receptor alpha subunit	PROTEIN METABOLISM	vv23060Protein_export vv50132Primary_active_transporter_cat_A5_to_A8	-0.44592
VIT_04s0023g02970	UPF0183 protein	UNKNOWN		-0.446049
VIT_18s0089g00910	Auxin response factor 1	HORMONE METABOLISM & SIGNALLING	vv30003Auxin_signaling vv60004ARF	-0.446434
VIT_00s2851g00010	Stress-induced-phosphoprotein 1	RESPONSE TO STRESS		-0.447368
VIT_14s0036g00990	Polyubiquitin (UBQ4)	PROTEIN METABOLISM		-0.447837
VIT_09s0002g01900	APM1 (Aminopeptidase M1)	HORMONE METABOLISM & SIGNALLING	vv50004Auxin_transport	-0.450712
VIT_18s0001g11470	CyP82A3	CELLULAR PROCESSES, SIGNALLING & HOMEOSTASIS		-0.452406
VIT_02s0025g03290	Hydroxyproline-rich glycoprotein	CELLULAR PROCESSES, SIGNALLING & HOMEOSTASIS	vv40006Cell_wall	-0.452471
VIT_16s0050g01700	Receptor serine/threonine kinase PR5K	CELLULAR PROCESSES, SIGNALLING & HOMEOSTASIS		-0.453571
VIT_16s0100g00640	Rhomboid ATRBL2	UNKNOWN		-0.454318
VIT_15s0046g03090	DTA2 (downstream target of AGL15 2)	UNKNOWN		-0.454736
VIT_04s0044g01620	RGLG1 (ring Domain LIGASE1)	HORMONE METABOLISM & SIGNALLING	vv50004Auxin_transport	-0.456137
VIT_00s1614g00010	Receptor serine/threonine kinase	CELLULAR PROCESSES, SIGNALLING & HOMEOSTASIS		-0.456448
VIT_02s0025g04020	S-N-methylcoclaurine 3'-hydroxylase	SECONDARY METABOLISM	vv10950Alkaloid_biosynthesis_I	-0.456535
VIT_04s0008g01070	Calmodulin-binding region IQD6	CELLULAR PROCESSES, SIGNALLING & HOMEOSTASIS		-0.457098
VIT_19s0014g02340	Protein phosphatase 2C	CELLULAR PROCESSES, SIGNALLING & HOMEOSTASIS		-0.458151
VIT_09s0070g00030	Stromal cell-derived factor 2 protein precursor (SDF2 protein)	DEVELOPMENT		-0.458296
VIT_17s0000g03600	ATSYTE/NTMC2T3.1/NTMC2TYPE3.1/SYTE	TRANSPORT	vv50109Incompletely_characterized_transport_systems	-0.458596
VIT_18s0122g00110	Unknown protein	UNKNOWN		-0.459674
VIT_12s0028g03310	Protein phosphatase 2C	CELLULAR PROCESSES, SIGNALLING & HOMEOSTASIS		-0.460105
VIT_18s0122g00500	BZIP transcription factor BZIP60	TRANSCRIPTION FACTORS	vv60012BZIP	-0.4603
VIT_03s0038g04670	Isoflavone reductase	SECONDARY METABOLISM	vv10943Isoflavonoid_biosynthesis	-0.460984
VIT_18s0122g00070	DNAJ heat shock N-terminal domain-containing protein	PROTEIN METABOLISM	vv50132Primary_active_transporter_cat_A5_to_A8	-0.46174
VIT_01s0026g01890	UDP-galactose transporter 3	TRANSPORT	vv50122Porters_cat_7_to_17	-0.461744
VIT_01s0026g00840	ARL1 (ARG1-like 1)	TRANSPORT	vv50132Primary_active_transporter_cat_A5_to_A8	-0.461797
VIT_06s0004g08440	Unknown protein	UNKNOWN		-0.461823
VIT_00s2086g00010	1-aminocyclopropane-1-carboxylate oxidase 1	HORMONE METABOLISM & SIGNALLING	vv10640Propanoate_metabolism vv30008Ethylene_signaling	-0.462092
VIT_16s0098g00760	No apical meristem cup-shaped cotyledon2	TRANSCRIPTION FACTORS	vv60046NAC	-0.462164
VIT_05s0094g01570	MLO1	RESPONSE TO STRESS		-0.463203
VIT_15s0048g02240	Acid phosphatase PAP14	CELLULAR PROCESSES, SIGNALLING & HOMEOSTASIS	vv10740Riboflavin_metabolism	-0.463551
VIT_12s0035g00330	AAA-type ATPase	GENE FAMILIES WITH DIVERSE FUNCTIONS		-0.465582
VIT_00s0772g00010	Protein kinase	CELLULAR PROCESSES, SIGNALLING & HOMEOSTASIS		-0.466235
VIT_16s0098g01220	RabGAP/TBC domain-containing protein	CELLULAR PROCESSES, SIGNALLING & HOMEOSTASIS		-0.466575
VIT_10s0042g00700	Leucine-rich repeat receptor-like protein kinase 1	CELLULAR PROCESSES, SIGNALLING & HOMEOSTASIS		-0.46706
VIT_15s0048g02520	Zinc transporter (ZAT)	TRANSPORT	vv50121Porters_cat_1_to_6	-0.467174
VIT_16s0148g00260	Ser/Thr receptor-like kinase1	CELLULAR PROCESSES, SIGNALLING & HOMEOSTASIS		-0.46724
VIT_00s0634g00030	Brassinosteroid insensitive 1-associated receptor kinase 1	HORMONE METABOLISM & SIGNALLING	vv30005Brassinosteroids_signaling vv34626Plant-pathogen_interaction	-0.467313
VIT_00s0194g00180	Unknown protein	UNKNOWN		-0.467839
VIT_04s0044g01000	Pectinesterase family	CELLULAR PROCESSES, SIGNALLING & HOMEOSTASIS	vv40006Cell_wall	-0.468493
VIT_16s0148g00420	Rust resistance kinase Lr10	CELLULAR PROCESSES, SIGNALLING & HOMEOSTASIS		-0.469297
VIT_10s0003g01420	CBL-interacting protein kinase 19 CIPK19	CELLULAR PROCESSES, SIGNALLING & HOMEOSTASIS		-0.469509
VIT_16s0050g02350	Regulator of nonsense transcripts 1	NUCLEIC ACID METABOLISM & REGULATION OF GENE EXPRESSION	vv23013RNA_transport vv23015mRNA_surveillance_pathway	-0.470457
VIT_00s0301g00090	NDA2 (alternative NAD(P)H dehydrogenase 2)	ENERGY METABOLISM	vv10190Oxidative_phosphorylation vv50134Primary_active_transporter_cat_D1	-0.470554
VIT_11s0016g00920	Copper transporter 5	TRANSPORT	vv50101Channels_and_pores	-0.470582
VIT_18s0001g02970	Glucose-6-phosphate/phosphate translocator related	TRANSPORT	vv50122Porters_cat_7_to_17	-0.471004
VIT_00s0187g00210	Rho GDP-dissociation inhibitor 2	CELLULAR PROCESSES, SIGNALLING & HOMEOSTASIS		-0.471254
VIT_15s0046g01840	Transmembrane protein	UNKNOWN		-0.471838
VIT_00s2248g00010	Rust resistance kinase Lr10	CELLULAR PROCESSES, SIGNALLING & HOMEOSTASIS		-0.472533
VIT_08s0040g00870	BZIP transcription factor BZIP28	TRANSCRIPTION FACTORS	vv60012BZIP	-0.472855
VIT_06s0061g01480	ABC transporter G member 22	TRANSPORT	vv52010ABC_transporters	-0.47297
VIT_01s0010g01850	Regulator of nonsense transcripts 1	NUCLEIC ACID METABOLISM & REGULATION OF GENE EXPRESSION	vv23013RNA_transport vv23015mRNA_surveillance_pathway	-0.473085
VIT_02s0236g00100	Unknown	UNKNOWN		-0.473427
VIT_18s0001g15640	Pathogenesis-related	RESPONSE TO STRESS		-0.47385
VIT_13s0067g02520	Major Facilitator Superfamily MFS	TRANSPORT	vv50121Porters_cat_1_to_6	-0.473891
VIT_07s0031g00660	Unknown protein	UNKNOWN		-0.477089
VIT_12s0028g01410	Heat shock transcription factor A4A	PROTEIN METABOLISM	vv60037HSF	-0.477105
VIT_00s1542g00010	Receptor protein kinase	CELLULAR PROCESSES, SIGNALLING & HOMEOSTASIS		-0.477192
VIT_12s0028g00580	Unknown protein	UNKNOWN		-0.478003
VIT_08s0056g00250	Harpin-induced 1	RESPONSE TO STRESS		-0.478093
VIT_06s0080g00040	ABC transporter G member 22	TRANSPORT	vv52010ABC_transporters	-0.478577
VIT_01s0011g05350	Cysteine-rich RLK10	CELLULAR PROCESSES, SIGNALLING & HOMEOSTASIS		-0.479203
VIT_17s0000g03880	Aspartyl protease	PROTEIN METABOLISM		-0.480101
VIT_02s0236g00120	Unknown	UNKNOWN		-0.480995
VIT_14s0066g02250	Leucine-rich repeat transmembrane protein kinase	CELLULAR PROCESSES, SIGNALLING & HOMEOSTASIS		-0.4813
VIT_01s0026g02470	Zinc finger (C3HC4-type ring finger)	TRANSCRIPTION FACTORS	vv60078Other_zf-C3HC4	-0.481675
VIT_04s0008g06800	Enhancer of rudimentary protein	UNKNOWN		-0.481954
VIT_01s0011g03850	Unknown protein	UNKNOWN		-0.482253
VIT_15s0048g02230	Calcineurin phosphoesterase	CELLULAR PROCESSES, SIGNALLING & HOMEOSTASIS		-0.482675
VIT_07s0005g00490	UDP-glucuronic acid decarboxylase 1	CARBOHYDRATE METABOLISM	vv10500Starch_and_sucrose_metabolism vv10520Nucleotide_sugars_metabolism	-0.48286
VIT_05s0049g00940	Inorganic phosphate transporter 1-4	TRANSPORT	vv50121Porters_cat_1_to_6	-0.482878
VIT_18s0001g00180	Protein kinase	CELLULAR PROCESSES, SIGNALLING & HOMEOSTASIS		-0.484335
VIT_13s0064g01300	RAB GTPase SMG1	CELLULAR PROCESSES, SIGNALLING & HOMEOSTASIS		-0.484834
VIT_12s0121g00300	Brassinosteroid insensitive 1-associated receptor kinase 1	HORMONE METABOLISM & SIGNALLING	vv30005Brassinosteroids_signaling vv34626Plant-pathogen_interaction	-0.485442
VIT_11s0065g00140	Serine/threonine/tyrosine kinase DSK2	CELLULAR PROCESSES, SIGNALLING & HOMEOSTASIS		-0.485798
VIT_12s0028g03600	Unknown protein	UNKNOWN		-0.4865
VIT_11s0037g00390	Unknown protein	UNKNOWN		-0.48759
VIT_14s0066g02030	Cation efflux system protein, CDF family	TRANSPORT	vv50121Porters_cat_1_to_6	-0.488607
VIT_11s0118g00360	Leucoanthocyanidin dioxygenase	SECONDARY METABOLISM	vv10941Flavonoid_biosynthesis	-0.488783
VIT_00s0264g00020	Zinc finger (C3HC4-type ring finger)	TRANSCRIPTION FACTORS	vv60078Other_zf-C3HC4	-0.488797
VIT_02s0087g00800	Unknown protein	UNKNOWN		-0.490535
VIT_08s0058g00980	Cationic peroxidase	RESPONSE TO STRESS	vv10360Phenylalanine_metabolism vv10680Methane_metabolism	-0.49056
VIT_15s0021g00480	Dynamin-like protein 2b	CELLULAR PROCESSES, SIGNALLING & HOMEOSTASIS	vv50109Incompletely_characterized_transport_systems vv50110Protein_coat	-0.490875
VIT_01s0011g00160	Alpha-1,4-glucan-protein synthase	CARBOHYDRATE METABOLISM	vv10500Starch_and_sucrose_metabolism	-0.491328
VIT_02s0025g01320	No hit	UNKNOWN		-0.491492
VIT_15s0046g03500	Metal ion binding	UNKNOWN		-0.491497
VIT_15s0024g00400	R protein MLA10	RESPONSE TO STRESS	vv34627R_proteins_from_Plant-pathogen_interaction	-0.492172
VIT_00s0231g00020	Zinc finger (C3HC4-type ring finger)	TRANSCRIPTION FACTORS	vv60078Other_zf-C3HC4	-0.492726
VIT_07s0005g00990	Dehydration-induced 19	RESPONSE TO STRESS		-0.494678
VIT_06s0004g03620	MAPK MPK13	HORMONE METABOLISM & SIGNALLING		-0.494687
VIT_17s0000g03510	Serine/threonine kinase BRLK	CELLULAR PROCESSES, SIGNALLING & HOMEOSTASIS		-0.495886
VIT_18s0122g00630	Cinnamoyl-CoA reductase	SECONDARY METABOLISM	vv10940Phenylpropanoid_biosynthesis	-0.497518
VIT_03s0091g00480	Zinc finger (C3HC4-type ring finger)	TRANSCRIPTION FACTORS	vv60078Other_zf-C3HC4	-0.49787
VIT_04s0023g01040	LIM domain containing protein	TRANSCRIPTION FACTORS	vv60040LIM	-0.498079
VIT_03s0180g00030	Calcium-binding protein	CELLULAR PROCESSES, SIGNALLING & HOMEOSTASIS		-0.498267
VIT_18s0001g04600	Glutaredoxin	RESPONSE TO STRESS		-0.498842
VIT_06s0004g01810	MSF1	PROTEIN METABOLISM		-0.498947
VIT_07s0129g00890	Protein kinase	CELLULAR PROCESSES, SIGNALLING & HOMEOSTASIS		-0.499183
VIT_17s0000g05030	Alpha-1,4-glucan-protein synthase 1	CARBOHYDRATE METABOLISM	vv10500Starch_and_sucrose_metabolism	-0.499276
VIT_03s0167g00220	MEK1	RESPONSE TO STRESS	vv34626Plant-pathogen_interaction	-0.50008
VIT_19s0093g00160	Glutathione S-transferase 8 GSTU19	RESPONSE TO STRESS	vv10480Glutathione_metabolism	-0.500153
VIT_06s0004g02980	Kelch repeat-containing F-box protein	UNKNOWN		-0.500278
VIT_16s0148g00180	Kinase	CELLULAR PROCESSES, SIGNALLING & HOMEOSTASIS		-0.500604
VIT_14s0066g02040	Chaperone BCS1 mitochondrial	PROTEIN METABOLISM		-0.501581
VIT_12s0134g00550	Equilibrative nucleoside transporter (ENT3)	HORMONE METABOLISM & SIGNALLING	vv10908Zeatin_biosynthesis vv50124Porters_cat_30_to_64	-0.501632
VIT_19s0093g00350	Glutathione S-transferase 25 GSTU25	RESPONSE TO STRESS	vv10480Glutathione_metabolism	-0.50189
VIT_00s2365g00010	Kinase	CELLULAR PROCESSES, SIGNALLING & HOMEOSTASIS		-0.501917
VIT_13s0067g03220	Unknown protein	UNKNOWN		-0.501994
VIT_15s0048g00710	Zinc finger (DHHC type)	TRANSCRIPTION FACTORS	vv60079Other_zf-DHHC	-0.502248
VIT_08s0007g01510	Phosphatidic acid phosphatase / PAP2	LIPID METABOLISM	vv10561Glycerolipid_metabolism vv10564Glycerophospholipid_metabolism vv10565Ether_lipid_metabolism vv10600Sphingolipid_metabolism	-0.50664
VIT_19s0015g02700	Glutathione S-transferase 25 GSTU25	RESPONSE TO STRESS	vv10480Glutathione_metabolism	-0.507198
VIT_11s0016g01990	Regulatory protein NPR1 (Nonexpresser of PR genes 1)	HORMONE METABOLISM & SIGNALLING	vv30011Jasmonate_signaling vv60093TRAF	-0.507238
VIT_14s0068g02290	Disease resistance protein	RESPONSE TO STRESS	vv34626Plant-pathogen_interaction	-0.508109
VIT_12s0057g00010	Diacylglycerol kinase	LIPID METABOLISM	vv10561Glycerolipid_metabolism vv10564Glycerophospholipid_metabolism vv34070Phosphatidylinositol_signaling_system	-0.508131
VIT_07s0005g04890	Glutathione S-transferase 25 GSTU7	RESPONSE TO STRESS	vv10480Glutathione_metabolism	-0.508364
VIT_14s0219g00080	Unknown protein	UNKNOWN		-0.508437
VIT_02s0236g00040	Peptidyl-prolyl cis-trans isomerase, cyclophilin type	PROTEIN METABOLISM		-0.508725
VIT_13s0047g01210	Phospholipid-translocating ATPase ALA1	TRANSPORT	vv50131Primary_active_transporter_cat_A2_to_A4	-0.509442
VIT_15s0021g00890	Ring-H2 zinc finger protein ATL4	UNKNOWN		-0.509483
VIT_11s0052g01380	Calmodulin-binding protein	CELLULAR PROCESSES, SIGNALLING & HOMEOSTASIS	vv34020Calcium_signaling_pathway vv34626Plant-pathogen_interaction	-0.50982
VIT_18s0072g00740	SEC5A (exocyst complex component SEC5)	CELLULAR PROCESSES, SIGNALLING & HOMEOSTASIS	vv50111Tethering_factors	-0.509907
VIT_10s0003g02060	Ankyrin protein kinase	GENE FAMILIES WITH DIVERSE FUNCTIONS		-0.510361
VIT_10s0116g01660	Lactoylglutathione lyase	CARBOHYDRATE METABOLISM	vv10620Pyruvate_metabolism	-0.510941
VIT_06s0004g03320	Zinc finger (C3HC4-type ring finger)	TRANSCRIPTION FACTORS	vv60078Other_zf-C3HC4	-0.511356
VIT_02s0025g02470	Unknown protein	UNKNOWN		-0.511951
VIT_08s0056g00100	Protein kinase	CELLULAR PROCESSES, SIGNALLING & HOMEOSTASIS		-0.511996
VIT_13s0101g00060	No hit	UNKNOWN		-0.512105
VIT_12s0028g02210	Riboflavin kinase	COFACTORS AND VITAMIN METABOLISM	vv10740Riboflavin_metabolism	-0.512468
VIT_01s0011g05880	RDR1 (RNA-dependent RNA polymerase 1)	NUCLEIC ACID METABOLISM & REGULATION OF GENE EXPRESSION		-0.512669
VIT_06s0004g04620	Unknown	UNKNOWN		-0.512785
VIT_19s0015g02730	Glutathione S-transferase 25 GSTU25	RESPONSE TO STRESS	vv10480Glutathione_metabolism	-0.513809
VIT_06s0061g00090	DnaJ homolog, subfamily C, member 7	PROTEIN METABOLISM	vv50132Primary_active_transporter_cat_A5_to_A8	-0.514305
VIT_01s0011g02200	Glutamine synthetase	AMINO ACID METABOLISM	vv10251Glutamate_metabolism vv10550Peptidoglycan_biosynthesis vv10910Nitrogen_metabolism	-0.514659
VIT_13s0019g01130	DC1 domain-containing protein	UNKNOWN		-0.514704
VIT_00s0225g00100	Armadillo	UNKNOWN		-0.516372
VIT_16s0022g00660	Trehalose-6-phosphate phosphatase	CARBOHYDRATE METABOLISM	vv10500Starch_and_sucrose_metabolism	-0.516662
VIT_16s0098g00870	Transparent testa glabra 1	CELLULAR PROCESSES, SIGNALLING & HOMEOSTASIS	vv44110Cell_cycle	-0.516672
VIT_14s0030g01440	EDR1 (Enhanced disease resistance 1)	CELLULAR PROCESSES, SIGNALLING & HOMEOSTASIS		-0.516853
VIT_16s0039g01310	Receptor serine/threonine kinase PR5K	CELLULAR PROCESSES, SIGNALLING & HOMEOSTASIS		-0.516919
VIT_00s0454g00010	Subtilase	PROTEIN METABOLISM		-0.519054
VIT_07s0031g00490	MAP3K protein kinase	CELLULAR PROCESSES, SIGNALLING & HOMEOSTASIS		-0.519361
VIT_05s0124g00610	Ankyrin repeat protein family	GENE FAMILIES WITH DIVERSE FUNCTIONS	vv50108Accessory_factors_involved_in_transport	-0.51997
VIT_01s0011g01040	RPM1 (resistance to p. syringae pv maculicola 1)	RESPONSE TO STRESS	vv34626Plant-pathogen_interaction	-0.520149
VIT_11s0103g00520	Unknown	UNKNOWN		-0.520296
VIT_10s0042g00600	Leucine Rich Repeat receptor-like kinase	CELLULAR PROCESSES, SIGNALLING & HOMEOSTASIS		-0.520656
VIT_16s0039g01210	Ser/Thr receptor-like kinase1	CELLULAR PROCESSES, SIGNALLING & HOMEOSTASIS		-0.521124
VIT_13s0019g01430	Heat shock protein 70	PROTEIN METABOLISM	vv23040Spliceosome vv24141Protein_processing_in_endoplasmic_reticulum vv50101Channels_and_pores	-0.521327
VIT_00s2563g00010	Glycogenin glucosyltransferase	CARBOHYDRATE METABOLISM	vv10500Starch_and_sucrose_metabolism	-0.522544
VIT_06s0004g04950	Scarecrow-like transcription factor 14 SCL14	TRANSCRIPTION FACTORS	vv60032GRAS	-0.523115
VIT_00s0294g00070	Ser/Thr receptor-like kinase1	CELLULAR PROCESSES, SIGNALLING & HOMEOSTASIS		-0.523317
VIT_04s0008g04180	Arsenite transport protein (ArsB)	TRANSPORT	vv50124Porters_cat_30_to_64	-0.523388
VIT_08s0007g08410	4,5-DOPA dioxygenase extradiol	AMINO ACID METABOLISM	vv10350Tyrosine_metabolism	-0.524689
VIT_05s0094g01080	Ankyrin protein kinase	GENE FAMILIES WITH DIVERSE FUNCTIONS	vv50108Accessory_factors_involved_in_transport	-0.525531
VIT_02s0025g03310	Arsenite transport protein (ArsB)	TRANSPORT	vv50124Porters_cat_30_to_64	-0.525768
VIT_08s0040g03100	Glutathione S-transferase GSTO1	RESPONSE TO STRESS	vv10480Glutathione_metabolism	-0.527053
VIT_15s0048g00530	Auxin-responsive SAUR11	HORMONE METABOLISM & SIGNALLING	vv30003Auxin_signaling	-0.527436
VIT_04s0008g01060	Substrate carrier, Mitochondrial	TRANSPORT	vv50123Porters_cat_18_to_29	-0.527479
VIT_19s0014g04150	S-receptor protein kinase	CELLULAR PROCESSES, SIGNALLING & HOMEOSTASIS		-0.527804
VIT_19s0014g00470	RKF1 (receptor-like kinase in flowers 1)	CELLULAR PROCESSES, SIGNALLING & HOMEOSTASIS		-0.528422
VIT_00s0370g00070	Epoxide hydrolase	RESPONSE TO STRESS		-0.528719
VIT_10s0116g00400	SEC14 cytosolic factor	TRANSPORT	vv50122Porters_cat_7_to_17	-0.5303
VIT_16s0050g02740	Receptor-like protein kinase	CELLULAR PROCESSES, SIGNALLING & HOMEOSTASIS		-0.530332
VIT_07s0031g02970	Unknown protein	UNKNOWN		-0.530447
VIT_06s0080g00450	Calcium-binding protein CML	RESPONSE TO STRESS	vv34626Plant-pathogen_interaction	-0.530555
VIT_11s0016g01830	Protein kinase	CELLULAR PROCESSES, SIGNALLING & HOMEOSTASIS		-0.530927
VIT_05s0049g00180	IBR10 (indole-3-butyric acid response 10); catalytic/ dodecenoyl-CoA delta-isomerase [Arabidopsis thaliana]	HORMONE METABOLISM & SIGNALLING		-0.531245
VIT_12s0134g00290	Receptor ser/thr protein kinase	CELLULAR PROCESSES, SIGNALLING & HOMEOSTASIS		-0.532622
VIT_19s0093g00400	Glutathione S-transferase 25 GSTU25	RESPONSE TO STRESS	vv10480Glutathione_metabolism	-0.533272
VIT_09s0018g01660	Biopterin transport-related protein BT1	TRANSPORT	vv50125Porters_cat_66_to_94	-0.533301
VIT_06s0004g06390	UDP-glucose glucosyltransferase	CARBOHYDRATE METABOLISM	vv10500Starch_and_sucrose_metabolism	-0.533754
VIT_04s0023g01270	Transporter-related	TRANSPORT	vv50109Incompletely_characterized_transport_systems	-0.533794
VIT_07s0141g00250	Ethylene-induced calmodulin-binding protein 1	HORMONE METABOLISM & SIGNALLING	vv30008Ethylene_signaling vv30011Jasmonate_signaling vv60020CAMTA	-0.534764
VIT_15s0048g01160	Phospholipase D beta 1	LIPID METABOLISM	vv10564Glycerophospholipid_metabolism vv10565Ether_lipid_metabolism vv34020Calcium_signaling_pathway vv50110Protein_coat	-0.534981
VIT_00s0258g00040	Ser/Thr receptor-like kinase1	CELLULAR PROCESSES, SIGNALLING & HOMEOSTASIS		-0.535036
VIT_14s0006g01840	Seven in absentia protein	PROTEIN METABOLISM	vv24120Ubiquitin_mediated_proteolysis vv60035HMG	-0.535336
VIT_06s0061g00380	Phosphatidate cytidylyltransferase	LIPID METABOLISM	vv10564Glycerophospholipid_metabolism vv34070Phosphatidylinositol_signaling_system	-0.535601
VIT_04s0044g00730	S-receptor kinase	CELLULAR PROCESSES, SIGNALLING & HOMEOSTASIS		-0.537036
VIT_14s0068g00780	Nematode chemoreceptor	TRANSPORT	vv50122Porters_cat_7_to_17	-0.537805
VIT_17s0000g08770	Cysteine-rich receptor-like protein kinase 2	CELLULAR PROCESSES, SIGNALLING & HOMEOSTASIS		-0.538583
VIT_05s0020g04420	Calmodulin	CELLULAR PROCESSES, SIGNALLING & HOMEOSTASIS	vv34020Calcium_signaling_pathway vv34626Plant-pathogen_interaction	-0.539184
VIT_13s0074g00450	DEMETER protein (DME)	NUCLEIC ACID METABOLISM & REGULATION OF GENE EXPRESSION		-0.53968
VIT_08s0007g06550	Cation efflux family	TRANSPORT	vv50121Porters_cat_1_to_6	-0.540045
VIT_09s0054g00900	Chaperone BCS1 mitochondrial	PROTEIN METABOLISM		-0.540047
VIT_11s0206g00090	Calmodulin-binding protein	CELLULAR PROCESSES, SIGNALLING & HOMEOSTASIS	vv34020Calcium_signaling_pathway vv34626Plant-pathogen_interaction	-0.540303
VIT_02s0025g04840	Nudix hydrolase 14	NUCLEIC ACID METABOLISM & REGULATION OF GENE EXPRESSION		-0.54053
VIT_02s0025g02530	RabGAP/TBC domain-containing protein	CELLULAR PROCESSES, SIGNALLING & HOMEOSTASIS		-0.540785
VIT_19s0014g04040	S-receptor protein kinase	CELLULAR PROCESSES, SIGNALLING & HOMEOSTASIS		-0.541142
VIT_02s0025g04230	Thaumatin [Vitis vinifera]	RESPONSE TO STRESS		-0.542021
VIT_14s0060g01470	Calmodulin-binding protein	CELLULAR PROCESSES, SIGNALLING & HOMEOSTASIS	vv34020Calcium_signaling_pathway vv34626Plant-pathogen_interaction	-0.542131
VIT_02s0025g00130	Hydroxyproline-rich glycoprotein	CELLULAR PROCESSES, SIGNALLING & HOMEOSTASIS	vv40006Cell_wall	-0.542186
VIT_12s0028g02140	F-box/LRR-repeat MAX2	PROTEIN METABOLISM		-0.542484
VIT_13s0067g02160	Ca(2+)-dependent nuclease	NUCLEIC ACID METABOLISM & REGULATION OF GENE EXPRESSION		-0.544116
VIT_05s0020g04010	Unknown protein	UNKNOWN		-0.544473
VIT_00s0366g00020	CRK10 (cysteine-rich RLK10)	CELLULAR PROCESSES, SIGNALLING & HOMEOSTASIS		-0.546354
VIT_14s0066g02070	AAA-type ATPase	GENE FAMILIES WITH DIVERSE FUNCTIONS		-0.546539
VIT_03s0097g00460	Geraniol 10-hydroxylase	SECONDARY METABOLISM	vv10902Monoterpenoid_biosynthesis	-0.547555
VIT_17s0000g06230	Zinc finger (C3HC4-type ring finger)	TRANSCRIPTION FACTORS	vv60078Other_zf-C3HC4	-0.547632
VIT_06s0061g00860	Zinc-binding protein	UNKNOWN		-0.548097
VIT_00s0510g00050	Aspartyl protease	PROTEIN METABOLISM		-0.548153
VIT_18s0001g10250	NAC domain containing protein 19	TRANSCRIPTION FACTORS	vv60046NAC	-0.548234
VIT_03s0017g02170	Zinc transporter ZIP5	TRANSPORT	vv50121Porters_cat_1_to_6	-0.548349
VIT_18s0041g02120	R protein L6	RESPONSE TO STRESS	vv34627R_proteins_from_Plant-pathogen_interaction	-0.548954
VIT_08s0032g00860	Unknown protein	UNKNOWN		-0.549019
VIT_13s0067g01550	MRH1 (morphogenesis of root hair 1)	CELLULAR PROCESSES, SIGNALLING & HOMEOSTASIS		-0.549332
VIT_02s0033g00130	Cis-zeatin O-beta-D-glucosyltransferase	HORMONE METABOLISM & SIGNALLING	vv10908Zeatin_biosynthesis	-0.549349
VIT_16s0050g00200	HcrVf3 protein	RESPONSE TO STRESS	vv34626Plant-pathogen_interaction	-0.549467
VIT_14s0068g00110	feronia receptor-like kinase	DEVELOPMENT		-0.549862
VIT_14s0006g01400	Calmodulin	CELLULAR PROCESSES, SIGNALLING & HOMEOSTASIS	vv34020Calcium_signaling_pathway vv34626Plant-pathogen_interaction	-0.550536
VIT_06s0004g05730	Universal stress protein (USP) family protein	RESPONSE TO STRESS		-0.550669
VIT_18s0072g00990	Leucine-rich repeat protein kinase	CELLULAR PROCESSES, SIGNALLING & HOMEOSTASIS		-0.550935
VIT_16s0050g01510	SGT1-2	HORMONE METABOLISM & SIGNALLING	vv30003Auxin_signaling vv34626Plant-pathogen_interaction	-0.552336
VIT_18s0001g12130	RRA2 (reduced residual arabinose 2)	CELLULAR PROCESSES, SIGNALLING & HOMEOSTASIS		-0.553683
VIT_19s0014g00520	RKF1 (receptor-like kinase in flowers 1)	CELLULAR PROCESSES, SIGNALLING & HOMEOSTASIS		-0.554279
VIT_06s0004g06750	Armadillo/beta-catenin repeat	UNKNOWN		-0.554776
VIT_19s0085g00850	LEM3 (ligand-effect modulator 3)	TRANSPORT	vv50108Accessory_factors_involved_in_transport	-0.555146
VIT_00s0174g00070	Ankyrin repeat protein	GENE FAMILIES WITH DIVERSE FUNCTIONS		-0.555357
VIT_04s0023g03420	Alcium-dependent protein kinase 16 CPK16	CELLULAR PROCESSES, SIGNALLING & HOMEOSTASIS		-0.556884
VIT_07s0129g00960	Protein kinase pto	RESPONSE TO STRESS	vv34626Plant-pathogen_interaction	-0.557273
VIT_04s0008g02510	Receptor kinase homolog LRK10	CELLULAR PROCESSES, SIGNALLING & HOMEOSTASIS		-0.558062
VIT_11s0016g01770	MKK2	RESPONSE TO STRESS	vv34626Plant-pathogen_interaction	-0.558114
VIT_08s0058g00290	Receptor lectin protein kinase	CELLULAR PROCESSES, SIGNALLING & HOMEOSTASIS		-0.558246
VIT_02s0025g02660	Transmembrane receptor	UNKNOWN		-0.558531
VIT_00s2085g00010	Leucine-rich repeat family protein	RESPONSE TO STRESS		-0.558545
VIT_07s0141g00360	Lipase class 3	LIPID METABOLISM		-0.559768
VIT_18s0001g12520	ATP binding	UNKNOWN		-0.560793
VIT_03s0063g01390	Phox (PX) domain-containing protein	CELLULAR PROCESSES, SIGNALLING & HOMEOSTASIS		-0.561074
VIT_04s0023g03470	DNAJ heat shock N-terminal domain-containing protein	PROTEIN METABOLISM	vv50132Primary_active_transporter_cat_A5_to_A8	-0.561123
VIT_13s0067g01270	Avr9/Cf-9 rapidly elicited protein 284	RESPONSE TO STRESS		-0.561663
VIT_08s0007g06720	DNA-3-methyladenine glycosylase (MAG)	NUCLEIC ACID METABOLISM & REGULATION OF GENE EXPRESSION	vv23410Base_excision_repair	-0.561756
VIT_00s0220g00120	Protein kinase	CELLULAR PROCESSES, SIGNALLING & HOMEOSTASIS		-0.561756
VIT_06s0004g07440	Exocyst subunit EXO70 family protein B1	CELLULAR PROCESSES, SIGNALLING & HOMEOSTASIS	vv50111Tethering_factors	-0.562071
VIT_18s0001g09470	Peptidase aspartic	PROTEIN METABOLISM		-0.564574
VIT_00s1467g00010	Brassinosteroid insensitive 1-associated receptor kinase 1	HORMONE METABOLISM & SIGNALLING	vv30005Brassinosteroids_signaling vv34626Plant-pathogen_interaction	-0.564841
VIT_18s0001g11130	Calmodulin-binding protein AR781	CELLULAR PROCESSES, SIGNALLING & HOMEOSTASIS		-0.565165
VIT_02s0025g01610	Phosphatidylinositol 4-kinase type-II	CARBOHYDRATE METABOLISM	vv10562Inositol_phosphate_metabolism vv34070Phosphatidylinositol_signaling_system	-0.566268
VIT_00s0615g00030	Mannitol dehydrogenase (ELI3-1)	CARBOHYDRATE METABOLISM	vv10051Fructose_and_mannose_metabolism	-0.566341
VIT_16s0013g01920	Ser/Thr protein kinase	CELLULAR PROCESSES, SIGNALLING & HOMEOSTASIS		-0.566571
VIT_13s0067g03040	Unknown	UNKNOWN		-0.56925
VIT_14s0060g01970	F-box domain containing protein	PROTEIN METABOLISM		-0.569693
VIT_00s0179g00260	Calcium-transporting ATPase 12 ACA12	CELLULAR PROCESSES, SIGNALLING & HOMEOSTASIS	vv34020Calcium_signaling_pathway vv50131Primary_active_transporter_cat_A2_to_A4	-0.569852
VIT_11s0016g04730	Zinc finger (C3HC4-type ring finger) family protein	TRANSCRIPTION FACTORS	vv60078Other_zf-C3HC4	-0.569861
VIT_07s0031g02420	F-box domain containing protein	PROTEIN METABOLISM		-0.570295
VIT_16s0098g01890	Phosphatidylinositol 3- and 4-kinase / ubiquitin	CELLULAR PROCESSES, SIGNALLING & HOMEOSTASIS		-0.570311
VIT_10s0003g03990	No hit	UNKNOWN		-0.571897
VIT_06s0061g00560	Exostosin FRA8 (Fragile fiber8)	CARBOHYDRATE METABOLISM	vv11030Glycan_structures-biosynthesis1	-0.571904
VIT_17s0000g07990	IS10 transposase	NUCLEIC ACID METABOLISM & REGULATION OF GENE EXPRESSION		-0.572031
VIT_18s0001g07770	Unknown protein	UNKNOWN		-0.572087
VIT_10s0003g03980	LEM3 (ligand-effect modulator 3) family protein	TRANSPORT	vv50108Accessory_factors_involved_in_transport	-0.572589
VIT_18s0001g12980	Cyclin-dependent protein kinase CYCT1;4	CELLULAR PROCESSES, SIGNALLING & HOMEOSTASIS	vv44110Cell_cycle	-0.573463
VIT_07s0031g00670	Heat shock transcription factor 4	PROTEIN METABOLISM	vv60037HSF	-0.573653
VIT_02s0033g00180	Phenylpropanoid:glucosyltransferase 2	UNKNOWN		-0.573756
VIT_07s0141g00020	Sensitive to proton rhizotoxicity 1	TRANSCRIPTION FACTORS	vv60017C2H2	-0.575812
VIT_11s0016g02340	Cytidine deaminase	NUCLEIC ACID METABOLISM & REGULATION OF GENE EXPRESSION	vv10240Pyrimidine_metabolism	-0.57584
VIT_14s0108g00890	Beta-1,3-galactosyltransferase	LIPID METABOLISM	vv10602Glycosphingolipid_biosynthesis	-0.576724
VIT_01s0011g01360	Copper-transporting ATPase RAN1	TRANSPORT	vv50131Primary_active_transporter_cat_A2_to_A4	-0.576834
VIT_12s0035g02210	Unknown protein	UNKNOWN		-0.577383
VIT_01s0011g04160	Phosphatidic acid phosphatase alpha	LIPID METABOLISM	vv10561Glycerolipid_metabolism vv10564Glycerophospholipid_metabolism vv10565Ether_lipid_metabolism vv10600Sphingolipid_metabolism	-0.577404
VIT_03s0017g00670	Zinc finger (C3HC4-type ring finger)	TRANSCRIPTION FACTORS	vv60078Other_zf-C3HC4	-0.577459
VIT_16s0050g02330	Regulator of nonsense transcripts 1	NUCLEIC ACID METABOLISM & REGULATION OF GENE EXPRESSION	vv23013RNA_transport vv23015mRNA_surveillance_pathway	-0.577489
VIT_18s0001g04470	TGACG MOTIF-binding factor 4	HORMONE METABOLISM & SIGNALLING	vv30011Jasmonate_signaling vv60012BZIP	-0.578088
VIT_16s0013g00450	No hit	UNKNOWN		-0.578199
VIT_05s0020g04670	No hit	UNKNOWN		-0.578788
[truncated: 641 more rows]

## Sheet: K-Pho vs Lam Moscato
				log2(FoldChange)
[truncated: 454 more rows]

[truncated: 6 more sheets: AcS-Mt vs CTR Nebbiolo, K-Pho vs CTR Nebbiolo, Lam vs CTR Nebbiolo, AcS-Mt vs K-Pho Nebbiolo, AcS-Mt vs Lam Nebbiolo, K-Pho vs Lam Nebbiolo]
