# Supplementary material for: The Molecular Priming of Defense Responses is Differently Regulated in Grapevine Genotypes Following Elicitor Application against Powdery Mildew
Source: Int J Mol Sci. 2020 Sep 15;21(18):6776. doi: 10.3390/ijms21186776 (PMC7555711; doi:10.3390/ijms21186776)
Supplement: Supplementary file 1 [file ijms-21-06776-s001.zip › supplementary materials/Table S3_gene clusters.xlsx]

## Sheet: Cluster 1 AcS-Mt DOWN
Table S3: Gene clusters. Lists of differentially expressed genes grouped into the four clusters identified according to the Hierarchical Clustering Analysis.
For each gene, the accession ID (GGDB 12X V1), functional annotation, functional category and functional network are reported.
GGDB 12X V1	Functional annotation	Functional category	Network	FPKM Moscato				FPKM Nebbiolo
				CTR	AcS-Mt	K-Pho	Lam	CTR	AcS-Mt	K-Pho	Lam
VIT_05s0020g04070	1,2-dihydroxy-3-keto-5-methylthiopentene dioxygenase 4	AMINO ACID METABOLISM	vv10271Methionine_metabolism	110.824	96.8685	126.077	122.508	186.049	128.683	182.923	164.026
VIT_01s0010g00820	2-oxoglutarate decarboxylase	AMINO ACID METABOLISM	vv10251Glutamate_metabolism	2.24283	2.04137	3.20417	2.54892	3.15313	2.82263	2.72848	2.95961
VIT_04s0044g01490	2-oxoisovalerate dehydrogenase alpha subunit, mitochondrial precursor	AMINO ACID METABOLISM	vv10280Valine_leucine_and_isoleucine_degradation	2.19405	2.51508	2.83417	3.38759	4.02273	2.62005	4.20418	2.86885
VIT_00s0391g00070	3-deoxy-D-arabino-heptulosonate 7-phosphate synthase	AMINO ACID METABOLISM	vv10400Phenylalanine_tyrosine_and_tryptophan_biosynthesis	46.4227	30.5851	41.5137	45.2774	52.6419	37.4413	49.1488	46.0999
VIT_17s0000g02140	3-hydroxyisobutyrate dehydrogenase	AMINO ACID METABOLISM	vv10280Valine_leucine_and_isoleucine_degradation	8.57938	8.574	11.2416	8.59899	16.0264	11.109	9.13348	12.4632
VIT_18s0001g14980	3-methyl-2-oxobutanoate dehydrogenase	AMINO ACID METABOLISM	vv10280Valine_leucine_and_isoleucine_degradation	8.06562	5.01065	9.39263	8.25898	6.98685	4.84075	7.12902	6.28052
VIT_06s0009g01080	5-methyltetrahydropteroyltriglutamate--homocysteine S-methyltransferase	AMINO ACID METABOLISM	vv10271Methionine_metabolism	6.56601	6.45036	9.14466	8.25021	7.07983	5.66407	8.00801	7.02586
VIT_12s0055g00480	Amine oxidase	AMINO ACID METABOLISM	vv10220Urea_cycle_and_metabolism_of_amino_groups vv10340Histidine_metabolism vv10350Tyrosine_metabolism vv10360Phenylalanine_metabolism vv11002Auxin_biosynthesis	11.7989	10.2472	16.7324	15.1221	15.4449	11.2214	23.4718	17.9802
VIT_18s0001g13650	Amine oxidase	AMINO ACID METABOLISM	vv10220Urea_cycle_and_metabolism_of_amino_groups vv10340Histidine_metabolism vv10350Tyrosine_metabolism vv10360Phenylalanine_metabolism vv11002Auxin_biosynthesis	2.17624	1.96155	2.93848	2.31259	2.31073	2.1217	2.48517	2.39176
VIT_10s0116g01540	Aminomethyltransferase	AMINO ACID METABOLISM	vv10260Glycine_serine_and_threonine_metabolism vv10670One_carbon_pool_by_folate vv10910Nitrogen_metabolism	283.742	286.413	338.082	364.748	341.637	281.652	375.374	334.858
VIT_09s0018g01190	Anthranilate N-benzoyltransferase	AMINO ACID METABOLISM	vv10400Phenylalanine_tyrosine_and_tryptophan_biosynthesis	72.1122	62.3693	95.9272	77.2111	110.644	90.5097	126.723	115.863
VIT_11s0037g00570	Anthranilate N-benzoyltransferase	AMINO ACID METABOLISM	vv10400Phenylalanine_tyrosine_and_tryptophan_biosynthesis	81.9346	48.4398	98.1072	97.6949	91.3768	72.3312	95.4184	80.5722
VIT_18s0001g12990	Anthranilate N-benzoyltransferase protein 1	AMINO ACID METABOLISM	vv10400Phenylalanine_tyrosine_and_tryptophan_biosynthesis	0.22943	0.0801389	0.144135	0.164842	0.42241	0.0529737	0.350685	0.136411
VIT_11s0037g00580	Anthranilate N-hydroxycinnamoyl/benzoyltransferase	AMINO ACID METABOLISM	vv10400Phenylalanine_tyrosine_and_tryptophan_biosynthesis	0.819599	0.741618	0.606989	1.13524	3.55222	0.766746	2.80107	2.20312
VIT_06s0004g06830	Asparagine synthetase	AMINO ACID METABOLISM	vv10910Nitrogen_metabolism	0.331936	0.221478	1.4893	0.576829	0.599371	0.389821	1.71714	0.779499
VIT_18s0001g04630	Aspartate aminotransferase	AMINO ACID METABOLISM	vv10252Alanine_and_aspartate_metabolism vv10272Cysteine_metabolism vv10330Arginine_and_proline_metabolism vv10350Tyrosine_metabolism vv10360Phenylalanine_metabolism vv10400Phenylalanine_tyrosine_and_tryptophan_biosynthesis vv10710Carbon_fixation vv10950Alkaloid_biosynthesis_I	0.315544	0.21554	0.309371	0.920502	1.11703	0.689874	1.04989	0.881168
VIT_05s0077g02080	Branched chain alpha-keto acid dehydrogenase E2 subunit (din3)	AMINO ACID METABOLISM	vv10280Valine_leucine_and_isoleucine_degradation	1.62548	1.47124	2.31083	2.00758	3.67441	2.74055	3.96546	3.27721
VIT_05s0062g01270	Cyclo-DOPA 5-O-glucosyltransferase	AMINO ACID METABOLISM	vv10350Tyrosine_metabolism	18.6436	12.3154	24.2569	20.5225	20.5292	14.0615	20.9946	15.7398
VIT_04s0008g01450	Cyclopropane-fatty-acyl-phospholipid synthase	AMINO ACID METABOLISM	vv10271Methionine_metabolism	9.72814	9.19608	14.7713	13.3428	17.2982	12.7166	17.3049	14.6905
VIT_14s0030g01550	Cysteine synthase 7, cytosolic	AMINO ACID METABOLISM	vv10272Cysteine_metabolism vv10450Selenoamino_acid_metabolism vv10920Sulfur_metabolism	0.168962	0.091193	0.266556	0.241167	1.24678	0.750208	1.94342	1.12854
VIT_16s0100g00480	Dihydrodipicolinate reductase	AMINO ACID METABOLISM	vv10300Lysine_biosynthesis	6.03298	4.7128	8.01108	6.37277	11.0383	6.64521	9.14439	8.48538
VIT_05s0051g00830	Dihydroxy-acid dehydratase	AMINO ACID METABOLISM	vv10290Valine_leucine_and_isoleucine_biosynthesis vv10770Pantothenate_and_CoA_biosynthesis	15.0099	14.6253	20.3385	18.443	17.1474	15.9486	17.2031	16.5506
VIT_15s0024g01030	GLT1 (NADH-dependent glutamate synthase 1 gene)	AMINO ACID METABOLISM	vv10251Glutamate_metabolism vv10910Nitrogen_metabolism	0.924282	0.453501	1.85878	0.831037	1.47787	0.74803	1.12939	1.35812
VIT_16s0098g00290	GLT1 (NADH-dependent glutamate synthase 1 gene)	AMINO ACID METABOLISM	vv10251Glutamate_metabolism vv10910Nitrogen_metabolism	14.0033	13.0141	21.3103	15.0857	24.9334	15.5026	20.152	24.5141
VIT_02s0025g04550	Glucose-methanol-choline (GMC) oxidoreductase	AMINO ACID METABOLISM	vv10260Glycine_serine_and_threonine_metabolism	0.801455	0.511983	1.74293	1.0673	0.939251	0.641032	1.12072	1.45427
VIT_16s0039g02720	Glutamate dehydrogenase 2 (GDH2)	AMINO ACID METABOLISM	vv10251Glutamate_metabolism vv10910Nitrogen_metabolism	1.77033	0.972498	1.90507	1.64931	1.41019	0.909158	1.10842	1.29221
VIT_12s0055g00620	Glutamate synthase (NADH), chloroplast	AMINO ACID METABOLISM	vv10251Glutamate_metabolism vv10910Nitrogen_metabolism	0.557632	0.620459	1.75037	1.11519	1.47458	1.15483	0.82944	1.63947
VIT_05s0020g01550	Isoleucyl-tRNA synthetase	AMINO ACID METABOLISM	vv10290Valine_leucine_and_isoleucine_biosynthesis vv20970Aminoacyl-tRNA_biosynthesis	25.2286	24.033	31.3697	29.1111	36.5086	28.0073	31.067	33.8562
VIT_10s0116g00970	Leucyl tRNA synthetase	AMINO ACID METABOLISM	vv10290Valine_leucine_and_isoleucine_biosynthesis vv20970Aminoacyl-tRNA_biosynthesis	18.9644	17.9289	24.8894	21.45	25.362	18.6198	19.996	23.178
VIT_18s0001g14030	Lysine decarboxylase	AMINO ACID METABOLISM	vv10300Lysine_biosynthesis	6.64178	4.23607	8.7658	6.64793	8.86156	3.35984	6.46988	7.24455
VIT_06s0004g02680	Lysine decarboxylase	AMINO ACID METABOLISM	vv10300Lysine_biosynthesis	2.62973	1.9541	3.7275	3.11651	11.392	6.82788	12.9809	12.3229
VIT_12s0035g02060	Methionine S-methyltransferase	AMINO ACID METABOLISM	vv10450Selenoamino_acid_metabolism	0.292577	0.072467	0.424048	0.26676	0.669333	0.267901	0.304811	0.514767
VIT_00s0282g00010	Methionine sulfoxide reductase	AMINO ACID METABOLISM	vv10271Methionine_metabolism	17.5464	18.0432	21.8275	21.6361	29.9458	26.0296	37.1627	27.9029
VIT_05s0094g01620	Multisynthetase complex auxiliary component p43	AMINO ACID METABOLISM	vv10271Methionine_metabolism vv10450Selenoamino_acid_metabolism vv20970Aminoacyl-tRNA_biosynthesis	55.8429	56.9636	67.3074	68.4579	59.3944	49.7905	66.7318	58.7645
VIT_13s0067g02690	N2, N2-dimethylguanosine tRNA methyltransferases-like protein	AMINO ACID METABOLISM	vv10271Methionine_metabolism	3.34097	2.73813	4.24584	4.28279	4.5996	3.95988	4.55755	4.14888
VIT_18s0001g12780	Ornithine carbamoyltransferase	AMINO ACID METABOLISM	vv10220Urea_cycle_and_metabolism_of_amino_groups vv10330Arginine_and_proline_metabolism	14.7962	15.5293	21.5098	19.1945	16.3297	14.7251	19.2148	17.3878
VIT_09s0002g08070	Prephenate dehydrogenase	AMINO ACID METABOLISM	vv10400Phenylalanine_tyrosine_and_tryptophan_biosynthesis	5.15408	3.517	5.82419	5.93755	3.83845	2.84932	4.21768	4.54148
VIT_06s0061g00080	Saccharopine dehydrogenase	AMINO ACID METABOLISM	vv10300Lysine_biosynthesis	21.0437	19.8933	27.4697	21.9865	25.0402	17.0783	20.5452	20.2265
VIT_11s0037g00950	S-adenosylmethionine decarboxylase proenzyme	AMINO ACID METABOLISM	vv10220Urea_cycle_and_metabolism_of_amino_groups vv10271Methionine_metabolism	102.879	81.7512	124.404	105.866	105.946	95.2558	105.929	106.927
VIT_11s0016g02450	Serine O-acetyltransferase (SAT-52)	AMINO ACID METABOLISM	vv10272Cysteine_metabolism vv10920Sulfur_metabolism	35.0524	35.3988	39.1648	41.3846	33.6681	33.3621	44.2525	35.7927
VIT_06s0009g03740	Serine-glyoxylate aminotransferase	AMINO ACID METABOLISM	vv10260Glycine_serine_and_threonine_metabolism	603.951	573.121	742.812	662.636	1168.24	839.225	1220.52	1118.11
VIT_14s0030g00650	Shikimate dehydrogenase	AMINO ACID METABOLISM	vv10400Phenylalanine_tyrosine_and_tryptophan_biosynthesis	0.82983	0.458858	0.922695	0.818613	0.584586	0.321245	0.6663	0.599681
VIT_14s0068g01460	Shikimate kinase	AMINO ACID METABOLISM	vv10400Phenylalanine_tyrosine_and_tryptophan_biosynthesis	22.8438	25.4131	29.8608	29.6062	33.4674	28.9637	38.5123	32.3216
VIT_16s0050g02670	Spermine synthase	AMINO ACID METABOLISM	vv10220Urea_cycle_and_metabolism_of_amino_groups	15.9142	14.718	19.8677	17.4667	19.5711	16.5012	19.7379	19.549
VIT_04s0008g01740	Spermine synthase ACAULIS5	AMINO ACID METABOLISM	vv10220Urea_cycle_and_metabolism_of_amino_groups	4.10943	2.97748	3.60277	2.92253	5.4536	2.91868	3.99247	4.00988
VIT_05s0094g01350	Thiol methyltransferase 1	AMINO ACID METABOLISM	vv10450Selenoamino_acid_metabolism	2.45228	1.96735	4.18028	3.66257	3.39478	2.9843	4.45102	3.44828
VIT_14s0036g00480	Tyrosyl-tRNA synthetase	AMINO ACID METABOLISM	vv10400Phenylalanine_tyrosine_and_tryptophan_biosynthesis vv20970Aminoacyl-tRNA_biosynthesis	8.76074	8.02085	12.5042	11.393	10.4576	8.72076	13.628	10.783
VIT_13s0047g01050	Valine--tRNA ligase	AMINO ACID METABOLISM	vv10290Valine_leucine_and_isoleucine_biosynthesis vv20970Aminoacyl-tRNA_biosynthesis	19.0528	19.0876	25.1153	22.7806	23.7881	20.5022	20.4116	22.1531
VIT_13s0101g00360	Valyl-tRNA synthetase	AMINO ACID METABOLISM	vv10290Valine_leucine_and_isoleucine_biosynthesis vv20970Aminoacyl-tRNA_biosynthesis	15.9645	15.1492	21.9509	17.8572	19.3834	17.2101	17.8065	17.838
VIT_00s0265g00050	1,3-beta-glucan synthase	CARBOHYDRATE METABOLISM	vv10500Starch_and_sucrose_metabolism	3.74449	3.34144	6.38581	4.30274	5.48399	4.76407	5.98978	5.49259
VIT_01s0011g04790	1-phosphatidylinositol-3-phosphate 5-kinase	CARBOHYDRATE METABOLISM	vv10562Inositol_phosphate_metabolism vv44145Phagosome vv44810Regulation_of_actin_cytoskeleton	5.0105	4.90293	6.76156	5.28217	6.50761	4.95601	4.97004	6.12435
VIT_18s0001g05060	2,3-bisphosphoglycerate-dependent phosphoglycerate mutase	CARBOHYDRATE METABOLISM	vv10010Glycolysis	1.39161	0.995979	0.838415	1.63297	1.17418	0.722918	0.918057	1.70946
VIT_07s0031g01540	4-alpha-glucanotransferase	CARBOHYDRATE METABOLISM	vv10500Starch_and_sucrose_metabolism	8.46217	7.73421	13.3376	11.1767	10.1927	8.88239	10.229	10.9181
VIT_11s0016g03100	6-phosphogluconate dehydrogenase	CARBOHYDRATE METABOLISM	vv10030Pentose_phosphate	36.0596	38.3594	41.9183	44.2865	46.7216	38.9014	55.9413	50.6896
VIT_17s0000g07240	Activating signal cointegrator 1 complex subunit 3	CARBOHYDRATE METABOLISM	vv10500Starch_and_sucrose_metabolism vv10790Folate_biosynthesis	4.23433	4.50171	6.34704	4.15375	5.66811	5.41258	4.27536	5.43679
VIT_05s0020g02880	ADP-glucose pyrophosphorylase	CARBOHYDRATE METABOLISM	vv10500Starch_and_sucrose_metabolism	70.8203	64.0847	86.4659	83.8001	105.037	74.8411	97.6378	96.1721
VIT_03s0038g04570	ADP-glucose pyrophosphorylase large subunit 1	CARBOHYDRATE METABOLISM	vv10500Starch_and_sucrose_metabolism	0.673373	0.850692	1.0157	1.26702	1.43292	0.636341	0.574875	0.73957
VIT_18s0001g15410	Alcohol dehydrogenase 1	CARBOHYDRATE METABOLISM	vv10010Glycolysis vv10071Fatty_acid_metabolism vv10350Tyrosine_metabolism	24.7003	24.3611	22.3589	24.5491	28.9508	18.1289	23.8317	21.2132
VIT_08s0007g01040	Aldo-keto reductase	CARBOHYDRATE METABOLISM	vv10040Pentose_glucuronate_interconversion vv10051Fructose_and_mannose_metabolism vv10052Galactose_metabolism vv10561Glycerolipid_metabolism vv10620Pyruvate_metabolism	27.352	28.4425	33.4559	29.1753	29.1051	19.384	29.8789	26.8929
VIT_08s0007g07480	Aldose 1-epimerase	CARBOHYDRATE METABOLISM	vv10010Glycolysis	23.4912	23.3333	27.7648	28.3177	31.5981	22.4254	34.9669	30.3403
VIT_15s0046g01430	Aldose 1-epimerase	CARBOHYDRATE METABOLISM	vv10010Glycolysis	13.2215	12.7071	18.7009	12.8379	17.8399	13.3183	14.9299	16.9394
VIT_11s0052g00660	Aldose 1-epimerase	CARBOHYDRATE METABOLISM	vv10010Glycolysis	13.7124	11.9007	16.279	12.7138	13.8162	12.0622	14.0699	14.2113
VIT_19s0014g00300	Alpha,alpha-trehalose-phosphate synthase	CARBOHYDRATE METABOLISM	vv10500Starch_and_sucrose_metabolism	2.9801	2.73951	3.98069	3.67248	5.88591	4.19235	4.70325	5.15382
VIT_01s0011g00730	Alpha-1,4-glucan phosphorylase type H	CARBOHYDRATE METABOLISM	vv10500Starch_and_sucrose_metabolism	8.61961	7.42544	11.5058	8.90847	19.9803	14.7833	19.2444	19.3698
VIT_12s0055g01190	Alpha-L-arabinosidase	CARBOHYDRATE METABOLISM	vv10520Nucleotide_sugars_metabolism	1.32901	1.41387	1.92252	1.73278	2.52273	0.978624	2.13959	1.53834
VIT_12s0055g01180	Alpha-L-arabinosidase	CARBOHYDRATE METABOLISM	vv10520Nucleotide_sugars_metabolism	2.61405	2.29282	4.28064	3.33152	6.12298	3.40891	5.86565	5.37629
VIT_18s0001g02770	Alpha-L-fucosidase 2 precursor	CARBOHYDRATE METABOLISM	vv10511N-Glycan_degradation	25.9277	11.3939	16.2413	19.9749	21.4293	11.5094	14.0525	19.1655
VIT_01s0137g00710	Alpha-L-fucosidase 2 precursor	CARBOHYDRATE METABOLISM	vv10511N-Glycan_degradation	1.56394	1.03145	2.95604	2.2434	4.31205	3.77659	7.41315	4.9738
VIT_15s0021g02060	Arbutin synthase	CARBOHYDRATE METABOLISM	vv10500Starch_and_sucrose_metabolism	0.254243	0.243279	0.24088	0.330915	0.171268	0.0548998	0.480711	0.310542
VIT_15s0046g01210	Arbutin synthase	CARBOHYDRATE METABOLISM	vv10500Starch_and_sucrose_metabolism	30.7927	26.8573	40.6972	32.1934	33.3484	25.4603	39.4218	39.2159
VIT_06s0004g01200	Beta-1,3-glucan synthase	CARBOHYDRATE METABOLISM	vv10500Starch_and_sucrose_metabolism	8.26143	8.78697	10.1527	8.49823	12.9071	10.6198	9.03721	12.0134
VIT_01s0011g05500	Beta-1,3-glucanase	CARBOHYDRATE METABOLISM		3.17569	1.82078	4.49636	3.17334	4.20371	2.8623	3.71149	3.83223
VIT_05s0077g00280	Beta-amylase	CARBOHYDRATE METABOLISM	vv10500Starch_and_sucrose_metabolism	140.662	131.16	202.897	158.137	168.396	157.012	184.038	152.544
VIT_05s0051g00010	Beta-amylase 1	CARBOHYDRATE METABOLISM	vv10500Starch_and_sucrose_metabolism	13.735	13.3815	20.9787	16.6231	20.3824	15.6602	19.0091	17.4471
VIT_12s0121g00230	Beta-D-xylosidase	CARBOHYDRATE METABOLISM	vv10500Starch_and_sucrose_metabolism vv10520Nucleotide_sugars_metabolism	4.26798	3.53892	6.35834	5.13584	6.31101	3.21632	5.85446	5.13536
VIT_09s0002g02120	Beta-galactosidase	CARBOHYDRATE METABOLISM	vv10052Galactose_metabolism vv10511N-Glycan_degradation vv10600Sphingolipid_metabolism	8.65725	7.38962	17.3139	11.7615	36.6026	10.4634	24.0027	18.6077
VIT_11s0016g02200	Beta-galactosidase	CARBOHYDRATE METABOLISM	vv10052Galactose_metabolism vv10511N-Glycan_degradation vv10600Sphingolipid_metabolism	2.11188	1.66666	4.14188	2.92324	4.19618	2.21732	4.2802	3.88157
VIT_07s0031g02480	Beta-galactosidase	CARBOHYDRATE METABOLISM	vv10052Galactose_metabolism vv10511N-Glycan_degradation vv10600Sphingolipid_metabolism	3.6854	4.13849	7.53557	6.71008	6.33815	4.15293	7.29241	5.04037
VIT_07s0031g02590	Beta-galactosidase	CARBOHYDRATE METABOLISM	vv10052Galactose_metabolism vv10511N-Glycan_degradation vv10600Sphingolipid_metabolism	0.311804	0.18355	0.538534	0.297361	0.887492	0.60744	0.678451	0.742961
VIT_11s0118g00070	Exostosin family protein	CARBOHYDRATE METABOLISM	vv11030Glycan_structures-biosynthesis1	2.1766	2.1257	3.59257	3.0009	2.94419	2.23109	3.97022	2.76148
VIT_11s0118g00030	Exostosin family protein	CARBOHYDRATE METABOLISM	vv11030Glycan_structures-biosynthesis1	3.47765	3.43684	5.67481	5.21675	4.78422	3.85391	6.65853	4.97481
VIT_01s0011g00240	Fructokinase-2	CARBOHYDRATE METABOLISM	vv10051Fructose_and_mannose_metabolism vv10500Starch_and_sucrose_metabolism	17.1909	16.2355	23.808	23.607	19.8489	17.0715	23.811	20.1308
VIT_03s0038g00670	fructose-bisphosphate aldolase, chloroplast precursor	CARBOHYDRATE METABOLISM	vv10010Glycolysis vv10030Pentose_phosphate vv10051Fructose_and_mannose_metabolism vv10710Carbon_fixation	1510.38	1451.18	1694.93	1930.87	1900.38	1469.09	2198.47	1921.94
VIT_04s0023g03010	fructose-bisphosphate aldolase, chloroplast precursor	CARBOHYDRATE METABOLISM	vv10010Glycolysis vv10030Pentose_phosphate vv10051Fructose_and_mannose_metabolism vv10710Carbon_fixation	856.143	866.221	969.108	969.096	1092.59	914.596	1155.96	1067.03
VIT_19s0015g01720	fructose-bisphosphate aldolase, cytoplasmic isozyme 1	CARBOHYDRATE METABOLISM	vv10010Glycolysis vv10030Pentose_phosphate vv10051Fructose_and_mannose_metabolism vv10710Carbon_fixation	125.498	109.267	164.434	157.125	310.392	191.61	311.151	285.774
VIT_14s0066g02530	Fumarate reductase/succinate dehydrogenase flavoprotein	CARBOHYDRATE METABOLISM	vv10020Citrate_cycle vv10190Oxidative_phosphorylation vv10650Butanoate_metabolism vv10720Reductive_carboxylate_cycle	3.09842	2.64628	4.34298	4.10354	5.04685	3.3278	4.17756	4.54075
VIT_01s0127g00470	Galactinol synthase	CARBOHYDRATE METABOLISM	vv10052Galactose_metabolism	787.033	771.878	1002.29	894.374	1264.86	804.788	1481.13	1130.26
VIT_08s0007g07470	Galactose mutarotase	CARBOHYDRATE METABOLISM	vv10010Glycolysis	23.146	21.3656	29.9166	28.8255	41.0676	27.4468	41.9605	39.6628
VIT_05s0020g00400	Galactosyltransferase family protein	CARBOHYDRATE METABOLISM		1.84401	1.2476	3.03961	2.38808	2.50444	1.4146	2.4057	2.30843
VIT_18s0001g05030	Glucan 1,3-beta-glucosidase precursor	CARBOHYDRATE METABOLISM	vv10500Starch_and_sucrose_metabolism	3.84569	3.33746	5.89471	5.56005	10.6656	7.89105	7.68919	12.8505
VIT_01s0011g00570	Glucan endo-1,3-beta-glucosidase 3 precursor	CARBOHYDRATE METABOLISM	vv10500Starch_and_sucrose_metabolism	9.02316	6.21034	10.8122	10.7256	12.2156	9.10761	13.269	11.5779
VIT_00s0780g00020	Glucan endo-1,3-beta-glucosidase 5 precursor	CARBOHYDRATE METABOLISM	vv10500Starch_and_sucrose_metabolism	1.33319	0.909154	1.59178	1.47134	1.46296	1.0252	1.51925	1.48281
VIT_12s0059g01320	Glucan endo-1,3-beta-glucosidase 7 precursor	CARBOHYDRATE METABOLISM	vv10500Starch_and_sucrose_metabolism	1.47298	0.895134	2.88505	2.42316	4.72128	1.76477	4.65913	4.46415
VIT_01s0146g00060	Glucose-6-phosphate 1-dehydrogenase 2, chloroplast precursor	CARBOHYDRATE METABOLISM	vv10030Pentose_phosphate vv10480Glutathione_metabolism	9.50156	6.938	11.0672	13.2031	11.1152	8.96698	9.74428	13.4554
VIT_14s0068g00680	Glyceraldehyde-3-phosphate dehydrogenase A, chloroplast precursor	CARBOHYDRATE METABOLISM	vv10010Glycolysis	967.337	939.551	1152.36	1162.92	1264.95	1026.88	1446.92	1284.91
VIT_18s0122g00960	Glyceraldehyde-3-phosphate dehydrogenase B, chloroplast precursor	CARBOHYDRATE METABOLISM	vv10010Glycolysis	778.606	857.508	897.372	906.543	1019.96	865.018	1081.57	985.725
VIT_00s1488g00020	Glycogen (starch) synthase	CARBOHYDRATE METABOLISM	vv10500Starch_and_sucrose_metabolism	16.0461	14.7473	20.5562	18.0118	20.8323	16.0997	18.7871	18.4438
VIT_07s0005g00360	Glycosyl hydrolase family 1	CARBOHYDRATE METABOLISM		2.63109	2.50051	4.69307	2.78829	4.45944	2.5947	2.4547	2.99889
VIT_07s0005g00380	Glycosyl hydrolase family 1 protein	CARBOHYDRATE METABOLISM		0.488592	0.381125	0.946949	0.779481	3.58142	1.05312	1.87938	1.75812
VIT_13s0019g00240	Glycosyltransferase family 14 Beta-1-3-galactosyl-O-glycosyl-glycoprotein	CARBOHYDRATE METABOLISM		1.23995	1.01378	0.874865	1.11189	1.19224	0.545282	1.18565	0.88007
VIT_15s0046g01190	Hydroquinone glucosyltransferase	CARBOHYDRATE METABOLISM	vv10500Starch_and_sucrose_metabolism	171.404	149.784	202.254	168.619	208.533	186.596	216.528	244.593
VIT_16s0039g01700	Inositol 1,3,4-triphosphate 5/6 kinase	CARBOHYDRATE METABOLISM	vv10562Inositol_phosphate_metabolism vv34070Phosphatidylinositol_signaling_system	5.19194	3.76359	4.94859	4.84763	6.32357	5.07111	5.61335	5.89577
VIT_00s0220g00160	Inositol polyphosphate 5-phosphatase, type II	CARBOHYDRATE METABOLISM	vv10562Inositol_phosphate_metabolism vv34070Phosphatidylinositol_signaling_system	10.0552	9.20873	12.4429	9.29171	20.2619	16.519	16.7026	18.7575
VIT_04s0008g03560	Lactoylglutathione lyase	CARBOHYDRATE METABOLISM	vv10620Pyruvate_metabolism	64.2252	57.486	81.5487	79.4552	79.1722	64.0941	87.4737	76.4226
VIT_16s0100g00290	L-idonate dehydrogenase	CARBOHYDRATE METABOLISM	vv10051Fructose_and_mannose_metabolism	16.7181	14.2626	14.1567	15.5382	24.272	15.0386	19.5884	17.6255
VIT_17s0000g07640	Mannose-1-phosphate guanyltransferase	CARBOHYDRATE METABOLISM	vv10530Aminosugars_metabolism	19.9097	18.6033	25.1302	23.3899	36.3416	26.4276	33.8507	35.1409
VIT_04s0008g00180	NADP-dependent malic enzyme	CARBOHYDRATE METABOLISM	vv10620Pyruvate_metabolism vv10710Carbon_fixation	19.1417	13.9681	25.9449	22.299	18.4672	12.8214	17.4285	16.0779
VIT_02s0012g02460	NADP-malic enzyme	CARBOHYDRATE METABOLISM	vv10620Pyruvate_metabolism vv10710Carbon_fixation	1.5153	1.04627	1.93583	1.67434	1.60562	0.914433	1.6199	1.46486
VIT_08s0032g00470	Periplasmic beta-glucosidase precursor	CARBOHYDRATE METABOLISM	vv10460Cyanoamino_acid_metabolism vv10500Starch_and_sucrose_metabolism vv10902Monoterpenoid_biosynthesis vv40006Cell_wall	5.8544	3.9634	6.92507	5.87492	5.76674	3.39834	3.78793	5.11693
VIT_15s0021g01010	Phosphatidylinositol-4-phosphate 5-kinase	CARBOHYDRATE METABOLISM	vv10562Inositol_phosphate_metabolism vv34070Phosphatidylinositol_signaling_system vv44810Regulation_of_actin_cytoskeleton vv50110Protein_coat	4.97801	4.52616	6.22849	5.22023	7.19555	5.74424	6.50745	6.79976
VIT_01s0011g02740	Phosphoenolpyruvate carboxylase	CARBOHYDRATE METABOLISM	vv10620Pyruvate_metabolism vv10710Carbon_fixation vv10720Reductive_carboxylate_cycle vv34020Calcium_signaling_pathway	23.6	23.6869	33.6714	26.2597	35.3358	30.2555	32.4094	34.2755
VIT_01s0011g05210	Phosphoglucomutase	CARBOHYDRATE METABOLISM	vv10010Glycolysis vv10030Pentose_phosphate vv10052Galactose_metabolism vv10500Starch_and_sucrose_metabolism	5.68507	4.39367	6.86064	6.08842	9.02654	5.77769	9.34213	8.42798
VIT_16s0022g02320	Phosphoglucomutase chloroplast precursor	CARBOHYDRATE METABOLISM	vv10010Glycolysis vv10030Pentose_phosphate vv10052Galactose_metabolism vv10500Starch_and_sucrose_metabolism	39.8725	38.4687	50.4675	45.4023	47.0717	34.2799	41.6099	41.9985
VIT_19s0085g00380	Phosphoglycerate kinase	CARBOHYDRATE METABOLISM	vv10010Glycolysis vv10710Carbon_fixation	369.409	373.393	452.165	441.182	486.326	396.971	518.166	491.875
VIT_17s0000g08200	Phosphoglycerate/bisphosphoglycerate mutase	CARBOHYDRATE METABOLISM	vv10010Glycolysis	8.16998	8.02083	8.78285	8.97196	15.8204	11.5923	16.3829	15.6903
VIT_13s0019g05160	Pullulanase	CARBOHYDRATE METABOLISM		1.95244	1.57489	2.43451	2.08457	3.25785	2.56753	2.86238	3.39253
VIT_14s0060g00420	Pyruvate dehydrogenase kinase	CARBOHYDRATE METABOLISM	vv10010Glycolysis vv10252Alanine_and_aspartate_metabolism vv10290Valine_leucine_and_isoleucine_biosynthesis vv10620Pyruvate_metabolism	0.379534	0.36049	0.668541	0.674867	0.938917	0.371682	1.30604	0.78276
VIT_06s0004g03340	Ribose-5-phosphate isomerase	CARBOHYDRATE METABOLISM	vv10030Pentose_phosphate vv10710Carbon_fixation	8.3743	6.83207	12.3281	10.3637	12.3787	8.58314	17.8839	12.0522
VIT_10s0092g00090	Ribose-5-phosphate isomerase	CARBOHYDRATE METABOLISM	vv10030Pentose_phosphate vv10710Carbon_fixation	7.24304	6.56182	10.4382	8.68658	10.3564	7.97819	10.3702	9.21338
VIT_14s0030g01900	Ribose-5-phosphate isomerase	CARBOHYDRATE METABOLISM	vv10030Pentose_phosphate vv10710Carbon_fixation	257.176	262.482	316.399	321.096	257.373	245.354	342.986	274.943
VIT_17s0000g06450	Ribulose-phosphate 3-epimerase, chloroplast precursor	CARBOHYDRATE METABOLISM	vv10030Pentose_phosphate vv10040Pentose_glucuronate_interconversion vv10710Carbon_fixation	276.563	300.112	310.725	319.881	343.971	282.769	349.825	334.629
VIT_10s0116g01730	Soluble starch synthase 3, chloroplast precursor	CARBOHYDRATE METABOLISM	vv10500Starch_and_sucrose_metabolism	17.4975	15.4992	23.1307	18.6502	25.1939	18.2828	22.1123	23.4548
VIT_15s0048g02600	Starch synthase	CARBOHYDRATE METABOLISM	vv10500Starch_and_sucrose_metabolism	4.63799	2.05311	8.13734	5.84883	9.92174	2.45479	5.57251	6.99961
VIT_02s0025g02790	Starch synthase	CARBOHYDRATE METABOLISM	vv10500Starch_and_sucrose_metabolism	63.235	58.4649	81.1382	81.9855	71.6264	45.3015	53.6574	63.8557
VIT_11s0016g00470	Sucrose synthase	CARBOHYDRATE METABOLISM	vv10500Starch_and_sucrose_metabolism	13.4483	12.1568	17.596	17.4208	20.3801	15.9682	14.9485	18.0568
VIT_18s0089g00410	Sucrose-phosphate synthase 1	CARBOHYDRATE METABOLISM	vv10500Starch_and_sucrose_metabolism	5.50227	3.4805	5.82878	6.03442	7.05152	4.28265	6.79176	5.99391
VIT_16s0022g01440	Transketolase, chloroplast precursor	CARBOHYDRATE METABOLISM	vv10030Pentose_phosphate vv10710Carbon_fixation	583.2	609.149	707.788	681.779	633.09	515.063	688.304	639.699
VIT_01s0011g05960	Trehalose-phosphatase	CARBOHYDRATE METABOLISM	vv10500Starch_and_sucrose_metabolism	17.3787	17.842	23.0167	20.8943	31.0594	23.5662	32.8629	30.3186
VIT_03s0038g01780	Triosephosphate isomerase, chloroplast precursor	CARBOHYDRATE METABOLISM	vv10010Glycolysis vv10051Fructose_and_mannose_metabolism vv10710Carbon_fixation	142.361	147.753	172.551	176.491	175.937	142.749	199.199	174.957
VIT_12s0055g00310	UDP-glucose glucosyltransferase	CARBOHYDRATE METABOLISM	vv10500Starch_and_sucrose_metabolism	0.281692	0.0915742	0.353727	0.248137	0.295817	0.159021	0.142451	0.560771
VIT_12s0034g00040	UDP-glucose glucosyltransferase	CARBOHYDRATE METABOLISM	vv10500Starch_and_sucrose_metabolism	50.2916	44.9729	48.6814	47.69	73.3025	48.0579	73.1326	65.45
VIT_12s0034g00060	UDP-glucose glucosyltransferase	CARBOHYDRATE METABOLISM	vv10500Starch_and_sucrose_metabolism	28.1835	24.4741	26.6829	26.3085	42.5097	27.0646	39.1742	36.3707
VIT_05s0062g00630	UDP-glucose transferase (UGT75B2)	CARBOHYDRATE METABOLISM	vv10500Starch_and_sucrose_metabolism	4.91075	3.98526	6.75294	5.61526	8.43136	5.13799	7.81253	7.06098
VIT_05s0094g00990	UDP-glucose:salicylic acid glucosyltransferase	CARBOHYDRATE METABOLISM	vv10500Starch_and_sucrose_metabolism	24.0518	21.9971	30.9038	24.184	32.9473	26.1101	32.5432	34.8503
VIT_07s0289g00080	UDP-glucose:salicylic acid glucosyltransferase	CARBOHYDRATE METABOLISM	vv10500Starch_and_sucrose_metabolism	8.53053	9.81967	10.5617	9.49373	10.263	7.25396	12.8044	11.41
VIT_18s0001g06080	UDP-glycosyltransferase 85A1	CARBOHYDRATE METABOLISM		0.592872	0.554243	0.784861	1.08868	1.69358	0.404798	0.116534	0.750482
VIT_00s0324g00060	UDP-glycosyltransferase 85A8	CARBOHYDRATE METABOLISM		6.05187	4.11462	7.83028	4.11359	5.53281	2.44236	3.9214	5.11503
VIT_18s0041g01040	UDP-glycosyltransferase 88A4	CARBOHYDRATE METABOLISM		0.321956	0.181083	0.33501	0.517609	0.541795	0.335846	0.778674	0.680587
VIT_04s0008g01190	UDP-sulfoquinovose synthase SQD1	CARBOHYDRATE METABOLISM	vv10520Nucleotide_sugars_metabolism vv10561Glycerolipid_metabolism	41.7776	43.4392	57.8451	53.1688	53.9351	46.5001	60.977	53.4716
VIT_12s0121g00380	Xylan 1,4-beta-xylosidase	CARBOHYDRATE METABOLISM	vv10500Starch_and_sucrose_metabolism vv10520Nucleotide_sugars_metabolism	3.55181	3.09066	4.82783	4.03984	5.45765	2.72088	4.74347	4.10225
VIT_03s0017g01240	2-nitropropane dioxygenase	CELLULAR PROCESSES, SIGNALLING & HOMEOSTASIS	vv10910Nitrogen_metabolism	13.3889	11.6135	14.9558	14.4313	20.9547	20.4751	25.3572	19.0851
VIT_00s0301g00050	3'(2') 5'-bisphosphate nucleotidase	CELLULAR PROCESSES, SIGNALLING & HOMEOSTASIS	vv10920Sulfur_metabolism	5.81573	4.75226	7.13899	6.10383	9.7498	5.95324	8.59587	8.90563
VIT_13s0019g04130	AarF domain containing kinase	CELLULAR PROCESSES, SIGNALLING & HOMEOSTASIS		20.3571	19.8414	27.9597	21.6922	27.125	19.9339	25.1117	26.6799
VIT_16s0098g01720	Abl interactor 2 (ABIL2)	CELLULAR PROCESSES, SIGNALLING & HOMEOSTASIS		3.74993	2.84833	5.41692	4.87211	5.17377	2.61664	3.58576	4.4263
VIT_15s0046g01640	Abl interactor protein 1 (ABIL1)	CELLULAR PROCESSES, SIGNALLING & HOMEOSTASIS		4.84635	4.56208	6.89055	5.55894	8.63974	6.09274	8.37113	8.33937
VIT_11s0016g02910	Acid phosphatase class B	CELLULAR PROCESSES, SIGNALLING & HOMEOSTASIS	vv10740Riboflavin_metabolism	19.8356	18.8433	30.4446	25.0583	27.4956	21.6509	36.4222	27.3364
VIT_13s0019g01240	Actin beta/gamma 1	CELLULAR PROCESSES, SIGNALLING & HOMEOSTASIS	vv44810Regulation_of_actin_cytoskeleton	42.1648	37.4255	58.8781	51.3828	59.9757	44.6145	68.9814	51.9313
VIT_11s0016g00770	Actin beta/gamma 1	CELLULAR PROCESSES, SIGNALLING & HOMEOSTASIS	vv44810Regulation_of_actin_cytoskeleton	6.23786	5.19399	9.50286	5.14057	8.07495	4.99911	5.24156	6.91498
VIT_02s0087g00630	Alcohol oxidase	CELLULAR PROCESSES, SIGNALLING & HOMEOSTASIS	vv10680Methane_metabolism	2.33431	1.55781	4.34538	2.47983	4.06924	3.32328	6.96729	6.14176
VIT_01s0150g00090	AML5 (arabidopsis mei2-like protein 5)	CELLULAR PROCESSES, SIGNALLING & HOMEOSTASIS	vv44110Cell_cycle	7.65254	7.51859	10.1564	8.68756	10.2463	8.93666	10.1591	10.4629
VIT_01s0150g00030	ARF GTPase activator SCARFACE	CELLULAR PROCESSES, SIGNALLING & HOMEOSTASIS	vv50110Protein_coat	4.46031	3.82911	5.66365	4.62867	5.32194	4.64037	5.03379	5.62352
VIT_18s0001g12100	Auxilin	CELLULAR PROCESSES, SIGNALLING & HOMEOSTASIS		69.314	71.3567	80.2404	71.2624	126.355	87.1134	111.526	121.986
VIT_12s0055g01130	BTH-induced protein phosphatase 1	CELLULAR PROCESSES, SIGNALLING & HOMEOSTASIS		6.99683	6.59362	9.57276	8.26303	12.3705	8.53447	10.9426	10.4705
VIT_09s0002g08100	Calcineurin	CELLULAR PROCESSES, SIGNALLING & HOMEOSTASIS		13.9033	15.068	17.2414	14.9774	15.2151	12.0449	16.6727	13.8712
VIT_06s0004g07390	Calcineurin phosphoesterase	CELLULAR PROCESSES, SIGNALLING & HOMEOSTASIS		24.6212	23.7204	27.7881	26.0822	39.7649	30.3348	38.5647	37.8367
VIT_14s0066g01380	Calcium homeostasis regulator CHoR1	CELLULAR PROCESSES, SIGNALLING & HOMEOSTASIS		67.1914	67.5232	80.4182	77.908	73.8291	66.3097	90.0386	73.7435
VIT_09s0002g03360	Calmodulin binding protein	CELLULAR PROCESSES, SIGNALLING & HOMEOSTASIS		3.81087	3.66971	4.66539	3.81784	6.81773	4.12176	6.46044	6.45171
VIT_18s0001g13870	Calmodulin binding protein	CELLULAR PROCESSES, SIGNALLING & HOMEOSTASIS		2.64578	2.74977	3.9375	3.03135	6.47123	4.01665	5.34795	6.00194
VIT_14s0006g01030	Calmodulin-binding heat-shock protein	CELLULAR PROCESSES, SIGNALLING & HOMEOSTASIS		3.74928	2.56407	4.55874	3.42387	3.43845	1.9152	2.55846	2.74987
VIT_17s0000g07780	Calmodulin-binding protein	CELLULAR PROCESSES, SIGNALLING & HOMEOSTASIS	vv34020Calcium_signaling_pathway vv34626Plant-pathogen_interaction	11.7884	11.1651	15.9085	12.5764	17.9289	16.4945	16.1484	17.1708
VIT_08s0007g03240	Carbonic anhydrase precursor	CELLULAR PROCESSES, SIGNALLING & HOMEOSTASIS	vv10910Nitrogen_metabolism vv50124Porters_cat_30_to_64	27.0834	22.333	36.4544	27.7757	31.7104	16.695	31.3893	30.7281
VIT_14s0066g01210	Carbonic anhydrase, chloroplast precursor	CELLULAR PROCESSES, SIGNALLING & HOMEOSTASIS	vv10910Nitrogen_metabolism vv50124Porters_cat_30_to_64	140.172	139.421	245.855	230.448	535.148	370.809	483.679	444.055
VIT_18s0089g00400	Carboxyesterase18 CXE18	CELLULAR PROCESSES, SIGNALLING & HOMEOSTASIS		6.74397	6.62109	9.69261	8.3835	8.46918	6.722	11.7748	8.61101
VIT_10s0003g00960	Carboxylic ester hydrolase	CELLULAR PROCESSES, SIGNALLING & HOMEOSTASIS		8.36086	6.59335	10.1005	7.40235	13.1722	10.391	11.3598	12.8016
VIT_10s0003g01410	CBL-interacting protein kinase 20 (CIPK20)	CELLULAR PROCESSES, SIGNALLING & HOMEOSTASIS		15.9173	11.04	17.9613	11.4651	51.5052	20.4499	48.8345	48.493
VIT_11s0052g01700	CBL-interacting protein kinase 21 (CIPK21)	CELLULAR PROCESSES, SIGNALLING & HOMEOSTASIS		75.2912	67.2018	86.2698	74.7595	108.167	64.1549	67.1453	74.9804
VIT_06s0009g01840	CBL-interacting protein kinase 3 CIPK3	CELLULAR PROCESSES, SIGNALLING & HOMEOSTASIS		19.6029	18.0228	25.3587	19.1607	31.9792	23.5496	21.9495	26.7753
VIT_15s0048g02740	CBL-interacting protein kinase 9 (CIPK9)	CELLULAR PROCESSES, SIGNALLING & HOMEOSTASIS		36.0777	41.4896	49.8271	38.4678	47.7964	30.5996	42.0639	43.6166
VIT_04s0023g02640	CDK5RAP1	CELLULAR PROCESSES, SIGNALLING & HOMEOSTASIS		15.9852	15.3063	20.549	19.8416	18.2636	16.2566	23.2476	18.492
VIT_00s0379g00070	CDPK protein kinase	CELLULAR PROCESSES, SIGNALLING & HOMEOSTASIS		5.16902	4.68554	6.50496	6.19733	7.26857	4.37572	5.78287	5.9894
VIT_16s0039g02510	Cell division cycle 20, cofactor of APC complex	CELLULAR PROCESSES, SIGNALLING & HOMEOSTASIS	vv24120Ubiquitin_mediated_proteolysis vv44110Cell_cycle	3.94962	2.54047	4.55128	3.04898	4.18724	2.82594	2.32873	4.33579
VIT_06s0004g06120	Cell division protein FtsZ	CELLULAR PROCESSES, SIGNALLING & HOMEOSTASIS	vv44110Cell_cycle vv50133Primary_active_transporter_cat_A9_to_A18	38.777	38.351	50.6423	39.273	46.5155	38.8331	41.9432	42.9044
VIT_12s0028g03610	Cellulase	CELLULAR PROCESSES, SIGNALLING & HOMEOSTASIS	vv40006Cell_wall	3.30291	2.56693	4.06961	3.87681	3.19098	2.40271	3.28819	3.37246
VIT_03s0038g04250	Cellulose synthase CESA2	CELLULAR PROCESSES, SIGNALLING & HOMEOSTASIS	vv40006Cell_wall	27.7131	24.041	35.7831	33.624	30.611	30.0705	30.1029	31.2539
VIT_12s0059g01000	Cellulose synthase CSLB04	CELLULAR PROCESSES, SIGNALLING & HOMEOSTASIS	vv40006Cell_wall	5.13486	3.84763	6.35493	5.52493	5.66042	3.0849	4.67612	5.83781
VIT_04s0069g00780	Cellulose synthase CSLC05	CELLULAR PROCESSES, SIGNALLING & HOMEOSTASIS	vv40006Cell_wall	0.309586	0.114542	0.207585	0.376611	0.284355	0.163215	0.121158	0.231486
VIT_00s0469g00010	Cellulose synthase CSLE1	CELLULAR PROCESSES, SIGNALLING & HOMEOSTASIS	vv40006Cell_wall	1.40463	1.13167	1.69405	1.29083	2.51596	1.57241	1.87475	2.73356
VIT_00s0414g00050	Cellulose synthase CSLE1	CELLULAR PROCESSES, SIGNALLING & HOMEOSTASIS	vv40006Cell_wall	10.6004	11.9076	14.7011	13.3294	16.2476	12.215	17.9676	16.7248
VIT_00s0469g00050	Cellulose synthase CSLE1	CELLULAR PROCESSES, SIGNALLING & HOMEOSTASIS	vv40006Cell_wall	4.34622	4.03787	6.44231	5.2351	6.13575	4.25939	5.71703	5.69244
VIT_00s0469g00020	Cellulose synthase CSLE1	CELLULAR PROCESSES, SIGNALLING & HOMEOSTASIS	vv40006Cell_wall	9.86346	9.20498	12.8254	11.2579	13.4074	10.2455	14.8203	13.6003
VIT_00s0414g00060	Cellulose synthase CSLE1	CELLULAR PROCESSES, SIGNALLING & HOMEOSTASIS	vv40006Cell_wall	4.38243	3.86404	5.78402	4.99121	5.8913	4.45021	5.91013	6.00087
VIT_02s0025g01770	Cellulose synthase CSLG3	CELLULAR PROCESSES, SIGNALLING & HOMEOSTASIS	vv40006Cell_wall	0.643524	0.402642	0.596111	0.79453	1.47646	0.35174	0.536625	0.915182
VIT_02s0025g01850	Cellulose synthase CSLG3	CELLULAR PROCESSES, SIGNALLING & HOMEOSTASIS	vv40006Cell_wall	0.70073	0.632906	1.19331	0.644507	1.52458	0.831256	1.44259	1.48249
VIT_02s0025g01920	Cellulose synthase CSLG3	CELLULAR PROCESSES, SIGNALLING & HOMEOSTASIS	vv40006Cell_wall	6.29536	3.09841	4.914	6.07909	7.10651	3.58262	5.91824	4.97888
VIT_02s0025g01890	Cellulose synthase CSLG3	CELLULAR PROCESSES, SIGNALLING & HOMEOSTASIS	vv40006Cell_wall	4.57273	2.26809	4.07277	4.75668	5.24296	2.73601	4.27439	3.93616
VIT_10s0003g01050	CHUP1 (chloroplast unusual positioning 1)	CELLULAR PROCESSES, SIGNALLING & HOMEOSTASIS	vv44810Regulation_of_actin_cytoskeleton	0.268261	0.0507263	0.247992	0.307757	1.16139	0.508219	1.22035	0.877337
VIT_17s0000g04220	CHUP1 (chloroplast unusual positioning 1)	CELLULAR PROCESSES, SIGNALLING & HOMEOSTASIS	vv44810Regulation_of_actin_cytoskeleton	12.3247	12.8241	16.4558	16.5041	23.8781	17.4159	27.0577	26.7945
VIT_04s0079g00410	CIR1/RVE2 (circadian 1)	CELLULAR PROCESSES, SIGNALLING & HOMEOSTASIS	vv34710Circadian_rhythm vv60045MYBrelated	21.7938	22.6368	38.022	27.8913	34.3139	29.909	42.2536	36.3663
VIT_16s0013g01990	CLL1B clavata1-like receptor S/T protein kinase	CELLULAR PROCESSES, SIGNALLING & HOMEOSTASIS		0.512981	0.395524	0.624218	0.663958	0.510212	0.379944	0.715061	0.498668
VIT_08s0040g01250	CRK (CDPK-related kinase) CRK1	CELLULAR PROCESSES, SIGNALLING & HOMEOSTASIS		10.1684	9.53658	12.6562	10.9069	12.8976	9.72692	10.5037	13.1171
VIT_01s0026g00710	Cyclin delta-2	CELLULAR PROCESSES, SIGNALLING & HOMEOSTASIS	vv44110Cell_cycle	4.69843	3.83267	6.52036	5.21858	9.10469	4.83407	8.5613	8.96741
VIT_07s0005g06340	Cyclin dependent kinase inhibitor KIP-related protein 3	CELLULAR PROCESSES, SIGNALLING & HOMEOSTASIS	vv44110Cell_cycle	9.98785	8.60136	11.7599	10.217	11.6435	7.56525	12.0461	10.7324
VIT_07s0031g00800	Cyclin-dependent kinase inhibitor KIP-related protein 7	CELLULAR PROCESSES, SIGNALLING & HOMEOSTASIS	vv44110Cell_cycle	12.9787	11.0847	15.8543	12.9308	22.7595	15.2443	24.0745	23.3591
VIT_05s0020g03060	Cyclin-T1-4	CELLULAR PROCESSES, SIGNALLING & HOMEOSTASIS	vv44110Cell_cycle	8.72795	7.84725	15.034	7.82853	19.5253	13.749	12.5343	19.2669
VIT_12s0059g02480	CYCP2;1 (cyclin p2;1)	CELLULAR PROCESSES, SIGNALLING & HOMEOSTASIS	vv44110Cell_cycle	16.0645	15.8066	27.6583	22.5253	40.037	24.2475	46.6248	37.7053
VIT_15s0048g01670	CYP704G7	CELLULAR PROCESSES, SIGNALLING & HOMEOSTASIS		4.31428	2.97814	5.25968	4.28931	4.19933	3.20205	4.54646	4.92696
VIT_13s0084g00070	CYP72A53v1	CELLULAR PROCESSES, SIGNALLING & HOMEOSTASIS		11.0647	10.1498	16.5335	10.9963	13.7676	11.485	12.8577	13.182
VIT_15s0048g01590	CYP76B1	CELLULAR PROCESSES, SIGNALLING & HOMEOSTASIS		8.82892	7.01262	11.2666	11.0875	9.74124	7.49058	11.4407	11.5225
VIT_01s0011g02060	CYP86B1	CELLULAR PROCESSES, SIGNALLING & HOMEOSTASIS		3.06159	2.87307	3.16534	2.8811	3.80138	2.58053	3.76072	3.60475
VIT_19s0090g01630	CYP89H3	CELLULAR PROCESSES, SIGNALLING & HOMEOSTASIS		1.58902	1.01163	2.02384	2.02483	5.22826	4.86072	6.1423	6.44221
VIT_08s0040g00820	CYP94A1	CELLULAR PROCESSES, SIGNALLING & HOMEOSTASIS		4.96959	4.41922	6.11831	5.20343	6.18735	3.94848	7.58057	6.19842
VIT_18s0001g09400	Cytochrome b5 DIF-F	CELLULAR PROCESSES, SIGNALLING & HOMEOSTASIS		4.0343	1.74522	4.17915	5.71679	14.6211	4.84277	5.72223	4.54816
VIT_07s0031g00650	Defective chloroplasts and leaves protein / DCL protein	CELLULAR PROCESSES, SIGNALLING & HOMEOSTASIS		64.0182	63.5525	75.4602	66.9762	89.94	74.2674	100.342	92.184
VIT_01s0011g00270	Division regulator MinE, Plastid	CELLULAR PROCESSES, SIGNALLING & HOMEOSTASIS	vv44110Cell_cycle	24.8834	24.6483	28.9291	29.2494	32.5107	25.9264	36.9928	31.2015
VIT_02s0033g00060	DNAJ plastid division protein (ARC6)	CELLULAR PROCESSES, SIGNALLING & HOMEOSTASIS	vv44110Cell_cycle	7.25961	6.43368	9.6467	8.38351	8.28764	7.1508	9.28386	8.28996
VIT_07s0104g00480	Dynamin	CELLULAR PROCESSES, SIGNALLING & HOMEOSTASIS		21.2627	19.7219	27.6128	22.205	30.5423	21.0234	22.721	28.5565
VIT_08s0007g01270	Dynein light chain LC6, flagellar outer arm	CELLULAR PROCESSES, SIGNALLING & HOMEOSTASIS	vv44810Regulation_of_actin_cytoskeleton	11.7324	7.41676	12.7388	12.0283	17.2729	9.59278	14.0828	13.2855
VIT_19s0014g03710	Dynein light chain LC8-type	CELLULAR PROCESSES, SIGNALLING & HOMEOSTASIS	vv44810Regulation_of_actin_cytoskeleton	2.78849	0.0349434	3.60682	1.58467	13.0013	2.30073	11.4643	6.13669
VIT_09s0002g02680	Early flowering 3	CELLULAR PROCESSES, SIGNALLING & HOMEOSTASIS	vv34710Circadian_rhythm	2.77389	2.58142	4.58504	3.1378	6.46971	4.4219	5.95543	5.85792
VIT_13s0019g04530	Early flowering 6	CELLULAR PROCESSES, SIGNALLING & HOMEOSTASIS	vv34710Circadian_rhythm vv60038Jumonji	5.04082	4.99837	7.01783	5.73503	8.57653	7.76499	9.29479	8.98241
VIT_18s0001g08140	Enhanced silencing phenotype 4 ESP4 symplekin	CELLULAR PROCESSES, SIGNALLING & HOMEOSTASIS	vv23015mRNA_surveillance_pathway	6.24307	5.74793	8.04282	6.0465	7.24803	5.99127	6.12282	7.34714
VIT_06s0004g04590	Epsin N-terminal homology (ENTH) domain-containing	CELLULAR PROCESSES, SIGNALLING & HOMEOSTASIS	vv50110Protein_coat	2.77484	2.1327	3.52423	2.32882	5.14571	3.21905	3.79774	5.02769
VIT_12s0057g00390	Exopolygalacturonase	CELLULAR PROCESSES, SIGNALLING & HOMEOSTASIS	vv40006Cell_wall	3.5283	2.92702	5.43971	4.09347	7.44886	4.92593	5.65134	6.6392
VIT_12s0057g00380	Exopolygalacturonase	CELLULAR PROCESSES, SIGNALLING & HOMEOSTASIS	vv40006Cell_wall	2.06263	1.65554	2.84024	2.23894	3.80236	2.97168	2.85112	4.00847
VIT_17s0000g04490	Extracellular Ca2+ sensing receptor	CELLULAR PROCESSES, SIGNALLING & HOMEOSTASIS		73.4532	60.5537	101.069	91.576	134.322	102.964	135.704	131.268
VIT_14s0060g02220	F-actin capping protein alpha subunit	CELLULAR PROCESSES, SIGNALLING & HOMEOSTASIS	vv44810Regulation_of_actin_cytoskeleton	7.81875	7.56661	10.5005	9.44354	10.8765	7.18915	9.60686	9.17576
VIT_01s0011g01980	fasciclin arabinogalactan-protein (FLA21)	CELLULAR PROCESSES, SIGNALLING & HOMEOSTASIS	vv40006Cell_wall	1.23652	1.37955	1.27859	1.63653	2.26847	1.8117	3.12012	2.00296
VIT_05s0094g00920	formin protein AHF1	CELLULAR PROCESSES, SIGNALLING & HOMEOSTASIS	vv44810Regulation_of_actin_cytoskeleton	7.77428	5.84126	9.82605	10.0524	13.1001	9.50237	9.98668	10.907
VIT_15s0046g02560	GLABRA 3	CELLULAR PROCESSES, SIGNALLING & HOMEOSTASIS	vv44110Cell_cycle vv60011BHLH	2.63722	1.92092	3.30708	3.04242	3.05463	2.09168	2.88747	2.58519
VIT_05s0077g01280	Glycosyl hydrolase family 3 beta xylosidase BXL1	CELLULAR PROCESSES, SIGNALLING & HOMEOSTASIS		1.82801	1.35049	3.99405	2.04386	4.79303	2.34767	6.36586	4.60975
VIT_06s0004g01140	GRIK1 (geminivirus rep interacting kinase 1)	CELLULAR PROCESSES, SIGNALLING & HOMEOSTASIS		0.770707	0.567506	1.36619	0.851462	2.15368	1.16418	1.36233	1.54165
VIT_08s0007g05890	GTP binding	CELLULAR PROCESSES, SIGNALLING & HOMEOSTASIS		8.0145	6.57911	11.2344	9.48672	12.1852	8.29035	12.8941	11.2204
VIT_07s0104g00550	GTP binding protein	CELLULAR PROCESSES, SIGNALLING & HOMEOSTASIS		24.8725	23.1541	31.2433	28.894	53.387	44.0213	53.4162	53.973
VIT_06s0004g04080	GTP cyclohydrolase II; 3 4-dihydroxy-2-butanone-4-phoshate synthase	CELLULAR PROCESSES, SIGNALLING & HOMEOSTASIS	vv10740Riboflavin_metabolism	21.7753	20.8771	28.5529	23.2922	43.8428	33.6683	42.3543	42.0468
VIT_06s0004g04630	GTPase ObgE	CELLULAR PROCESSES, SIGNALLING & HOMEOSTASIS		1.35509	1.05057	2.04562	1.71784	1.91166	1.47465	2.22825	2.2614
VIT_07s0031g03050	GTP-binding protein LepA	CELLULAR PROCESSES, SIGNALLING & HOMEOSTASIS		35.0986	34.542	42.8302	36.3619	48.3292	32.1354	36.7367	41.2724
VIT_05s0102g00310	GUN4	CELLULAR PROCESSES, SIGNALLING & HOMEOSTASIS		80.0262	63.3176	104.393	94.9281	100.524	67.8999	130.715	108.744
VIT_12s0028g03060	HSL1 (HAESA-like 1)	CELLULAR PROCESSES, SIGNALLING & HOMEOSTASIS		5.88185	3.73585	6.21091	6.53008	8.39431	5.99063	9.14581	9.79823
VIT_17s0000g08240	HT1 (high leaf temperature 1)	CELLULAR PROCESSES, SIGNALLING & HOMEOSTASIS		3.1114	2.06741	6.08727	4.61923	5.68525	3.52805	6.19882	5.52977
VIT_08s0040g00630	Hydroxyproline-rich glycoprotein	CELLULAR PROCESSES, SIGNALLING & HOMEOSTASIS	vv40006Cell_wall	3.0701	3.47257	4.126	4.32296	3.5813	2.77322	4.4586	3.69545
VIT_12s0034g01420	Hydroxyproline-rich glycoprotein	CELLULAR PROCESSES, SIGNALLING & HOMEOSTASIS	vv40006Cell_wall	2.58685	2.00487	3.25169	3.00766	3.30251	2.55241	4.12559	3.31011
VIT_04s0008g02270	Hydroxyproline-rich glycoprotein	CELLULAR PROCESSES, SIGNALLING & HOMEOSTASIS	vv40006Cell_wall	4.98935	3.70282	7.60746	4.39492	9.38238	6.65809	4.97535	7.66056
VIT_09s0018g01790	Integral membrane Yip1 family protein	CELLULAR PROCESSES, SIGNALLING & HOMEOSTASIS	vv50110Protein_coat	1.96361	1.5493	3.11957	2.9021	2.70623	1.7128	2.68277	2.90512
VIT_04s0044g01100	Invertase/pectin methylesterase inhibitor	CELLULAR PROCESSES, SIGNALLING & HOMEOSTASIS	vv40006Cell_wall	0.217106	0.14449	0.136095	0.222235	0.755655	0.461106	2.12652	0.58396
VIT_16s0022g00890	Invertase/pectin methylesterase inhibitor	CELLULAR PROCESSES, SIGNALLING & HOMEOSTASIS	vv40006Cell_wall	12.2487	3.49487	11.1055	22.1826	13.2661	9.07867	20.7925	13.6865
VIT_16s0022g00840	Invertase/pectin methylesterase inhibitor	CELLULAR PROCESSES, SIGNALLING & HOMEOSTASIS	vv40006Cell_wall	17.9776	12.0096	15.0565	23.4766	29.4244	24.664	29.0779	26.7737
VIT_19s0027g00700	Iojap protein	CELLULAR PROCESSES, SIGNALLING & HOMEOSTASIS		25.7124	28.6722	33.7289	34.1983	29.3425	26.6791	36.6215	28.364
VIT_10s0071g01150	Katanin p80 (WD repeat containing) subunit B 1	CELLULAR PROCESSES, SIGNALLING & HOMEOSTASIS	vv44810Regulation_of_actin_cytoskeleton	6.35016	5.86231	8.59013	6.91973	9.52922	8.32916	8.60408	8.91659
VIT_08s0007g03600	KCBP- interacting protein kinase	CELLULAR PROCESSES, SIGNALLING & HOMEOSTASIS		1.46306	1.20474	2.01321	1.902	1.68836	1.27816	2.30765	1.86765
VIT_06s0061g01540	KCBP- interacting protein kinase	CELLULAR PROCESSES, SIGNALLING & HOMEOSTASIS		9.2409	8.09725	12.3406	10.7558	13.8067	10.6517	16.0045	14.741
VIT_01s0026g02270	Kinase	CELLULAR PROCESSES, SIGNALLING & HOMEOSTASIS		0.32461	0.101454	0.550821	0.584539	0.511184	0.247489	0.669787	0.348079
VIT_14s0066g01280	Kinesin light chain	CELLULAR PROCESSES, SIGNALLING & HOMEOSTASIS	vv44810Regulation_of_actin_cytoskeleton	4.46047	3.47514	6.61968	4.92092	5.24479	3.23849	6.03418	5.17788
VIT_16s0098g01680	Kinesin light chain	CELLULAR PROCESSES, SIGNALLING & HOMEOSTASIS	vv44810Regulation_of_actin_cytoskeleton	3.02026	2.23295	3.70022	3.29963	4.14479	2.89242	3.85427	3.92049
VIT_17s0000g03290	Kinesin motor HIK (HINKEL)	CELLULAR PROCESSES, SIGNALLING & HOMEOSTASIS	vv44110Cell_cycle vv44810Regulation_of_actin_cytoskeleton	0.716248	0.437018	0.894053	0.790032	1.02564	0.766746	0.895803	0.903933
VIT_14s0128g00460	Kinesin motor protein	CELLULAR PROCESSES, SIGNALLING & HOMEOSTASIS	vv44810Regulation_of_actin_cytoskeleton	0.417744	0.282113	0.369219	0.426258	0.852945	0.363467	0.915906	0.637952
VIT_18s0001g13580	Kinesin motor protein	CELLULAR PROCESSES, SIGNALLING & HOMEOSTASIS	vv44810Regulation_of_actin_cytoskeleton	1.02702	0.700004	1.45661	1.22806	1.03554	0.632668	1.32883	0.699117
VIT_18s0001g10090	Kinesin protein FRA1 (fragile fiber 1)	CELLULAR PROCESSES, SIGNALLING & HOMEOSTASIS	vv44810Regulation_of_actin_cytoskeleton	3.0431	2.83142	5.10658	3.79328	7.33482	4.83974	5.57943	6.1797
VIT_16s0098g00720	Lectin protein kinase	CELLULAR PROCESSES, SIGNALLING & HOMEOSTASIS		4.99558	3.73726	6.31745	5.54799	9.02105	5.73008	8.16542	8.52808
VIT_18s0001g15720	Leucine Rich Repeat receptor-like kinase	CELLULAR PROCESSES, SIGNALLING & HOMEOSTASIS		2.68208	1.96526	2.80128	3.47932	2.59954	1.21554	2.05916	2.16088
VIT_13s0067g03780	Leucine-rich repeat protein kinase	CELLULAR PROCESSES, SIGNALLING & HOMEOSTASIS		5.74575	4.99243	8.35318	6.30913	5.07856	5.72413	8.16643	5.74807
VIT_14s0171g00180	Leucine-rich repeat transmembrane protein kinase	CELLULAR PROCESSES, SIGNALLING & HOMEOSTASIS		0.507615	0.344647	0.683955	0.550421	1.10547	0.476185	0.734508	0.825487
VIT_18s0001g08240	Leucine-rich repeat transmembrane protein kinase	CELLULAR PROCESSES, SIGNALLING & HOMEOSTASIS		1.42339	1.4114	1.93226	1.6317	2.09554	1.39047	2.94126	2.25175
VIT_19s0014g05320	Leucine-rich repeat transmembrane protein kinase, putative	CELLULAR PROCESSES, SIGNALLING & HOMEOSTASIS		4.44962	3.75059	6.45168	4.19458	7.49466	5.81005	5.42711	7.74326
VIT_14s0068g00360	LNG1 (LONGIFOLIA1)	CELLULAR PROCESSES, SIGNALLING & HOMEOSTASIS		2.18149	1.84266	2.91957	2.5751	2.45672	1.91197	2.40258	2.75578
VIT_02s0012g00990	LOL1 (LSD ONE like 1)	CELLULAR PROCESSES, SIGNALLING & HOMEOSTASIS		1.20208	1.17203	1.43834	1.33106	1.18126	0.61092	1.69575	1.19418
VIT_08s0007g08450	LRR receptor-like kinase 2	CELLULAR PROCESSES, SIGNALLING & HOMEOSTASIS		0.184272	0.0731452	0.182181	0.258023	0.190161	0.0890744	0.181381	0.14816
VIT_17s0000g08900	LRR receptor-like kinase 2	CELLULAR PROCESSES, SIGNALLING & HOMEOSTASIS		1.15916	0.677217	1.11688	1.31879	1.48442	1.09696	1.32791	1.46459
VIT_03s0063g00010	LRX2 (leucine-rich repeat/extensin 2)	CELLULAR PROCESSES, SIGNALLING & HOMEOSTASIS	vv40006Cell_wall	6.00397	5.71412	6.27749	6.26	6.82697	6.02098	12.2618	7.86992
VIT_07s0185g00130	MAP kinase phosphatase 1	CELLULAR PROCESSES, SIGNALLING & HOMEOSTASIS		2.95581	2.33688	3.38726	2.97602	5.28991	3.4003	4.9806	5.44604
VIT_05s0077g00920	MAP3K delta-1 protein kinase	CELLULAR PROCESSES, SIGNALLING & HOMEOSTASIS		17.3197	17.3699	23.0649	17.4714	27.3437	21.9389	22.6018	24.8837
VIT_09s0002g04750	MAR binding filament-like protein 1 MFP1	CELLULAR PROCESSES, SIGNALLING & HOMEOSTASIS		21.1926	21.5145	30.7839	26.8622	28.8735	22.8735	31.6321	28.9152
VIT_16s0098g00220	Membrane located receptor	CELLULAR PROCESSES, SIGNALLING & HOMEOSTASIS		4.54038	4.35155	9.6902	5.19704	6.45612	6.30448	10.9571	6.20286
VIT_05s0020g04600	Metallothionein	CELLULAR PROCESSES, SIGNALLING & HOMEOSTASIS		48.692	47.5807	55.6228	55.1746	92.7971	65.2922	87.8325	85.1948
VIT_01s0011g06330	Microtubule associated protein (MAP65-6)	CELLULAR PROCESSES, SIGNALLING & HOMEOSTASIS	vv44810Regulation_of_actin_cytoskeleton	4.06823	3.08794	5.50695	5.24227	9.87966	6.85283	7.0356	7.73388
VIT_09s0002g01610	Midasin-related	CELLULAR PROCESSES, SIGNALLING & HOMEOSTASIS	vv23008Ribosome_biogenesis_in_Eukaryotes	1.47829	1.6811	2.44752	1.72054	2.52569	2.07727	1.85954	2.42004
VIT_16s0050g01070	MIND (accumulation and replication of chloroplast 11)	CELLULAR PROCESSES, SIGNALLING & HOMEOSTASIS	vv44110Cell_cycle	5.09366	4.55363	5.90296	5.98005	5.27478	4.84899	6.97722	5.2938
VIT_14s0066g01400	MLK/Raf-related protein kinase 1	CELLULAR PROCESSES, SIGNALLING & HOMEOSTASIS		9.18162	7.79667	12.1929	9.71324	10.8628	6.34016	7.71209	9.70122
VIT_07s0031g02720	Myosin heavy chain	CELLULAR PROCESSES, SIGNALLING & HOMEOSTASIS	vv44810Regulation_of_actin_cytoskeleton	1.98147	1.90384	2.99257	2.30984	3.41433	2.40455	3.13939	2.71705
VIT_19s0093g00590	Myosin heavy chain-like protein	CELLULAR PROCESSES, SIGNALLING & HOMEOSTASIS	vv44810Regulation_of_actin_cytoskeleton	0.586187	0.244292	0.857054	0.564862	0.741181	0.588546	0.562093	0.558875
VIT_07s0005g02970	Myosin-like protein XIC	CELLULAR PROCESSES, SIGNALLING & HOMEOSTASIS	vv44810Regulation_of_actin_cytoskeleton	0.101252	0.0623023	0.239609	0.0810736	0.310217	0.217105	0.215484	0.295998
VIT_14s0083g00620	NIK1 (NSP- interacting kinase 1)	CELLULAR PROCESSES, SIGNALLING & HOMEOSTASIS		0.297853	0.222879	0.50042	0.477399	0.611344	0.136187	0.399641	0.413626
VIT_01s0010g01000	NIK1 (NSP- interacting kinase 1)	CELLULAR PROCESSES, SIGNALLING & HOMEOSTASIS		4.8564	4.21579	5.76405	4.97349	7.64371	4.68644	6.18906	6.96539
VIT_01s0127g00230	NIK3 (NSP- interacting kinase 3)	CELLULAR PROCESSES, SIGNALLING & HOMEOSTASIS		3.50853	2.2909	3.99241	3.70562	6.33164	3.36246	5.43544	5.95264
VIT_15s0048g00680	NIK3 (NSP- interacting kinase 3)	CELLULAR PROCESSES, SIGNALLING & HOMEOSTASIS		1.95885	1.68039	1.64515	2.46503	2.58069	1.96406	2.0872	2.28074
VIT_18s0001g03910	Nitrate reductase 2 (NR2)	CELLULAR PROCESSES, SIGNALLING & HOMEOSTASIS	vv10910Nitrogen_metabolism vv34020Calcium_signaling_pathway	92.1932	78.813	123.6	105.6	150.72	101.129	155.427	167.669
VIT_03s0063g00370	Nitrite reductase	CELLULAR PROCESSES, SIGNALLING & HOMEOSTASIS	vv10910Nitrogen_metabolism	50.6309	41.0288	72.6992	65.05	54.8499	42.9915	57.2752	59.877
VIT_02s0087g00460	Oxidoreductase, 2OG-Fe(II) oxygenase	CELLULAR PROCESSES, SIGNALLING & HOMEOSTASIS		1.25768	1.20252	2.12178	1.35102	1.60389	1.43308	1.58335	1.69998
VIT_07s0104g00380	Pale cress protein (PAC)	CELLULAR PROCESSES, SIGNALLING & HOMEOSTASIS	vv44110Cell_cycle	8.2079	7.90128	10.9814	9.9238	13.7259	11.6601	13.0726	13.5958
VIT_04s0044g00530	PAP/fibrillin family	CELLULAR PROCESSES, SIGNALLING & HOMEOSTASIS		8.11032	7.88383	11.2436	10.1108	20.5839	13.9353	17.042	16.805
VIT_02s0012g02050	PAP/fibrillin family	CELLULAR PROCESSES, SIGNALLING & HOMEOSTASIS		98.8019	111.575	123.991	128.809	129.2	124.626	160.809	130.925
VIT_16s0022g00830	Pectin methylesterase inhibitor	CELLULAR PROCESSES, SIGNALLING & HOMEOSTASIS	vv40006Cell_wall	16.5585	11.0985	14.3023	21.0632	31.5072	25.6918	30.2181	27.9586
VIT_14s0060g00230	Pectinacetylesterase	CELLULAR PROCESSES, SIGNALLING & HOMEOSTASIS	vv40006Cell_wall	10.2714	7.6151	14.1867	13.3804	11.3543	6.48641	6.68374	8.41515
VIT_07s0005g02440	Pectinacetylesterase	CELLULAR PROCESSES, SIGNALLING & HOMEOSTASIS	vv40006Cell_wall	2.60248	2.02334	3.78757	3.49371	4.5367	3.30075	4.21966	4.35189
VIT_15s0048g00510	Pectinesterase family	CELLULAR PROCESSES, SIGNALLING & HOMEOSTASIS	vv40006Cell_wall	4.2022	2.03645	8.11427	5.94831	3.34476	2.11401	4.05011	4.08515
VIT_11s0016g00330	Pectinesterase family	CELLULAR PROCESSES, SIGNALLING & HOMEOSTASIS	vv40006Cell_wall	0.141277	0.0943838	0.357219	0.183991	0.913161	0.438937	0.594624	0.704434
VIT_07s0005g00730	Pectinesterase family	CELLULAR PROCESSES, SIGNALLING & HOMEOSTASIS	vv40006Cell_wall	1.0583	0.678143	1.08835	1.60307	1.49389	1.20754	0.619441	0.726289
VIT_09s0018g01900	PEPR1 (PEP1 receptor 1)	CELLULAR PROCESSES, SIGNALLING & HOMEOSTASIS		0.494107	0.390376	1.05202	1.11693	0.891483	0.636827	0.930894	0.90792
VIT_16s0022g00470	Peroxisomal biogenesis factor 11 (PEX11)	CELLULAR PROCESSES, SIGNALLING & HOMEOSTASIS		50.8067	41.0301	67.853	63.0836	56.1687	37.6512	62.1285	52.4748
VIT_00s0125g00170	Peroxisome biogenesis protein (PEX1)	CELLULAR PROCESSES, SIGNALLING & HOMEOSTASIS	vv44146Peroxisome vv50133Primary_active_transporter_cat_A9_to_A18	3.79407	3.68306	5.2125	4.17176	5.09039	4.41556	4.89494	4.62346
VIT_04s0008g01760	PEX10 (peroxin 10)	CELLULAR PROCESSES, SIGNALLING & HOMEOSTASIS	vv44146Peroxisome vv50133Primary_active_transporter_cat_A9_to_A18	4.95122	4.30487	6.48813	5.29866	7.55448	5.57682	6.89847	7.8392
VIT_09s0002g02460	Phosphatase	CELLULAR PROCESSES, SIGNALLING & HOMEOSTASIS		4.99139	3.10917	2.67006	4.20948	4.66931	3.15232	4.31547	4.8253
VIT_01s0137g00820	Phototropic-responsive NPH3	CELLULAR PROCESSES, SIGNALLING & HOMEOSTASIS		3.52764	2.31255	4.3507	2.80075	10.011	5.37568	10.3967	10.0916
VIT_09s0002g05700	Phototropic-responsive NPH3	CELLULAR PROCESSES, SIGNALLING & HOMEOSTASIS		3.52592	1.77214	6.8049	5.08173	6.44302	4.51775	10.1003	7.93811
VIT_04s0008g06630	Phototropic-responsive NPH3	CELLULAR PROCESSES, SIGNALLING & HOMEOSTASIS		9.34545	7.80612	11.9334	9.47784	17.4936	12.0762	17.9535	17.476
VIT_07s0129g00250	Phototropic-responsive NPH3	CELLULAR PROCESSES, SIGNALLING & HOMEOSTASIS		21.277	19.3859	31.1334	22.9764	36.3649	28.8627	41.8372	37.5777
VIT_06s0061g01140	Phototropic-responsive NPH3	CELLULAR PROCESSES, SIGNALLING & HOMEOSTASIS		4.63747	4.08555	6.58476	5.84908	7.56852	6.11359	8.97407	7.86123
VIT_10s0003g04490	Phototropic-responsive NPH3	CELLULAR PROCESSES, SIGNALLING & HOMEOSTASIS		4.70391	4.05274	6.17789	5.62034	7.94503	7.23255	9.61107	8.38383
VIT_07s0005g05100	Phytochrome interacting factor 3-like 5	CELLULAR PROCESSES, SIGNALLING & HOMEOSTASIS	vv34710Circadian_rhythm vv60011BHLH	4.32902	3.4138	5.50344	4.70632	6.32516	4.52762	6.95211	6.76341
VIT_12s0057g00980	Phytochrome defective C (PHYC)	CELLULAR PROCESSES, SIGNALLING & HOMEOSTASIS	vv34710Circadian_rhythm	6.21238	4.99106	8.51492	7.38252	8.12517	6.21968	8.81023	9.36825
VIT_10s0003g02680	Phytochrome E	CELLULAR PROCESSES, SIGNALLING & HOMEOSTASIS	vv34710Circadian_rhythm	1.23432	1.35042	1.83932	1.61463	2.84824	1.61013	3.28723	2.49055
VIT_12s0028g01110	Phytochrome- interacting factor 5 PIL6	CELLULAR PROCESSES, SIGNALLING & HOMEOSTASIS	vv34710Circadian_rhythm vv60011BHLH	9.81168	8.45645	12.2791	9.35958	22.7558	13.5152	19.3052	19.6307
VIT_14s0060g00260	Phytochrome interacting factor 3 (PIF3)	CELLULAR PROCESSES, SIGNALLING & HOMEOSTASIS	vv34710Circadian_rhythm vv60011BHLH	2.65407	2.1224	3.75285	3.07689	5.48746	3.40063	5.36084	4.43145
VIT_09s0002g00080	Phytosulfokine receptor	CELLULAR PROCESSES, SIGNALLING & HOMEOSTASIS		1.19973	1.48737	1.42665	1.19257	1.49149	1.15173	1.86476	1.35231
VIT_03s0088g00290	Phytosulfokines PSK2	CELLULAR PROCESSES, SIGNALLING & HOMEOSTASIS		36.7241	18.8729	46.4595	35.3606	56.782	32.8815	52.5963	64.369
VIT_16s0098g00940	Plastid-specific 30S ribosomal protein 1	CELLULAR PROCESSES, SIGNALLING & HOMEOSTASIS		21.3474	23.9426	30.5777	25.7367	34.539	23.5003	35.0163	28.7701
VIT_07s0005g03040	Poly(ADP)-ribose polymerase	CELLULAR PROCESSES, SIGNALLING & HOMEOSTASIS	vv10760Nicotinate_and_nicotinamide_metabolism vv23410Base_excision_repair	1.66013	1.48264	2.34893	1.89153	2.65158	1.82395	2.34108	2.07829
VIT_08s0007g07880	Polygalacturonase GH28	CELLULAR PROCESSES, SIGNALLING & HOMEOSTASIS	vv40006Cell_wall	3.89242	3.13054	4.83159	3.73798	5.20903	2.79789	4.32741	4.71476
VIT_02s0025g01330	Polygalacturonase GH28	CELLULAR PROCESSES, SIGNALLING & HOMEOSTASIS	vv40006Cell_wall	7.95336	6.39485	13.8054	10.6354	10.5269	5.85743	9.85843	8.12311
VIT_02s0025g00260	Polygalacturonase GH28	CELLULAR PROCESSES, SIGNALLING & HOMEOSTASIS	vv40006Cell_wall	1.89328	1.49596	3.02184	3.16745	4.31178	2.65553	4.2467	3.97809
VIT_15s0046g02000	Polygalacturonase GH28	CELLULAR PROCESSES, SIGNALLING & HOMEOSTASIS	vv40006Cell_wall	3.61967	2.21065	5.1743	4.10516	3.79294	3.17741	3.15274	5.10866
VIT_01s0127g00400	Polygalacturonase GH28	CELLULAR PROCESSES, SIGNALLING & HOMEOSTASIS	vv40006Cell_wall	0	0	0.0573331	0.0559086	0.627773	0.033636	0.942645	0.719226
VIT_05s0020g00690	PPR2	CELLULAR PROCESSES, SIGNALLING & HOMEOSTASIS		9.38611	10.5397	12.2719	13.4118	15.684	13.4395	18.8496	15.4295
VIT_08s0007g07130	Pre-rRNA processing protein RRP5	CELLULAR PROCESSES, SIGNALLING & HOMEOSTASIS		3.28242	3.44119	4.69165	3.62443	4.20522	3.61038	3.46624	3.81608
VIT_08s0040g02260	Protamine P1	CELLULAR PROCESSES, SIGNALLING & HOMEOSTASIS		2.61991	1.5108	3.60759	2.86125	5.70158	3.68212	6.05833	5.46718
VIT_15s0048g01400	Protein kinase	CELLULAR PROCESSES, SIGNALLING & HOMEOSTASIS		0.893382	0.635276	1.28216	1.11526	2.06378	0.942204	2.60444	1.94957
VIT_03s0038g03040	Protein kinase	CELLULAR PROCESSES, SIGNALLING & HOMEOSTASIS		12.6263	10.6836	17.4781	14.3321	20.2916	12.8863	20.4235	18.0191
VIT_04s0044g01560	Protein kinase	CELLULAR PROCESSES, SIGNALLING & HOMEOSTASIS		11.8627	12.2813	16.4785	11.5903	15.5647	10.4821	15.59	16.2257
VIT_11s0016g03830	Protein kinase	CELLULAR PROCESSES, SIGNALLING & HOMEOSTASIS		40.1933	32.506	56.7344	44.2035	76.7021	54.8325	87.2352	75.3518
VIT_07s0005g04710	Protein kinase	CELLULAR PROCESSES, SIGNALLING & HOMEOSTASIS		1.56955	1.29413	1.89893	2.11556	2.49919	1.89247	2.55557	2.38824
VIT_17s0000g01460	Protein kinase AKIN gamma	CELLULAR PROCESSES, SIGNALLING & HOMEOSTASIS		0.785512	0.736049	1.76161	1.11257	4.75673	0.891487	2.8191	2.11509
VIT_08s0056g00150	Protein kinase APK1B	CELLULAR PROCESSES, SIGNALLING & HOMEOSTASIS		5.71712	4.67425	6.81826	6.21643	10.4751	7.21066	9.51719	9.71433
VIT_06s0004g03670	Protein kinase APK1B, chloroplast precursor	CELLULAR PROCESSES, SIGNALLING & HOMEOSTASIS		16.0468	15.9644	21.4314	17.3896	19.8154	20.2758	20.2964	18.8156
VIT_11s0016g02150	Protein kinase CDG1	CELLULAR PROCESSES, SIGNALLING & HOMEOSTASIS		1.47784	0.975407	1.81645	1.51095	1.37112	0.758772	1.33487	1.23008
VIT_17s0000g00620	Protein kinase CRK1	CELLULAR PROCESSES, SIGNALLING & HOMEOSTASIS		6.51668	6.74084	7.73766	7.04101	6.47311	4.8345	6.67871	7.54493
VIT_18s0001g10310	Protein kinase family	CELLULAR PROCESSES, SIGNALLING & HOMEOSTASIS		21.4926	18.644	25.1267	23.4376	33.5698	29.1212	31.8556	29.877
VIT_01s0011g01630	Protein NAP1 (Nck-associated protein 1)	CELLULAR PROCESSES, SIGNALLING & HOMEOSTASIS	vv44810Regulation_of_actin_cytoskeleton	1.6733	1.73358	2.46169	2.19109	2.31327	2.15063	2.31967	2.16714
VIT_12s0059g01820	Protein phosphatase 1D	CELLULAR PROCESSES, SIGNALLING & HOMEOSTASIS		5.56623	5.6785	7.43361	5.14811	5.86706	4.70353	6.0915	7.10422
VIT_01s0150g00510	Protein phosphatase 2C	CELLULAR PROCESSES, SIGNALLING & HOMEOSTASIS		5.92242	5.07593	13.8324	8.88071	11.9597	9.1613	16.5549	13.17
VIT_05s0020g01460	Protein phosphatase 2C	CELLULAR PROCESSES, SIGNALLING & HOMEOSTASIS		51.8896	52.6839	58.6745	54.2093	75.1708	51.4102	77.4301	75.3814
VIT_06s0004g06840	Protein phosphatase 2C	CELLULAR PROCESSES, SIGNALLING & HOMEOSTASIS		12.116	13.0538	21.8094	13.4402	13.7266	19.9778	18.4774	15.4012
VIT_16s0098g01650	Protein phosphatase 2C PPH1	CELLULAR PROCESSES, SIGNALLING & HOMEOSTASIS		83.2153	81.2222	96.1039	83.4012	127.973	85.3427	105.373	116.074
VIT_01s0011g03350	PRP4 pre-mRNA processing factor 4 homolog B	CELLULAR PROCESSES, SIGNALLING & HOMEOSTASIS		11.23	11.3921	15.1126	11.0797	14.0519	13.0959	12.5518	14.2797
VIT_03s0038g00220	Purple acid phosphatase 10 ATPAP10/PAP10	CELLULAR PROCESSES, SIGNALLING & HOMEOSTASIS	vv10740Riboflavin_metabolism	1.16227	0.94822	1.52187	1.62807	1.80496	1.56188	1.50958	1.84146
VIT_07s0104g01120	Rac GTPase activating protein	CELLULAR PROCESSES, SIGNALLING & HOMEOSTASIS	vv50109Incompletely_characterized_transport_systems	11.5005	7.67628	18.4829	14.8424	25.7101	14.291	31.4279	27.8755
VIT_15s0048g02830	Rac GTPase activating protein	CELLULAR PROCESSES, SIGNALLING & HOMEOSTASIS	vv50109Incompletely_characterized_transport_systems	17.7287	15.7902	21.0525	19.3963	26.9391	19.5427	28.5274	26.9906
VIT_06s0080g00580	Rac GTPase activating protein 1	CELLULAR PROCESSES, SIGNALLING & HOMEOSTASIS	vv50109Incompletely_characterized_transport_systems	3.14672	2.45041	3.51969	3.10322	3.65657	3.8103	3.9862	3.84985
VIT_08s0058g00910	RAPTOR1B (RAPTOR1)	CELLULAR PROCESSES, SIGNALLING & HOMEOSTASIS	vv34150mTOR_signaling_pathway	2.23237	1.00956	2.79688	1.90131	2.68566	1.65759	2.08595	3.11422
VIT_08s0058g00900	RAPTOR1B (RAPTOR1)	CELLULAR PROCESSES, SIGNALLING & HOMEOSTASIS	vv34150mTOR_signaling_pathway	4.48921	2.09275	5.00209	4.38035	6.30029	4.82813	5.44899	6.16925
VIT_04s0043g00160	Receptor protein kinase	CELLULAR PROCESSES, SIGNALLING & HOMEOSTASIS		0.879877	0.541961	1.80391	1.63276	1.65403	0.320886	0.926776	0.72255
VIT_05s0062g01070	Receptor protein kinase	CELLULAR PROCESSES, SIGNALLING & HOMEOSTASIS		2.22175	2.0365	3.00902	3.01845	3.82021	2.33516	4.12398	3.85743
VIT_02s0241g00120	Receptor protein kinase	CELLULAR PROCESSES, SIGNALLING & HOMEOSTASIS		0.288515	0.213792	0.518212	0.367036	0.439626	0.266558	0.436633	0.470322
VIT_08s0007g02290	Receptor protein kinase	CELLULAR PROCESSES, SIGNALLING & HOMEOSTASIS		6.96893	4.92683	8.2974	8.04844	12.0507	7.32164	12.5753	11.5373
VIT_02s0025g01040	Receptor protein kinase	CELLULAR PROCESSES, SIGNALLING & HOMEOSTASIS		0.672868	0.2965	0.946716	0.759588	1.21266	0.831861	1.30748	0.989133
VIT_06s0009g01640	Receptor protein kinase	CELLULAR PROCESSES, SIGNALLING & HOMEOSTASIS		0.177713	0.171145	0.477383	0.336917	0.318528	0.264662	0.383208	0.306231
VIT_06s0004g02640	Receptor protein kinase PERK1	CELLULAR PROCESSES, SIGNALLING & HOMEOSTASIS		5.19207	4.34768	8.05737	6.18185	9.65382	8.38915	10.0327	8.7682
VIT_12s0059g02600	Receptor protein kinase RK20-1	CELLULAR PROCESSES, SIGNALLING & HOMEOSTASIS		1.83806	1.08819	1.64737	2.1905	4.09596	4.06748	3.86896	6.56708
VIT_06s0004g06430	Receptor ser/thr protein kinase	CELLULAR PROCESSES, SIGNALLING & HOMEOSTASIS		3.94384	3.72843	5.62262	4.94657	5.73902	3.71728	5.28944	4.90445
VIT_16s0022g01640	Receptor serine/threonine kinase	CELLULAR PROCESSES, SIGNALLING & HOMEOSTASIS		25.5055	20.1376	26.067	24.3558	21.944	16.848	24.832	23.2473
VIT_16s0098g00210	Receptor serine/threonine kinase	CELLULAR PROCESSES, SIGNALLING & HOMEOSTASIS		3.22832	3.14424	6.79864	3.35546	3.46547	4.69636	5.50094	4.34876
VIT_16s0022g01650	Receptor serine/threonine kinase PR5K	CELLULAR PROCESSES, SIGNALLING & HOMEOSTASIS		85.2326	72.1726	89.8923	83.2043	111.89	81.2975	106.343	113.765
VIT_08s0056g01290	Receptor-like kinase 17	CELLULAR PROCESSES, SIGNALLING & HOMEOSTASIS		6.76654	5.63972	8.66726	6.78938	10.7899	7.13607	7.6115	9.92351
VIT_14s0060g00460	Receptor-like protein kinase	CELLULAR PROCESSES, SIGNALLING & HOMEOSTASIS		2.86171	2.40009	4.12948	3.76354	4.82822	2.89136	4.56784	4.65728
VIT_05s0020g00730	Receptor-like protein kinase	CELLULAR PROCESSES, SIGNALLING & HOMEOSTASIS		1.35509	0.915527	1.69472	1.69257	1.80549	1.34008	1.5008	1.44108
VIT_06s0009g03550	Regulator of chromosome condensation (RCC1)	CELLULAR PROCESSES, SIGNALLING & HOMEOSTASIS	vv50112Nuclear_pore_complex	6.1605	6.16443	8.49105	7.0068	7.60863	6.31871	7.62959	7.63248
VIT_07s0005g00770	RelA/SpoT protein (RSH1)	CELLULAR PROCESSES, SIGNALLING & HOMEOSTASIS		54.0434	51.0421	69.6924	56.0024	62.1024	48.2985	50.9142	56.5977
VIT_05s0020g00820	RelA/SpoT protein (RSH4)	CELLULAR PROCESSES, SIGNALLING & HOMEOSTASIS		13.7144	11.0243	16.9451	14.2328	23.5437	15.6105	22.196	22.1558
VIT_15s0021g01130	Rho GTPase; Rho GTP binding protein	CELLULAR PROCESSES, SIGNALLING & HOMEOSTASIS		0.743211	0.511404	1.53276	0.968546	1.74719	1.34653	2.08388	1.56545
VIT_08s0007g01380	Rho guanyl-nucleotide exchange factor ROPGEF7	CELLULAR PROCESSES, SIGNALLING & HOMEOSTASIS		2.3803	1.66363	3.7639	2.91827	4.74291	3.40492	5.87419	4.53684
VIT_07s0151g01110	Ribosome recycling factor, chloroplast precursor	CELLULAR PROCESSES, SIGNALLING & HOMEOSTASIS		70.001	69.071	86.3999	78.5969	82.9708	64.5354	83.5944	75.7316
VIT_10s0003g01900	RKF1 (receptor-like kinase in flowers 1)	CELLULAR PROCESSES, SIGNALLING & HOMEOSTASIS		0.509509	0.474366	0.58243	0.473522	1.10938	0.614992	0.567585	0.76278
VIT_10s0003g01880	RKF1 (receptor-like kinase in flowers 1)	CELLULAR PROCESSES, SIGNALLING & HOMEOSTASIS		1.98764	1.29199	2.27118	1.58037	3.77716	2.57186	2.31905	3.18545
VIT_10s0003g01980	RKF1 (receptor-like kinase in flowers 1)	CELLULAR PROCESSES, SIGNALLING & HOMEOSTASIS		1.15451	0.698951	1.64664	0.923322	1.34435	0.564327	0.432392	0.820411
VIT_03s0038g00270	Root phototropism protein 3 (Non-phototropic hypocotyl protein 3)	CELLULAR PROCESSES, SIGNALLING & HOMEOSTASIS		2.33662	2.2071	2.99529	2.48644	2.60364	1.48155	2.67149	2.59014
VIT_14s0068g00970	RPK1 (receptor-like protein kinase 1)	CELLULAR PROCESSES, SIGNALLING & HOMEOSTASIS		0.39011	0.180035	0.48479	0.398793	0.608578	0.255613	0.442042	0.537277
VIT_07s0005g02790	RPK1 (receptor-like protein kinase 1)	CELLULAR PROCESSES, SIGNALLING & HOMEOSTASIS		0.919833	0.611019	1.10526	1.14679	1.43625	0.963182	1.63101	1.33227
VIT_14s0006g01420	Ser/Thr receptor kinase	CELLULAR PROCESSES, SIGNALLING & HOMEOSTASIS		0.882489	0.716533	0.624268	1.07909	1.01566	0.45978	1.1589	0.794529
VIT_14s0066g00460	Serine/threonine protein kinase	CELLULAR PROCESSES, SIGNALLING & HOMEOSTASIS		3.38076	2.6143	3.84006	3.29958	4.85427	3.34688	4.86492	4.3312
VIT_01s0011g03010	Serine/threonine-protein kinase SNT7, chloroplast precursor	CELLULAR PROCESSES, SIGNALLING & HOMEOSTASIS		84.9393	71.9494	103.345	82.1302	139.142	85.7165	115.277	128.894
VIT_07s0005g02100	Shaggy protein kinase alpha (ASK-alpha)	CELLULAR PROCESSES, SIGNALLING & HOMEOSTASIS		12.6575	13.5242	18.2073	13.1873	19.4662	18.0952	17.7717	21.9883
VIT_00s0379g00050	Short-chain dehydrogenase/reductase (SDR)	CELLULAR PROCESSES, SIGNALLING & HOMEOSTASIS		9.67057	8.10331	12.7006	9.72242	7.93104	7.01473	11.5425	8.20589
VIT_07s0005g02500	SNF7 family protein	CELLULAR PROCESSES, SIGNALLING & HOMEOSTASIS	vv50111Tethering_factors	1.49658	1.32559	1.54939	1.6228	1.63999	1.00176	1.66486	1.58863
VIT_08s0007g03860	S-receptor kinase	CELLULAR PROCESSES, SIGNALLING & HOMEOSTASIS		3.41408	2.77799	4.93024	3.6815	5.43292	4.43414	5.10926	6.29299
VIT_06s0061g00750	Superoxide dismutase [Cu-Zn], chloroplast precursor	CELLULAR PROCESSES, SIGNALLING & HOMEOSTASIS	vv44146Peroxisome	74.8813	54.8073	126.45	99.8402	141.891	98.7352	123.603	115.67
VIT_10s0042g00100	Superoxide dismutase, Fe-Mn family	CELLULAR PROCESSES, SIGNALLING & HOMEOSTASIS	vv44146Peroxisome	14.0626	15.1002	22.2086	21.8636	19.8678	18.9364	26.9795	19.8919
VIT_18s0001g10510	Thioredoxin family	CELLULAR PROCESSES, SIGNALLING & HOMEOSTASIS		17.5308	18.2708	22.9468	19.9376	22.5102	15.2026	20.8536	20.2022
VIT_13s0084g00790	Thioredoxin family	CELLULAR PROCESSES, SIGNALLING & HOMEOSTASIS		59.065	54.2654	72.616	67.2175	66.136	54.8518	79.8128	66.2735
VIT_04s0023g00740	Thioredoxin F-type 2 (Trx-F2)	CELLULAR PROCESSES, SIGNALLING & HOMEOSTASIS		210.323	202.749	214.021	232.675	336.731	270.482	362.253	336.986
VIT_00s0532g00030	Thioredoxin H	CELLULAR PROCESSES, SIGNALLING & HOMEOSTASIS		36.6859	38.7846	42.8065	42.6019	59.7832	38.1559	60.8294	55.529
VIT_18s0001g15310	Thioredoxin M-type	CELLULAR PROCESSES, SIGNALLING & HOMEOSTASIS		149.523	134.185	144.525	163.864	224.357	143.444	204.171	222.029
VIT_10s0042g00200	Thioredoxin X	CELLULAR PROCESSES, SIGNALLING & HOMEOSTASIS		79.1676	70.4308	98.2506	87.1901	90.3543	72.4969	106.682	88.7182
VIT_10s0042g00430	Thioredoxin X	CELLULAR PROCESSES, SIGNALLING & HOMEOSTASIS		45.9909	38.7632	57.6214	52.8832	45.3422	35.9249	50.8479	43.4772
VIT_13s0019g02090	Thylakoid lumenal 15 kDa protein 1	CELLULAR PROCESSES, SIGNALLING & HOMEOSTASIS		18.3637	18.6814	27.78	28.5035	25.2912	21.8316	30.1987	23.9169
VIT_16s0098g01540	Thylakoid lumenal 17.4 kDa protein, chloroplast	CELLULAR PROCESSES, SIGNALLING & HOMEOSTASIS		64.1225	62.1546	79.0235	75.2995	123.41	112.385	151.404	131.68
VIT_17s0000g01170	Thylakoid lumenal 17.9 kDa protein, chloroplast	CELLULAR PROCESSES, SIGNALLING & HOMEOSTASIS		22.2966	19.8034	28.9169	27.4014	34.9075	24.2055	36.1311	31.1112
VIT_14s0128g00050	Thylakoid lumenal 18.3 kDa protein	CELLULAR PROCESSES, SIGNALLING & HOMEOSTASIS		137.858	135.551	162.883	164.607	167.084	112.522	163.581	157.825
VIT_13s0064g01080	Thylakoid lumenal 19 kDa protein, chloroplast precursor	CELLULAR PROCESSES, SIGNALLING & HOMEOSTASIS		57.1108	54.3678	71.207	67.9757	73.2304	51.1864	87.9667	69.3277
VIT_18s0001g15360	Thylakoid lumenal 29.8 kDa protein	CELLULAR PROCESSES, SIGNALLING & HOMEOSTASIS		39.8119	43.4021	48.9062	46.461	50.0814	38.0437	50.0357	46.3554
VIT_08s0040g00980	Tubulin beta-1 chain	CELLULAR PROCESSES, SIGNALLING & HOMEOSTASIS	vv44145Phagosome vv44810Regulation_of_actin_cytoskeleton	5.36823	3.32548	5.48524	7.07202	6.04957	4.25719	5.14838	4.67863
VIT_02s0025g03540	Tubulin beta-6 chain	CELLULAR PROCESSES, SIGNALLING & HOMEOSTASIS	vv44145Phagosome vv44810Regulation_of_actin_cytoskeleton	3.12929	2.35591	3.80413	3.6501	6.68864	3.72654	5.31396	4.42387
VIT_09s0002g04100	Vacuolar sorting protein 9	CELLULAR PROCESSES, SIGNALLING & HOMEOSTASIS	vv50110Protein_coat	18.6594	18.2097	21.642	20.8551	19.182	15.8824	25.3662	19.5305
VIT_17s0000g04400	Wall-associated kinase 1 (WAK1)	CELLULAR PROCESSES, SIGNALLING & HOMEOSTASIS		57.5514	44.3062	43.1243	43.2644	50.1942	35.805	31.4813	50.0017
VIT_05s0020g03380	WNK1 (with no lysine (K) 1)	CELLULAR PROCESSES, SIGNALLING & HOMEOSTASIS	vv34710Circadian_rhythm	19.1945	13.4814	20.4254	20.0813	24.6577	20.9024	21.268	20.9188
VIT_04s0044g00850	WNK6 (Arabidopsis WNK kinase 6)	CELLULAR PROCESSES, SIGNALLING & HOMEOSTASIS		2.95366	3.11513	4.50257	3.45476	5.00811	3.34232	3.88368	3.97766
VIT_01s0011g06250	Xyloglucan endotransglycosylase	CELLULAR PROCESSES, SIGNALLING & HOMEOSTASIS	vv40006Cell_wall	45.6829	38.56	64.3059	48.6218	86.3845	64.6127	78.8491	78.3045
VIT_09s0002g08460	8-amino-7-oxononanoate synthase	COFACTORS AND VITAMIN METABOLISM	vv10780Biotin_metabolism	4.51426	2.93369	4.01611	4.20711	3.08655	2.26894	2.75863	3.05459
VIT_18s0001g01830	ATP-NAD kinase	COFACTORS AND VITAMIN METABOLISM	vv10760Nicotinate_and_nicotinamide_metabolism	22.4057	24.3945	28.2095	24.032	32.8831	20.5019	30.8795	30.1634
VIT_00s0199g00170	Cysteine desulfurase	COFACTORS AND VITAMIN METABOLISM	vv10730Thiamine_metabolism vv24122Sulfur_relay_system	28.6947	30.2155	31.9587	31.2002	37.8921	30.7285	41.631	37.1563
VIT_11s0037g00890	Glutamine amidotransferase class-I domain-containing protein	COFACTORS AND VITAMIN METABOLISM	vv10750Vitamin_B6_metabolism	13.5057	11.1325	10.0527	12.6827	12.2138	10.7892	11.37	12.1524
VIT_03s0132g00150	GTP cyclohydrolase I	COFACTORS AND VITAMIN METABOLISM	vv10790Folate_biosynthesis	9.90404	9.0604	13.2206	11.1098	12.5048	9.6928	14.0236	12.0956
VIT_19s0177g00140	Thiazole biosynthetic enzyme, chloroplast (ARA6)	COFACTORS AND VITAMIN METABOLISM	vv10730Thiamine_metabolism	520.22	472.17	663.174	663.854	616.77	507.286	757.851	657.972
VIT_00s1353g00010	BAM1 (big apical meristem 1)	DEVELOPMENT	vv30009Flower_development	2.3569	1.37022	2.84157	3.03847	2.75266	1.17426	2.76162	2.49876
VIT_04s0008g03240	BAM2 (big apical meristem 2)	DEVELOPMENT	vv30009Flower_development	1.75223	1.12108	1.70214	1.67142	2.56461	1.50451	2.84876	2.54399
VIT_16s0039g00530	BolA	DEVELOPMENT		68.0877	75.5972	83.2323	88.0352	90.1184	81.9352	109.479	86.3064
VIT_07s0005g02470	Cellulose synthase CESA3	DEVELOPMENT	vv30011Jasmonate_signaling vv40006Cell_wall	2.74911	2.1816	4.28402	2.74877	3.85944	2.66322	3.04578	3.522
VIT_14s0083g00640	Constans 2 (COL2)	DEVELOPMENT	vv30009Flower_development vv34710Circadian_rhythm vv60014C2C2-CO	14.9947	10.2975	21.619	15.6059	50.5544	21.713	53.8399	46.3475
VIT_17s0000g03740	Constans-like 16	DEVELOPMENT	vv30009Flower_development vv34710Circadian_rhythm vv60014C2C2-CO	4.07961	3.07021	4.89912	4.79445	8.45529	5.4795	11.3207	8.947
VIT_16s0039g02570	EMB1270	DEVELOPMENT		1.52157	1.42267	2.4251	2.01961	2.20286	1.5528	2.61566	2.30745
VIT_18s0001g08480	EMB1273 [Arabidopsis lyrata subsp. lyrata]	DEVELOPMENT		15.4876	14.0884	18.3522	20.0367	20.3531	18.067	24.1846	18.6744
VIT_17s0000g03610	EMB1865	DEVELOPMENT		28.3049	27.2888	37.7383	32.2709	38.9182	33.4354	39.2297	38.7748
VIT_14s0068g00700	EMB1895	DEVELOPMENT		1.87544	1.70012	2.50366	2.13973	2.29274	1.5451	1.97354	2.15821
VIT_07s0031g01360	EMB2453	DEVELOPMENT		2.31724	1.74732	3.01101	2.78796	2.81241	2.07273	3.36045	3.16575
VIT_06s0009g03610	EMB2739	DEVELOPMENT		1.65162	1.43438	2.5858	1.74785	1.9024	1.40056	1.67104	1.8199
VIT_10s0003g04990	feronia receptor-like kinase	DEVELOPMENT		0.713239	0.373241	0.75883	0.626326	0.792974	0.314595	0.76372	0.753059
VIT_09s0002g04340	Glabra2	DEVELOPMENT	vv44110Cell_cycle vv60034HB	14.5993	13.9913	16.9472	13.6285	35.2487	22.9868	31.7756	33.362
VIT_07s0104g00890	IMK2 (inflorescence meristem receptor-like kinase 2)	DEVELOPMENT		0.422296	0.304437	0.819009	0.522371	0.671375	0.435112	0.725243	0.502468
VIT_14s0083g00400	Leaf senescence protein	DEVELOPMENT		23.8419	17.1355	37.1442	29.4673	53.2396	36.5546	66.0451	55.5141
VIT_18s0001g15520	Leaf senescence protein	DEVELOPMENT		3.38961	2.1801	3.96951	3.79819	3.10578	2.98362	3.36363	2.95431
VIT_16s0100g01260	Methyl-CpG-binding domain 13 MBD13	DEVELOPMENT		8.34493	7.6344	11.3322	9.5792	8.82052	7.67422	8.93092	9.86513
VIT_17s0000g04130	MYB divaricata	DEVELOPMENT	vv30009Flower_development vv60044MYB	3.39157	2.28126	4.68371	3.91384	5.1157	2.75616	6.37808	5.40876
VIT_11s0016g02410	MYB divaricata	DEVELOPMENT	vv30009Flower_development vv60044MYB	5.52167	3.30791	10.0317	7.61277	8.41447	4.57416	10.8334	7.96974
VIT_08s0007g01920	MYB divaricata	DEVELOPMENT	vv30009Flower_development vv60044MYB	1.43893	0.901646	1.49564	1.44956	2.17924	1.50202	2.4107	2.23675
VIT_06s0004g06100	MYB divaricata	DEVELOPMENT	vv30009Flower_development vv60044MYB	8.6473	5.95229	7.73747	8.91085	8.84698	6.0414	9.22	8.78657
VIT_03s0063g02620	Myb RAD (Transcription factor RAD)	DEVELOPMENT	vv30009Flower_development vv60045MYBrelated	7.3785	3.24579	7.13732	6.86134	17.45	7.70137	33.0797	21.6342
VIT_05s0077g02260	Nodulin MtN3 family	DEVELOPMENT		4.83639	3.15546	4.93488	5.52759	6.7599	4.58822	5.92411	5.37855
VIT_03s0063g02680	Radialis-like protein 5	DEVELOPMENT	vv30009Flower_development vv60044MYB	47.211	43.9438	44.3907	47.0706	60.7286	52.2934	74.2003	51.7762
VIT_18s0041g01350	Receptor-like protein kinase HAIKU2	DEVELOPMENT		6.62501	5.41764	9.604	6.79515	31.83	22.376	31.223	36.5036
VIT_17s0000g09980	REF6 (relative of early flowering 6)	DEVELOPMENT	vv30009Flower_development vv60038Jumonji	4.04578	3.48919	5.31174	4.63679	5.16863	4.41376	5.65823	5.05671
VIT_05s0029g00710	RPD1 (root primordium defective 1)	DEVELOPMENT		6.26739	6.18039	8.74799	7.59206	9.6369	7.39421	7.12017	9.12042
VIT_15s0021g00940	Senescence-associated protein	DEVELOPMENT		28.7631	31.5685	32.5844	35.8828	37.7138	15.7741	36.9317	25.8611
VIT_11s0016g00690	Senescence-associated protein	DEVELOPMENT		9.16058	7.21415	7.65526	10.2982	18.9772	8.92678	16.9327	15.632
VIT_18s0001g05020	Senescence-associated protein	DEVELOPMENT		18.2512	16.4122	13.6273	19.2186	28.0738	17.2763	28.7374	26.7259
VIT_04s0044g01260	SEU3B protein	DEVELOPMENT	vv30009Flower_development	3.36136	2.88629	5.15064	4.07451	4.26696	2.51419	4.76571	4.22257
VIT_18s0001g15320	SEU3B protein	DEVELOPMENT	vv30009Flower_development	23.2958	21.0902	27.0099	22.8524	29.5733	25.2407	29.561	30.3465
VIT_08s0040g03070	TTG2 (transparent testa GLABRA 2)	DEVELOPMENT	vv44110Cell_cycle vv60066WRKY	48.5857	43.1313	56.0688	52.6665	74.8221	57.2724	71.1556	74.7747
VIT_11s0052g00830	Vernalization insensitive 3	DEVELOPMENT	vv30009Flower_development	22.148	18.5993	30.3358	24.7195	35.346	22.3142	38.1526	34.0676
VIT_02s0025g03910	VIP3 (vernalization independence 3); nucleotide binding	DEVELOPMENT	vv30009Flower_development	2.44394	1.52841	3.2672	2.24195	2.9865	2.53746	1.72494	2.98996
VIT_05s0020g02720	7S globulin precursor, basic	ENERGY METABOLISM		0.523588	0.643582	1.04489	0.936527	1.00131	0.192127	0.690925	0.445128
VIT_00s0332g00060	ATP synthase CF1 beta subunit	ENERGY METABOLISM	vv10190Oxidative_phosphorylation vv10195Photosynthesis vv50131Primary_active_transporter_cat_A2_to_A4	3.33452	1.09266	2.05211	2.57958	1.3095	2.18757	4.11634	1.95017
VIT_18s0164g00030	ATP synthase delta chain, chloroplast precursor	ENERGY METABOLISM	vv10190Oxidative_phosphorylation vv10195Photosynthesis vv50131Primary_active_transporter_cat_A2_to_A4	321.82	340.313	397.238	425.642	414.953	341.925	519.667	411.393
VIT_15s0046g03400	C-1-tetrahydrofolate synthase, cytoplasmic	ENERGY METABOLISM	vv10630Glyoxylate_and_dicarboxylate_metabolism vv10670One_carbon_pool_by_folate	12.28	10.8131	15.1779	14.0408	14.7401	11.8696	13.7753	15.3002
VIT_10s0116g00950	CbbY protein haloacid dehalogenase	ENERGY METABOLISM	vv10630Glyoxylate_and_dicarboxylate_metabolism	20.0026	21.1581	27.0884	24.6043	25.9726	22.3238	31.1466	25.9326
VIT_18s0001g02700	Chlorophyll a oxygenase (CAO)	ENERGY METABOLISM	vv10860Porphyrin_and_chlorophyll_metabolism vv50133Primary_active_transporter_cat_A9_to_A18	36.0631	32.0972	46.644	39.2664	65.4295	44.8569	63.4364	61.1403
VIT_07s0151g00250	Chlorophyllase	ENERGY METABOLISM	vv10860Porphyrin_and_chlorophyll_metabolism	9.2116	5.41528	10.2184	13.3457	14.3749	8.83913	26.3224	16.1773
VIT_07s0151g00110	Chlorophyllase 1	ENERGY METABOLISM	vv10860Porphyrin_and_chlorophyll_metabolism	5.14831	2.71037	5.5839	7.62789	16.7594	9.81482	28.1584	18.3037
VIT_07s0151g00190	Chlorophyllase 1	ENERGY METABOLISM	vv10860Porphyrin_and_chlorophyll_metabolism	6.82643	3.71668	7.2424	9.73919	17.1121	10.49	29.7429	19.0726
VIT_03s0017g02330	Coproporphyrinogen III oxidase, chloroplast precursor	ENERGY METABOLISM	vv10860Porphyrin_and_chlorophyll_metabolism	43.4239	40.646	59.0228	56.8351	52.9987	42.4881	58.1662	50.0182
VIT_12s0034g01970	Cupin	ENERGY METABOLISM		1.38007	1.87112	4.88787	1.91992	3.70709	3.63234	5.40938	2.67112
VIT_14s0108g00090	Cupin, RmlC-type	ENERGY METABOLISM		5.85986	4.60043	5.54206	4.7735	8.77343	3.24473	6.20466	5.77787
VIT_11s0016g05440	Curculin (mannose-binding) lectin	ENERGY METABOLISM		0.248134	0.295661	0.358843	0.334061	0.530593	0.139042	0.178705	0.413244
VIT_04s0008g06870	Cytochrome b5 domain-containing protein	ENERGY METABOLISM		102.666	109.107	117.958	134.6	140.095	131.608	187.313	150.302
VIT_12s0134g00510	Cytochrome B6-F complex iron-sulfur subunit, PETC	ENERGY METABOLISM	vv10195Photosynthesis vv50135Primary_active_transporter_cat_D3_to_E2	12.7875	12.3136	19.3769	15.0057	23.0193	14.2041	20.3308	21.1917
VIT_03s0017g00940	Cytochrome B6-F complex iron-sulfur subunit, PETC	ENERGY METABOLISM	vv10195Photosynthesis vv50135Primary_active_transporter_cat_D3_to_E2	123.682	134.797	140.406	145.589	186.156	135.842	180.306	165.09
VIT_18s0001g11370	Cytochrome b6f complex subunit (petM)	ENERGY METABOLISM	vv10195Photosynthesis vv50105Transport_electron_carriers	99.2864	92.0586	124.201	128.125	150.781	123.777	183.359	149.99
VIT_03s0063g01460	Cytochrome b6f complex subunit (petM)	ENERGY METABOLISM	vv10195Photosynthesis vv50105Transport_electron_carriers	37.2387	38.9341	47.3157	45.8554	48.4723	40.1351	58.2202	48.8579
VIT_01s0011g01850	Cytochrome c6 (ATC6)	ENERGY METABOLISM	vv10195Photosynthesis vv50105Transport_electron_carriers	1.27875	1.37515	1.7541	1.71936	2.63302	1.81147	3.06784	2.18522
VIT_12s0028g01770	FAD-linked oxidoreductase 1	ENERGY METABOLISM		1.70291	0.767839	2.26219	2.19394	0.683105	0.343055	1.21743	1.07446
VIT_12s0028g01790	FAD-linked oxidoreductase 1	ENERGY METABOLISM		10.2362	8.32985	11.7482	11.0082	14.0624	10.5605	11.4726	13.532
VIT_09s0002g04010	Ferredoxin	ENERGY METABOLISM	vv10195Photosynthesis	20.3013	18.0384	27.2125	24.0231	33.8866	26.5381	37.3266	32.7907
VIT_12s0035g00270	ferredoxin, chloroplast (PETF)	ENERGY METABOLISM	vv10195Photosynthesis	2832.05	2935.55	3166.55	3418.29	2979.64	2858.82	3861.18	3163.24
VIT_18s0001g14450	Ferredoxin:nadp+ Oxidoreductase PETH	ENERGY METABOLISM	vv10195Photosynthesis vv50135Primary_active_transporter_cat_D3_to_E2	156.235	151.977	173.351	177.053	214.668	152.239	200.748	203.54
VIT_04s0023g03510	Ferredoxin:nadp+ Oxidoreductase PETH	ENERGY METABOLISM	vv10195Photosynthesis vv50135Primary_active_transporter_cat_D3_to_E2	413.654	397.028	479.423	480.739	542.985	389.813	516.453	503.098
VIT_02s0012g00980	ferredoxin-6, chloroplast precursor	ENERGY METABOLISM	vv10195Photosynthesis	47.5599	46.8057	60.4653	56.732	57.3945	47.876	63.2837	56.1755
VIT_15s0046g01900	ferric reduction oxidase 2	ENERGY METABOLISM	vv50105Transport_electron_carriers	8.92221	7.88953	12.3943	10.5703	10.2205	8.21191	9.1322	10.1323
VIT_16s0050g00990	ferric reduction oxidase 4	ENERGY METABOLISM	vv50105Transport_electron_carriers	7.3191	6.93778	9.7042	8.36431	9.37212	7.36812	10.1349	8.69034
VIT_12s0035g02150	ferric reduction oxidase 7 FRO7	ENERGY METABOLISM	vv50105Transport_electron_carriers	9.3417	8.13836	15.0479	10.8206	32.4621	17.153	28.8114	26.7752
VIT_04s0008g05590	F-type H+-transporting ATPase b chain CfoII	ENERGY METABOLISM	vv10190Oxidative_phosphorylation vv10195Photosynthesis vv50131Primary_active_transporter_cat_A2_to_A4	283.647	266.146	319.518	330.712	394.68	317.7	504.358	404.975
VIT_14s0128g00990	Germin-like protein 3 [Vitis vinifera]	ENERGY METABOLISM		0.174681	0	0.137419	0.169143	4.60702	1.59528	1.1823	2.05999
VIT_14s0128g01030	Germin-like protein 3 [Vitis vinifera]	ENERGY METABOLISM		0.295376	0	0.160642	0.181913	4.63889	1.64128	0.886223	2.63941
VIT_17s0000g00900	Glutamate 1-semialdehyde aminotransferase	ENERGY METABOLISM	vv10860Porphyrin_and_chlorophyll_metabolism	131.385	126.396	171.753	163.934	148.401	129.554	183.253	148.867
VIT_18s0001g08110	Glutamyl-tRNA reductase, chloroplast precursor	ENERGY METABOLISM	vv10860Porphyrin_and_chlorophyll_metabolism	55.6337	38.2351	76.5159	68.6192	48.0092	35.0671	63.3614	51.0044
VIT_17s0000g05540	H(+)-ATPase 11 AHA11	ENERGY METABOLISM	vv10190Oxidative_phosphorylation vv50131Primary_active_transporter_cat_A2_to_A4	26.5837	25.6164	34.103	29.0854	42.3421	32.4607	40.5851	41.2414
VIT_14s0066g02550	H(+)-ATPase 4 AHA4	ENERGY METABOLISM	vv10190Oxidative_phosphorylation vv50131Primary_active_transporter_cat_A2_to_A4	14.1736	13.3753	21.2619	16.6622	16.2338	13.5288	14.4918	16.1314
VIT_08s0007g05350	Haloacid dehalogenase hydrolase	ENERGY METABOLISM	vv10630Glyoxylate_and_dicarboxylate_metabolism	41.2102	43.4948	60.767	47.7447	76.1993	46.3776	69.6585	72.6832
VIT_14s0060g01030	Haloacid dehalogenase hydrolase	ENERGY METABOLISM	vv10630Glyoxylate_and_dicarboxylate_metabolism	23.3022	20.7786	29.7332	25.867	36.8048	24.4949	29.3862	33.01
VIT_08s0007g00540	Haloacid dehalogenase hydrolase	ENERGY METABOLISM	vv10630Glyoxylate_and_dicarboxylate_metabolism	18.2278	13.1525	22.3923	19.2337	23.1805	15.0805	16.7153	16.3045
VIT_13s0067g02440	Haloacid dehalogenase hydrolase	ENERGY METABOLISM	vv10630Glyoxylate_and_dicarboxylate_metabolism	16.204	17.4353	21.2573	18.384	30.1474	24.2882	32.1217	27.7029
VIT_03s0088g01290	Inorganic pyrophosphatase	ENERGY METABOLISM	vv10190Oxidative_phosphorylation vv50133Primary_active_transporter_cat_A9_to_A18	71.2228	72.027	86.9608	84.8187	77.7702	64.4825	82.3859	74.7695
VIT_05s0102g01200	Lectin	ENERGY METABOLISM		4.43005	3.3873	5.03548	5.20425	4.65874	3.80876	5.75913	5.00148
VIT_12s0028g00320	LHB1B1	ENERGY METABOLISM	vv10196Photosynthesis_antenna_proteins vv50105Transport_electron_carriers vv50113Thylakoid_targeting_pathway	905.216	731.836	1132.76	1051.12	1026.37	777.592	1360.32	1089.04
VIT_13s0019g04140	LHCA1	ENERGY METABOLISM	vv10196Photosynthesis_antenna_proteins vv34710Circadian_rhythm vv50105Transport_electron_carriers	281.327	251.132	337.31	364.505	477.771	367.958	658.743	503.19
VIT_15s0024g00040	LHCA3 (Photosystem I light harvesting complex gene 3)	ENERGY METABOLISM	vv10196Photosynthesis_antenna_proteins vv50105Transport_electron_carriers	439.965	431.748	519.8	585.961	744.914	573.413	885.254	751.431
VIT_17s0000g06350	LHCA4 (Photosystem I light harvesting complex gene 4)	ENERGY METABOLISM	vv10196Photosynthesis_antenna_proteins vv50105Transport_electron_carriers	60.8913	54.715	77.7827	84.309	136.306	73.5221	155.469	127.594
VIT_11s0016g00730	LHCA6 (Photosystem I light harvesting complex gene 6)	ENERGY METABOLISM	vv10196Photosynthesis_antenna_proteins vv50105Transport_electron_carriers	110.407	128.566	134.959	151.848	140.875	127.989	167.442	132.071
VIT_12s0057g00630	LHCB2.1 (Photosystem II light harvesting complex gene 2.1)	ENERGY METABOLISM	vv10196Photosynthesis_antenna_proteins vv50105Transport_electron_carriers	541.821	500.974	600.943	629.161	783.816	590.463	1043.26	792.897
VIT_00s0181g00200	LHCB3 (light-harvesting chlorophyll binding protein 3)	ENERGY METABOLISM	vv10196Photosynthesis_antenna_proteins vv50105Transport_electron_carriers	8.91311	6.27165	11.5038	12.78	22.686	12.9777	29.77	23.9468
VIT_00s0181g00180	LHCB3 (light-harvesting chlorophyll binding protein 3)	ENERGY METABOLISM	vv10196Photosynthesis_antenna_proteins vv50105Transport_electron_carriers	9.25397	6.42342	12.1555	13.222	24.4209	13.8573	31.1135	25.1752
VIT_08s0007g02190	LHCB4 chlorophyll A-B binding protein CP29	ENERGY METABOLISM	vv10196Photosynthesis_antenna_proteins vv50105Transport_electron_carriers	775.2	690.46	908.447	978.217	1183.57	847.581	1461.67	1238.33
VIT_18s0089g01170	LHCB5 (light harvesting complex of photosystem ii 5)	ENERGY METABOLISM	vv10196Photosynthesis_antenna_proteins vv50105Transport_electron_carriers	272.13	275.875	330.991	352.705	504.65	375.676	609.25	506.669
VIT_12s0055g01110	LHCB6 (light harvesting complex PSII)	ENERGY METABOLISM	vv10196Photosynthesis_antenna_proteins vv50105Transport_electron_carriers	105.022	84.3659	135.461	143.275	165.173	97.4538	207.371	167.516
VIT_10s0003g02900	LHCII type I CAB-1	ENERGY METABOLISM	vv10196Photosynthesis_antenna_proteins vv50105Transport_electron_carriers vv50113Thylakoid_targeting_pathway	165.001	106.138	194.45	241.561	317.517	169.797	488.217	346.151
VIT_07s0005g02220	LHCII type I CAB-1	ENERGY METABOLISM	vv10196Photosynthesis_antenna_proteins vv50105Transport_electron_carriers vv50113Thylakoid_targeting_pathway	9.00212	7.47508	9.86808	10.1531	20.1268	12.5952	40.1459	19.9918
VIT_10s0003g02890	LHCII type I CAB-1	ENERGY METABOLISM	vv10196Photosynthesis_antenna_proteins vv50105Transport_electron_carriers vv50113Thylakoid_targeting_pathway	276.654	190.292	322.937	391.248	637.491	381.774	936.238	727.673
VIT_19s0014g00160	LHCII type I CAB-1	ENERGY METABOLISM	vv10196Photosynthesis_antenna_proteins vv50105Transport_electron_carriers vv50113Thylakoid_targeting_pathway	29.649	22.2006	37.0891	30.216	70.6622	55.4225	99.3466	72.8685
VIT_19s0014g03660	LHCII type III, chloroplast precursor	ENERGY METABOLISM	vv10196Photosynthesis_antenna_proteins vv50105Transport_electron_carriers	268.022	247.372	288.724	309.21	330.606	241.609	388.004	321.018
VIT_00s1491g00020	Lil3 protein	ENERGY METABOLISM		124.04	116.175	145.55	146.848	146.778	124.565	169.996	152.373
VIT_08s0040g00390	Magnesium-protoporphyrin IX monomethyl ester [oxidative] cyclase	ENERGY METABOLISM	vv10860Porphyrin_and_chlorophyll_metabolism	424.256	371.94	516.018	487.888	537.695	365.708	579.143	525.58
VIT_08s0007g08540	Mg-chelatase subunit XANTHA-F	ENERGY METABOLISM	vv10860Porphyrin_and_chlorophyll_metabolism vv30001ABA_signaling	274.531	230.907	348.01	298.489	288.517	219.221	331.17	283.623
VIT_18s0001g01660	NADH dehydrogenase I subunit M	ENERGY METABOLISM	vv10190Oxidative_phosphorylation vv50134Primary_active_transporter_cat_D1	61.036	59.9241	78.669	73.7157	118.498	95.6771	132.518	116.308
VIT_06s0004g08360	NADH dehydrogenase I subunit N	ENERGY METABOLISM	vv10190Oxidative_phosphorylation vv50134Primary_active_transporter_cat_D1	61.816	55.2961	72.2663	74.4125	71.8424	57.8905	86.1071	75.0387
VIT_00s0873g00020	NADH dehydrogenase subunit 3	ENERGY METABOLISM	vv10190Oxidative_phosphorylation vv50134Primary_active_transporter_cat_D1	2.74955	1.10864	3.08309	2.69388	1.78915	1.93031	3.17418	2.44398
VIT_00s0246g00140	NADH-plastoquinone oxidoreductase subunit 5	ENERGY METABOLISM	vv10190Oxidative_phosphorylation vv50134Primary_active_transporter_cat_D1	0.597846	0.285846	0.504528	0.449352	0.276463	0.503633	0.987108	0.389666
VIT_04s0044g01310	NADH-plastoquinone oxidoreductase subunit o	ENERGY METABOLISM	vv10190Oxidative_phosphorylation	39.4495	41.0724	50.2511	46.6806	67.3883	50.3415	70.5883	61.0814
VIT_19s0014g03160	NADPH:protochlorophyllide oxidoreductase	ENERGY METABOLISM	vv10860Porphyrin_and_chlorophyll_metabolism	48.315	45.5895	65.5219	64.5809	58.3736	42.5925	66.5063	54.0861
VIT_12s0059g00270	NADPH-protochlorophyllide oxidoreductase	ENERGY METABOLISM	vv10860Porphyrin_and_chlorophyll_metabolism	33.2723	35.8885	41.644	45.9078	44.542	33.2264	51.7547	41.1505
VIT_07s0005g01820	Nitrogen fixation NifU	ENERGY METABOLISM		89.7007	95.5023	104.304	104.363	97.7576	84.0031	105.678	95.7004
VIT_03s0063g01970	Non-symbiotic hemoglobin 2	ENERGY METABOLISM	vv10860Porphyrin_and_chlorophyll_metabolism	1.77641	0.98141	1.60633	2.02069	2.48985	1.45365	2.29744	1.40719
VIT_19s0014g05080	Oxygen evolving enhancer 3 (PsbQ)	ENERGY METABOLISM	vv10195Photosynthesis vv50113Thylakoid_targeting_pathway vv50135Primary_active_transporter_cat_D3_to_E2	30.1545	29.8294	39.4346	38.0163	45.2707	35.0177	59.3304	47.5608
VIT_12s0142g00310	Oxygen evolving enhancer 3 (PsbQ)	ENERGY METABOLISM	vv10195Photosynthesis vv50113Thylakoid_targeting_pathway vv50135Primary_active_transporter_cat_D3_to_E2	2.84214	1.92662	3.61445	3.20003	5.49395	3.99252	6.17922	4.61648
VIT_01s0026g02680	Oxygen evolving enhancer 3 (PsbQ)	ENERGY METABOLISM	vv10195Photosynthesis vv50113Thylakoid_targeting_pathway vv50135Primary_active_transporter_cat_D3_to_E2	70.5086	69.0405	86.2154	85.3102	94.869	85.2661	128.622	98.7745
VIT_18s0122g00680	Oxygen-evolving complex PsbP	ENERGY METABOLISM	vv10195Photosynthesis vv50135Primary_active_transporter_cat_D3_to_E2	9.46433	8.40386	10.9603	11.7013	17.4435	10.9634	14.8701	13.7332
VIT_18s0041g00420	Patellin-5	ENERGY METABOLISM		8.16977	7.24077	9.03746	8.96564	7.64907	5.87479	9.22021	8.00083
VIT_02s0109g00080	Phosphoribulokinase	ENERGY METABOLISM	vv10710Carbon_fixation	729.318	751.568	850.301	857.41	1064.09	832.785	1034.39	1004.5
VIT_18s0072g00860	Photosystem I assembly protein Ycf37	ENERGY METABOLISM		26.3514	23.1606	30.8374	29.1614	26.744	20.7469	30.1176	26.1584
VIT_07s0151g01000	Photosystem I reaction center subunit II (PSAD)	ENERGY METABOLISM	vv10195Photosynthesis vv50105Transport_electron_carriers	89.8546	79.2916	137.603	131.152	115.813	71.6513	157.278	123.626
VIT_00s0125g00280	Photosystem I reaction center subunit III (PSAF)	ENERGY METABOLISM	vv10195Photosynthesis vv50105Transport_electron_carriers	540.407	598.968	626.657	641.841	833.101	679.4	937.996	821.258
VIT_07s0005g04920	Photosystem I reaction center subunit IV B (PSAE B)	ENERGY METABOLISM	vv10195Photosynthesis vv50105Transport_electron_carriers	241.882	229.861	298.079	291.771	315.338	230.558	347.449	309.664
VIT_04s0044g01410	Photosystem I reaction center subunit N (PSAN)	ENERGY METABOLISM	vv10195Photosynthesis vv50105Transport_electron_carriers	165.314	176.769	209.821	214.01	331.195	233.656	339.94	320.104
VIT_19s0015g01760	Photosystem I reaction center subunit V (PSAG)	ENERGY METABOLISM	vv10195Photosynthesis vv50105Transport_electron_carriers	259.357	226.167	332.631	331.816	672.036	477.867	858.683	702.058
VIT_06s0080g00920	Photosystem I subunit O (PSAO)	ENERGY METABOLISM	vv10195Photosynthesis	130.7	120.179	147.291	154.397	238.941	160.808	267.514	228.558
VIT_10s0003g04350	Photosystem I subunit X (PSAK)	ENERGY METABOLISM	vv10195Photosynthesis vv50105Transport_electron_carriers	205.265	182.768	225.129	227.856	302.202	209.569	328.919	306.017
VIT_01s0137g00210	Photosystem II core complex proteins psbY, chloroplast precursor	ENERGY METABOLISM	vv10195Photosynthesis vv50135Primary_active_transporter_cat_D3_to_E2	334.101	276.441	409.846	416.688	460.76	306.45	602.21	490.044
VIT_18s0122g00430	Photosystem II light harvesting complex gene 2.3	ENERGY METABOLISM	vv10196Photosynthesis_antenna_proteins vv50105Transport_electron_carriers	15.5854	14.6421	19.0578	17.7517	22.1014	17.1452	23.9425	21.7613
VIT_12s0028g01080	Photosystem II oxygen-evolving complex precursor, 23kda PSBP	ENERGY METABOLISM	vv10195Photosynthesis vv50135Primary_active_transporter_cat_D3_to_E2	916.173	952.222	1073.98	1081.58	1271.26	978.356	1364.37	1219.96
VIT_13s0019g00320	Photosystem II protein P PsbP	ENERGY METABOLISM	vv10195Photosynthesis vv50135Primary_active_transporter_cat_D3_to_E2	10.2217	9.82745	15.8419	13.068	18.8048	11.9492	17.0387	16.2073
VIT_18s0001g11710	Photosystem II PsbO protein	ENERGY METABOLISM	vv10195Photosynthesis vv50113Thylakoid_targeting_pathway vv50135Primary_active_transporter_cat_D3_to_E2	391.134	429.128	449.149	488.926	555.289	436.817	681.031	563.67
VIT_00s0207g00210	Photosystem II PsbO protein	ENERGY METABOLISM	vv10195Photosynthesis vv50113Thylakoid_targeting_pathway vv50135Primary_active_transporter_cat_D3_to_E2	1095.74	1228.96	1303.56	1365.69	1503.98	1200.36	1727.05	1488.71
VIT_12s0059g01810	Photosystem II psbZ	ENERGY METABOLISM	vv10195Photosynthesis vv50135Primary_active_transporter_cat_D3_to_E2	82.0587	79.5183	135.626	116.596	92.2196	64.9072	135.243	104.352
VIT_14s0081g00060	Photosystem II reaction centre W (PsbW)	ENERGY METABOLISM	vv10195Photosynthesis vv50135Primary_active_transporter_cat_D3_to_E2	242.743	244.07	330.07	320.507	392.662	300.622	466.819	389.214
VIT_07s0005g04400	Photosystem II reaction centre W (PsbW)	ENERGY METABOLISM	vv10195Photosynthesis vv50135Primary_active_transporter_cat_D3_to_E2	110.721	111.297	130.034	140.185	122.634	100.79	142.734	121.92
VIT_11s0037g00290	Plastocyanin domain-containing protein	ENERGY METABOLISM	vv10195Photosynthesis vv50113Thylakoid_targeting_pathway	1.10706	0.26592	1.5292	1.13262	4.49927	1.79993	6.005	1.63318
VIT_14s0108g01320	Plastocyanin domain-containing protein	ENERGY METABOLISM	vv10195Photosynthesis vv50113Thylakoid_targeting_pathway	0.839962	0.806754	1.00506	0.970306	0.888363	0.552724	1.50438	0.635751
VIT_11s0016g05520	Plastocyanin domain-containing protein	ENERGY METABOLISM	vv10195Photosynthesis vv50113Thylakoid_targeting_pathway	53.0419	46.7005	67.0244	59.9032	54.74	43.7393	56.8921	51.3707
VIT_06s0009g02500	Plastocyanin domain-containing protein	ENERGY METABOLISM	vv10195Photosynthesis vv50113Thylakoid_targeting_pathway	6.78133	3.95731	9.62474	9.22086	7.60796	5.21763	5.89932	5.22431
VIT_18s0001g00760	Plastocyanin, chloroplast precursor	ENERGY METABOLISM	vv10195Photosynthesis vv50113Thylakoid_targeting_pathway	1771.45	1720.88	2005.93	2202.26	2168.44	1705.91	2736.86	2183.02
VIT_04s0008g01730	PSBX (photosystem II subunit X)	ENERGY METABOLISM	vv10195Photosynthesis	281.744	253.693	324.981	363.25	474.073	340.711	599.021	478.461
VIT_11s0016g01400	PSBX (photosystem II subunit X)	ENERGY METABOLISM	vv10195Photosynthesis	281.904	268.314	372.552	380.748	400.619	330.395	546.616	430.293
VIT_09s0002g07880	Pyrophosphate-energized vacuolar membrane proton pump	ENERGY METABOLISM	vv10190Oxidative_phosphorylation vv50133Primary_active_transporter_cat_A9_to_A18	37.4859	31.7133	53.0709	42.6166	49.9292	39.3692	50.2513	49.0982
VIT_00s0274g00090	Quinone oxidoreductase	ENERGY METABOLISM	vv10190Oxidative_phosphorylation vv50134Primary_active_transporter_cat_D1	13.435	6.95039	7.20641	12.5208	8.63818	5.7604	5.5955	9.45625
VIT_01s0127g00740	Quinone oxidoreductase, chloroplast precursor	ENERGY METABOLISM	vv10190Oxidative_phosphorylation vv50134Primary_active_transporter_cat_D1	308.15	348.176	357.027	381.593	371.072	339.133	410.623	333.173
VIT_07s0151g00090	Quinone-oxidoreductase QR1	ENERGY METABOLISM	vv10190Oxidative_phosphorylation vv50134Primary_active_transporter_cat_D1	26.9759	25.489	32.6407	29.4678	38.1474	29.3892	46.3028	39.0481
VIT_07s0151g00260	Quinone-oxidoreductase, Chloroplast	ENERGY METABOLISM	vv10190Oxidative_phosphorylation vv50134Primary_active_transporter_cat_D1	5.06301	2.86434	5.28712	4.7531	32.1673	20.6439	24.2397	35.3046
VIT_18s0075g00220	ReMembR-H2 protein JR702	ENERGY METABOLISM		8.99678	9.15046	10.0914	9.62144	11.3709	9.49638	13.0022	12.3171
VIT_13s0019g02050	Ribulose bisphosphate carboxylase/oxygenase activase, chloroplast	ENERGY METABOLISM		68.1068	55.5924	96.7416	75.5048	145.573	39.1112	87.4797	88.3836
VIT_06s0004g05180	Ribulose bisphosphate carboxylase/oxygenase activase, chloroplast	ENERGY METABOLISM		3046.44	3033.52	3553.03	3562.09	4000.88	2832	3817.26	3862.02
VIT_17s0000g03690	Ribulose-1,5-bisphophate carboxylase/oxygenase small subunit	ENERGY METABOLISM	vv10710Carbon_fixation	19135.7	17977.6	22437.5	23457.8	22063.9	19500.9	29209.1	24305.6
VIT_13s0073g00180	Rieske [2Fe-2S] domain	ENERGY METABOLISM		50.7491	49.1158	64.0343	62.1523	66.967	51.2787	72.053	64.9146
VIT_18s0001g06720	Rieske [2Fe-2S] domain	ENERGY METABOLISM		110.729	111.126	136.812	132.883	138.012	121.77	165.61	140.809
VIT_13s0019g03350	Sedoheptulose-1,7-bisphosphatase (SBPase), Chloroplast	ENERGY METABOLISM	vv10710Carbon_fixation	493.07	522.995	563.719	569.506	674.298	502.134	646.506	641.356
VIT_18s0001g01210	Senescence-inducible chloroplast stay-green protein 2	ENERGY METABOLISM		23.6113	16.1527	29.9778	27.1229	35.1747	24.1366	37.0887	29.3426
VIT_08s0040g00850	Thylakoid lumenal 20 kDa protein	ENERGY METABOLISM		18.1676	16.7954	26.918	24.3027	24.9944	19.4604	33.1767	22.9152
VIT_06s0009g00970	Thylakoid lumenal P17.1 protein	ENERGY METABOLISM		6.55165	5.69389	7.29961	7.06141	12.9481	10.0518	16.4402	12.9272
VIT_06s0004g06170	Thylakoid soluble phosphoprotein	ENERGY METABOLISM		222.617	201.99	273.887	279.715	331.978	303.345	441.184	338.408
VIT_13s0067g02450	Uroporphyrinogen decarboxylase	ENERGY METABOLISM	vv10860Porphyrin_and_chlorophyll_metabolism	35.3221	40.0574	49.0527	46.5279	65.4817	56.4982	78.4733	64.3621
VIT_09s0002g07920	Vacuolar proton-inorganic pyrophosphatase	ENERGY METABOLISM	vv10190Oxidative_phosphorylation vv50133Primary_active_transporter_cat_A9_to_A18	29.5697	25.1166	41.5581	32.7048	42.8158	33.4543	40.7477	40.2124
VIT_09s0002g08010	Vacuolar pyrophosphatase [Vitis vinifera]	ENERGY METABOLISM	vv10190Oxidative_phosphorylation vv50133Primary_active_transporter_cat_A9_to_A18	8.99053	7.74832	12.8713	10.2586	15.823	10.7023	14.406	14.5521
VIT_09s0002g07940	Vacuolar pyrophosphatase [Vitis vinifera]	ENERGY METABOLISM	vv10190Oxidative_phosphorylation vv50133Primary_active_transporter_cat_A9_to_A18	33.0351	28.1117	46.6853	37.2219	44.6488	34.4292	43.1236	41.8003
VIT_15s0107g00400	Vegetative storage protein	ENERGY METABOLISM		3.84078	4.13839	5.26833	4.84922	4.93135	3.90966	5.80414	5.05111
VIT_06s0004g03980	Ankyrin	GENE FAMILIES WITH DIVERSE FUNCTIONS	vv50108Accessory_factors_involved_in_transport	0.969159	0.596207	1.73897	1.03402	1.17908	0.583438	1.34758	0.813683
VIT_07s0005g03630	Ankyrin	GENE FAMILIES WITH DIVERSE FUNCTIONS		1.55199	0.895044	1.51315	1.36381	1.71524	1.03787	1.33872	1.43348
VIT_01s0011g00840	Ankyrin	GENE FAMILIES WITH DIVERSE FUNCTIONS	vv50108Accessory_factors_involved_in_transport	25.3693	18.7981	21.9593	20.9983	19.4817	17.7111	22.2464	23.7974
VIT_01s0010g02480	Ankyrin repeat	GENE FAMILIES WITH DIVERSE FUNCTIONS	vv50108Accessory_factors_involved_in_transport	3.24844	1.91164	3.40046	3.45683	3.08532	2.06393	4.23204	4.26385
VIT_13s0106g00060	Ankyrin repeat	GENE FAMILIES WITH DIVERSE FUNCTIONS		2.37236	1.6474	2.96528	2.53424	21.5392	15.0995	16.9382	18.6867
VIT_13s0067g01670	Ankyrin repeat protein	GENE FAMILIES WITH DIVERSE FUNCTIONS	vv50108Accessory_factors_involved_in_transport	3.2849	1.95433	3.94186	2.98731	4.71627	3.6738	5.88023	5.63675
VIT_08s0040g00790	FK506-binding protein 4/5	GENE FAMILIES WITH DIVERSE FUNCTIONS	vv50108Accessory_factors_involved_in_transport	6.15143	6.10929	8.59333	6.77237	13.2189	8.90906	11.9042	12.1235
VIT_15s0048g02550	Pentatricopeptide (PPR) repeat	GENE FAMILIES WITH DIVERSE FUNCTIONS		1.70552	1.59327	2.10487	1.6734	2.59578	1.47839	1.97414	2.72588
VIT_01s0011g01970	Pentatricopeptide (PPR) repeat	GENE FAMILIES WITH DIVERSE FUNCTIONS		1.68263	1.70153	2.16484	2.30953	3.0887	2.16118	3.32213	3.21502
VIT_08s0040g03240	Pentatricopeptide (PPR) repeat	GENE FAMILIES WITH DIVERSE FUNCTIONS		16.4169	14.1084	21.6592	18.21	34.3628	23.4991	28.1891	31.5718
VIT_14s0108g01340	Pentatricopeptide (PPR) repeat	GENE FAMILIES WITH DIVERSE FUNCTIONS		6.95486	7.31006	8.88708	8.78463	8.17638	7.8545	10.6425	8.43334
VIT_18s0001g01880	Pentatricopeptide (PPR) repeat	GENE FAMILIES WITH DIVERSE FUNCTIONS		2.31177	2.47924	2.71213	2.72622	2.32923	2.57094	3.41161	2.52061
VIT_13s0073g00130	Pentatricopeptide (PPR) repeat membrane-associated salt-inducible protein	GENE FAMILIES WITH DIVERSE FUNCTIONS		8.82914	8.50335	11.524	9.97326	13.1577	10.7348	13.8141	12.2127
VIT_18s0001g07920	Pentatricopeptide (PPR) repeat-containing	GENE FAMILIES WITH DIVERSE FUNCTIONS		18.3368	14.9622	27.7776	22.9891	17.3339	11.8366	21.18	17.3973
VIT_00s1045g00020	Pentatricopeptide (PPR) repeat-containing	GENE FAMILIES WITH DIVERSE FUNCTIONS		0.964322	0.574173	1.0903	0.8409	1.3391	0.739973	0.978987	1.11613
VIT_16s0039g02190	Pentatricopeptide (PPR) repeat-containing	GENE FAMILIES WITH DIVERSE FUNCTIONS		0.823012	0.632463	0.978534	0.758106	1.07704	0.683112	0.566114	1.31005
VIT_04s0069g00930	Pentatricopeptide (PPR) repeat-containing	GENE FAMILIES WITH DIVERSE FUNCTIONS		6.11404	6.00869	8.96572	7.42475	7.99202	5.15576	6.60387	7.5251
VIT_14s0128g00290	Pentatricopeptide (PPR) repeat-containing	GENE FAMILIES WITH DIVERSE FUNCTIONS		1.03316	0.915029	1.6131	1.24355	2.5706	1.81214	2.4483	2.34675
VIT_16s0039g02130	Pentatricopeptide (PPR) repeat-containing	GENE FAMILIES WITH DIVERSE FUNCTIONS		4.17502	3.54751	5.47304	4.40766	5.30584	3.76714	4.80365	4.80723
VIT_08s0040g03370	Pentatricopeptide (PPR) repeat-containing	GENE FAMILIES WITH DIVERSE FUNCTIONS		6.67209	6.09241	8.14729	8.44217	7.33464	6.03656	8.9587	7.45813
VIT_16s0098g01410	Pentatricopeptide (PPR) repeat-containing	GENE FAMILIES WITH DIVERSE FUNCTIONS		2.40306	2.42229	3.71778	3.14097	3.19804	2.86751	3.74811	2.91544
VIT_19s0027g00310	Pentatricopeptide (PPR) repeat-containing	GENE FAMILIES WITH DIVERSE FUNCTIONS		4.02222	4.61994	6.43651	5.67604	6.53801	5.86552	6.51837	5.63301
VIT_18s0001g13940	Pentatricopeptide (PPR) repeat-containing	GENE FAMILIES WITH DIVERSE FUNCTIONS		1.13432	1.01571	1.42023	1.38217	1.02567	1.24204	1.6677	1.26422
VIT_14s0030g02260	Pentatricopeptide (PPR) repeat-containing protein	GENE FAMILIES WITH DIVERSE FUNCTIONS		0.418828	0.194159	0.308942	0.267707	0.587099	0.195387	0.375683	0.396946
VIT_11s0052g00600	Pentatricopeptide (PPR) repeat-containing protein	GENE FAMILIES WITH DIVERSE FUNCTIONS		13.3829	10.5831	18.5925	16.7361	18.0118	12.5439	19.9678	17.641
VIT_14s0060g01050	Pentatricopeptide (PPR) repeat-containing protein	GENE FAMILIES WITH DIVERSE FUNCTIONS		8.67754	7.95609	11.9797	10.868	11.8849	8.92881	15.2102	12.2832
VIT_19s0027g00450	Pentatricopeptide (PPR) repeat-containing protein	GENE FAMILIES WITH DIVERSE FUNCTIONS		13.9677	11.9034	18.4114	17.8141	21.3714	15.6196	26.693	20.6002
VIT_11s0016g02500	Pentatricopeptide (PPR) repeat-containing protein	GENE FAMILIES WITH DIVERSE FUNCTIONS		1.11185	0.836658	1.26937	1.23497	1.15497	0.896584	1.38537	1.25042
VIT_04s0008g02370	Pentatricopeptide (PPR) repeat-containing protein	GENE FAMILIES WITH DIVERSE FUNCTIONS		6.30248	6.56412	9.60062	7.91695	10.0414	7.09484	9.79339	9.20935
VIT_07s0005g01660	Pentatricopeptide (PPR) repeat-containing protein	GENE FAMILIES WITH DIVERSE FUNCTIONS		19.677	20.151	26.8662	23.8972	32.1897	24.2071	33.3365	31.8677
VIT_17s0000g09860	Pentatricopeptide (PPR) repeat-containing protein	GENE FAMILIES WITH DIVERSE FUNCTIONS		6.6229	5.48321	8.53572	7.89741	8.69798	6.46843	8.88222	7.90612
VIT_01s0011g00490	Pentatricopeptide (PPR) repeat-containing protein	GENE FAMILIES WITH DIVERSE FUNCTIONS		2.52919	2.38308	3.31056	2.96986	2.56287	2.10521	2.99512	2.70137
VIT_06s0080g00020	Pentatricopeptide (PPR) repeat-containing protein	GENE FAMILIES WITH DIVERSE FUNCTIONS		2.34507	1.68967	2.97311	2.76242	3.81806	3.0347	4.2122	3.34107
VIT_13s0067g02100	Pentatricopeptide (PPR) repeat-containing protein	GENE FAMILIES WITH DIVERSE FUNCTIONS		1.53674	1.25815	2.51125	1.96795	1.87108	1.60075	2.18648	1.92542
VIT_12s0028g01140	Pentatricopeptide (PPR) repeat-containing protein	GENE FAMILIES WITH DIVERSE FUNCTIONS		22.7989	21.5928	30.0402	29.2232	25.6938	22.1766	30.8975	25.6428
VIT_10s0003g01540	Pentatricopeptide (PPR) repeat-containing protein	GENE FAMILIES WITH DIVERSE FUNCTIONS		3.13299	3.02965	4.38084	3.63123	4.11982	3.43638	4.32315	4.20161
VIT_03s0017g02180	Pentatricopeptide (PPR) repeat-containing protein	GENE FAMILIES WITH DIVERSE FUNCTIONS		2.76035	2.2527	3.69261	3.10898	3.3113	2.68764	3.62773	2.94257
VIT_15s0021g01300	Pentatricopeptide (PPR) repeat-containing protein	GENE FAMILIES WITH DIVERSE FUNCTIONS		23.4817	23.3827	28.0097	28.6379	34.1554	30.5584	41.6337	36.5025
VIT_03s0091g00440	Pentatricopeptide (PPR) repeat-containing protein	GENE FAMILIES WITH DIVERSE FUNCTIONS		5.47657	4.39643	5.72116	6.40534	6.25744	5.53539	7.18249	6.61047
VIT_05s0124g00470	Pentatricopeptide (PPR) repeat-containing protein	GENE FAMILIES WITH DIVERSE FUNCTIONS		0.852741	0.769771	1.20243	1.02325	1.1805	0.980828	1.03698	1.30135
VIT_01s0010g00630	Pentatricopeptide (PPR) repeat-containing protein	GENE FAMILIES WITH DIVERSE FUNCTIONS		0.830079	0.678678	1.19201	0.921216	2.2561	1.71149	1.77743	2.06302
VIT_10s0042g01390	Pentatricopeptide (PPR) repeat-containing protein	GENE FAMILIES WITH DIVERSE FUNCTIONS		1.95218	1.72858	2.97528	2.19442	2.10854	1.95435	2.58555	2.19276
VIT_03s0038g02960	Pentatricopeptide (PPR) repeat-containing protein	GENE FAMILIES WITH DIVERSE FUNCTIONS		0.905921	0.519368	1.16661	1.24916	1.80772	1.53032	1.89031	1.60282
VIT_18s0001g11650	Pentatricopeptide repeat	GENE FAMILIES WITH DIVERSE FUNCTIONS		2.83794	2.96017	3.29097	3.60676	3.25661	3.28174	4.28212	2.77449
VIT_10s0116g00540	Pentatricopeptide repeat-containing protein	GENE FAMILIES WITH DIVERSE FUNCTIONS		1.26413	0.556149	1.28492	1.21253	1.86774	1.4232	1.92847	1.55178
VIT_14s0006g02030	Tetratricopeptide helical	GENE FAMILIES WITH DIVERSE FUNCTIONS		0.232367	0.0597465	0.277739	0.126786	0.249784	0.14897	0.10176	0.269425
VIT_09s0002g01140	Tetratricopeptide helical	GENE FAMILIES WITH DIVERSE FUNCTIONS		6.21911	4.79609	9.11622	6.06668	6.74553	4.79536	6.10963	6.71252
VIT_09s0002g07530	Tetratricopeptide helical	GENE FAMILIES WITH DIVERSE FUNCTIONS		46.5457	48.3735	64.2891	56.9274	67.1052	48.951	62.9615	65.2228
VIT_00s0388g00080	Tetratricopeptide helical	GENE FAMILIES WITH DIVERSE FUNCTIONS		8.491	7.36599	12.3085	9.34293	9.08344	7.10709	8.26712	9.30983
VIT_12s0028g02610	Tetratricopeptide helical	GENE FAMILIES WITH DIVERSE FUNCTIONS		4.35833	3.49193	5.69228	4.76879	4.68244	4.11945	4.857	4.60792
VIT_11s0037g00840	Tetratricopeptide repeat (TPR)-containing	GENE FAMILIES WITH DIVERSE FUNCTIONS		29.71	29.0217	52.6384	35.3484	58.1834	40.2461	59.6078	62.2971
VIT_11s0037g00850	Tetratricopeptide repeat (TPR)-containing	GENE FAMILIES WITH DIVERSE FUNCTIONS		45.3228	42.4933	69.977	55.2794	182.422	132.408	203.338	189.977
VIT_15s0046g00740	Tetratricopeptide repeat (TPR)-containing	GENE FAMILIES WITH DIVERSE FUNCTIONS		42.48	39.8148	61.3937	45.9239	51.3057	38.4125	44.3004	49.798
VIT_18s0041g02010	12-oxophytodienoate reductase 1	HORMONE METABOLISM & SIGNALLING	vv10592alpha-Linolenic_acid_metabolism	4.4254	3.20706	4.76535	7.61232	3.91051	4.49748	5.77328	10.4712
VIT_18s0041g02050	12-oxophytodienoate reductase 1	HORMONE METABOLISM & SIGNALLING	vv10592alpha-Linolenic_acid_metabolism	2.29408	1.92491	2.5552	4.27305	2.98572	2.92722	4.60819	7.16362
VIT_18s0041g02070	12-oxophytodienoate reductase 1	HORMONE METABOLISM & SIGNALLING	vv10592alpha-Linolenic_acid_metabolism	2.28958	1.92261	2.39182	4.17783	2.39326	2.34556	3.94653	6.04353
VIT_05s0049g00410	1-aminocyclopropane-1-carboxylate oxidase	HORMONE METABOLISM & SIGNALLING	vv10640Propanoate_metabolism vv30008Ethylene_signaling	22.17	21.5796	23.5571	20.2585	23.2462	17.6758	13.8023	22.0658
VIT_07s0005g03060	1-aminocyclopropane-1-carboxylate oxidase homolog 1	HORMONE METABOLISM & SIGNALLING	vv10640Propanoate_metabolism vv30008Ethylene_signaling	0.152266	0.201201	0.62888	0.448109	0.687261	0.339705	0.684492	0.665156
VIT_05s0049g00430	1-aminocyclopropane-1-carboxylate oxidase homolog 1	HORMONE METABOLISM & SIGNALLING	vv10640Propanoate_metabolism vv30008Ethylene_signaling	0.763164	0.156777	0.669468	0.646307	0.449934	0.325451	0.223409	0.408835
VIT_02s0025g04980	1-aminocyclopropane-1-carboxylate synthase	HORMONE METABOLISM & SIGNALLING	vv10640Propanoate_metabolism vv30008Ethylene_signaling	2.87512	2.35496	3.26524	2.84319	3.57561	2.38514	3.29127	3.36342
VIT_02s0025g00360	1-aminocyclopropane-1-carboxylate synthase	HORMONE METABOLISM & SIGNALLING	vv10640Propanoate_metabolism vv30008Ethylene_signaling	2.04811	2.13629	2.70118	2.29093	1.93326	2.34173	3.53555	2.5431
VIT_13s0064g00440	24-sterol C-methyltransferase	HORMONE METABOLISM & SIGNALLING	vv10100Biosynthesis_of_steroids vv50004Auxin_transport	3.62881	3.37632	5.41407	4.67853	4.98899	3.18542	3.97522	4.03256
VIT_10s0003g03090	3-beta hydroxysteroid dehydrogenase	HORMONE METABOLISM & SIGNALLING	vv10140C21-Steroid_hormone_metabolism	70.507	55.9621	85.7109	75.9172	73.189	54.9041	78.4209	66.692
VIT_02s0087g00930	9-cis-epoxycarotenoid dioxygenase	HORMONE METABOLISM & SIGNALLING	vv10906Carotenoid_biosynthesis vv11013ABA_biosynthesis vv30001ABA_signaling	2.30706	1.66998	2.72612	2.21683	3.22093	1.30581	3.23303	3.81161
VIT_02s0087g00910	9-cis-epoxycarotenoid dioxygenase	HORMONE METABOLISM & SIGNALLING	vv10906Carotenoid_biosynthesis vv11013ABA_biosynthesis vv30001ABA_signaling	64.7383	50.8692	67.9305	83.7388	161.451	116.224	223.17	172.881
VIT_18s0001g10500	ABA 8'-hydroxylase CYP707A1	HORMONE METABOLISM & SIGNALLING	vv10906Carotenoid_biosynthesis vv11013ABA_biosynthesis vv30001ABA_signaling	9.61872	6.42962	11.1729	9.98841	13.3864	11.5687	10.627	11.9429
VIT_17s0000g02680	ABA glucosidase	HORMONE METABOLISM & SIGNALLING	vv11013ABA_biosynthesis	9.18625	8.10102	16.3101	13.0034	12.7826	10.9002	17.5145	11.9736
VIT_13s0019g01010	ABA2 (ABA deficient 2)	HORMONE METABOLISM & SIGNALLING	vv10906Carotenoid_biosynthesis vv11013ABA_biosynthesis vv30001ABA_signaling	18.9726	20.9474	21.89	19.8896	24.0672	18.5021	28.9696	25.539
VIT_18s0001g10450	ABA-responsive element-binding protein 2 (AREB2)	HORMONE METABOLISM & SIGNALLING	vv30001ABA_signaling vv60012BZIP	9.82527	10.3187	14.2036	10.5765	11.5243	8.43815	10.2177	10.4765
VIT_03s0063g00310	ABA-responsive element-binding protein ABF4	HORMONE METABOLISM & SIGNALLING	vv30001ABA_signaling vv60012BZIP	19.1191	13.8367	27.074	18.6491	38.8929	25.6194	25.8074	31.6667
VIT_07s0129g00610	ABI3-interacting protein 2	HORMONE METABOLISM & SIGNALLING	vv30001ABA_signaling	7.9613	7.62653	10.1979	8.44951	9.37428	7.63035	8.64774	9.53372
VIT_16s0050g02620	Abscisic acid receptor PYL8 RCAR3	HORMONE METABOLISM & SIGNALLING	vv30001ABA_signaling	38.0934	37.3608	51.1016	42.1425	42.1418	31.3431	35.8598	39.7279
VIT_07s0031g00220	APETALA2 (AP2) floral homeotic protein	HORMONE METABOLISM & SIGNALLING	vv30008Ethylene_signaling vv30009Flower_development vv60003AP2_EREBP	7.93285	6.48399	8.66464	8.08237	9.46164	6.27907	8.00288	8.87632
VIT_13s0019g03550	APETALA2 (AP2) floral homeotic protein	HORMONE METABOLISM & SIGNALLING	vv30008Ethylene_signaling vv30009Flower_development vv60003AP2_EREBP	20.634	16.7586	25.901	23.9696	24.3546	19.5956	13.4306	22.0645
VIT_01s0026g01720	ATWHY1/PTAC1 (A. thaliana WHIRLY 1)	HORMONE METABOLISM & SIGNALLING	vv30011Jasmonate_signaling vv60047PBF-2-like	59.125	57.3641	75.717	74.5935	61.2093	52.262	69.3266	60.5443
VIT_07s0031g02200	Auxin efflux carrier	HORMONE METABOLISM & SIGNALLING	vv50004Auxin_transport vv50125Porters_cat_66_to_94	11.9036	8.32204	7.35053	9.91637	14.7047	5.20153	8.81246	8.53938
VIT_08s0040g01810	Auxin response factor 10	HORMONE METABOLISM & SIGNALLING	vv30003Auxin_signaling vv60004ARF	3.67106	3.0123	4.57835	3.27855	6.48431	5.42606	6.24673	6.55681
VIT_15s0046g00290	Auxin response factor 18	HORMONE METABOLISM & SIGNALLING	vv30003Auxin_signaling vv60004ARF	4.47313	3.5499	7.91249	5.28532	6.71217	3.48906	6.22622	5.9844
VIT_10s0003g04100	Auxin response factor 3	HORMONE METABOLISM & SIGNALLING	vv30003Auxin_signaling vv60004ARF	10.9788	9.45061	15.4449	13.0337	12.3446	11.4278	13.5312	14.0054
VIT_01s0011g04860	Auxin transport protein (PIN3)	HORMONE METABOLISM & SIGNALLING	vv50004Auxin_transport vv50125Porters_cat_66_to_94	16.7848	13.1909	20.1038	17.732	28.4462	15.2609	29.5646	27.9227
VIT_18s0001g03540	Auxin transporter protein 4	HORMONE METABOLISM & SIGNALLING	vv50004Auxin_transport vv50123Porters_cat_18_to_29	1.17166	0.66328	1.73581	1.1014	1.24965	0.557378	0.916197	1.00775
VIT_10s0003g04560	Auxin-Induced in Root cultures 9 AIR9	HORMONE METABOLISM & SIGNALLING	vv30003Auxin_signaling	1.95121	1.83784	2.81748	2.4104	2.48727	1.90466	2.21004	2.30791
VIT_05s0062g00850	Auxin-responsive protein	HORMONE METABOLISM & SIGNALLING	vv30003Auxin_signaling	37.2536	25.7827	45.9925	37.698	63.1303	35.4467	63.2778	57.7101
VIT_15s0048g02860	Auxin-responsive SAUR29	HORMONE METABOLISM & SIGNALLING	vv30003Auxin_signaling	9.7686	5.11935	12.8721	11.3118	14.6906	7.02333	17.1817	18.1311
VIT_04s0023g03230	Auxin-responsive SAUR9	HORMONE METABOLISM & SIGNALLING	vv30003Auxin_signaling	0.462668	0.391841	0.398232	0.983205	1.92469	0.839266	2.30696	1.97711
VIT_17s0000g04790	BIM1 (BES1-interacting Myc-like protein 1)	HORMONE METABOLISM & SIGNALLING	vv30005Brassinosteroids_signaling vv60011BHLH	1.61544	1.01406	1.93375	1.68343	3.79622	1.78919	3.40585	2.9954
VIT_18s0001g10690	BKI1 (BRI1 kinase inhibitor 1)	HORMONE METABOLISM & SIGNALLING	vv30005Brassinosteroids_signaling	30.9148	20.6167	31.1679	31.2299	49.9227	31.1068	60.1776	49.9416
VIT_18s0001g12020	Brassinosteroid Signaling positive regulator (BZR1)	HORMONE METABOLISM & SIGNALLING	vv30005Brassinosteroids_signaling vv60010BES1	2.46199	2.25134	4.50333	3.43086	4.3281	3.04666	4.77838	3.5422
VIT_11s0016g00040	BRI1 (brassinosteroid insensitive 1)	HORMONE METABOLISM & SIGNALLING	vv30005Brassinosteroids_signaling	0.759159	0.668382	0.94001	0.887338	1.45101	1.05844	1.69349	1.8357
VIT_07s0031g01850	BRI1 protein	HORMONE METABOLISM & SIGNALLING	vv30005Brassinosteroids_signaling	3.83122	2.6036	5.17046	5.08412	6.79787	3.76818	7.49463	6.81533
VIT_00s0527g00010	Cig3	HORMONE METABOLISM & SIGNALLING	vv23015mRNA_surveillance_pathway vv30007Cytokinin_signaling	3.22744	3.42627	3.8766	3.89226	3.85339	2.31863	3.8669	4.00378
VIT_14s0066g01480	Cis-zeatin O-beta-D-glucosyltransferase	HORMONE METABOLISM & SIGNALLING	vv10908Zeatin_biosynthesis	2.05981	1.96368	2.82666	2.58653	2.29184	1.16227	2.52421	2.15249
VIT_08s0040g01470	Cis-zeatin O-beta-D-glucosyltransferase	HORMONE METABOLISM & SIGNALLING	vv10908Zeatin_biosynthesis	24.392	20.929	40.1583	24.9612	32.3824	19.2629	39.0401	34.3664
VIT_18s0001g05680	Cryptochrome 1	HORMONE METABOLISM & SIGNALLING	vv30011Jasmonate_signaling vv34710Circadian_rhythm	53.1367	48.9514	65.6917	55.5641	79.6976	55.5876	84.5139	79.5529
VIT_01s0011g05260	DELLA protein GAI1	HORMONE METABOLISM & SIGNALLING	vv30009Flower_development vv30010Gibberellin_signaling vv60032GRAS	6.72478	5.97024	8.43954	7.37847	6.92532	4.83085	8.77217	7.29645
VIT_08s0056g01270	EGY1 (Ethylene-dependent gravitropism-deficient and yellow-green 1)	HORMONE METABOLISM & SIGNALLING	vv30008Ethylene_signaling	27.3687	27.2195	36.1268	33.608	40.2181	31.7178	40.3843	36.4529
VIT_00s0179g00100	Ethylene overproducer 1 (ETO1)	HORMONE METABOLISM & SIGNALLING	vv30008Ethylene_signaling vv60093TRAF	8.57703	6.58605	8.8754	8.59654	12.5373	8.47314	10.9886	11.7315
VIT_05s0049g00090	Ethylene receptor (ETR2)	HORMONE METABOLISM & SIGNALLING	vv30008Ethylene_signaling	11.6767	11.605	7.96072	10.8098	15.8915	5.57635	18.3419	10.1371
VIT_15s0021g01630	Ethylene responsive element binding factor 2	HORMONE METABOLISM & SIGNALLING	vv30008Ethylene_signaling vv60003AP2_EREBP	1.28989	1.47447	1.28964	2.2692	1.37326	1.78186	3.03945	2.98655
VIT_16s0013g00970	Ethylene responsive element binding factor 5	HORMONE METABOLISM & SIGNALLING	vv30008Ethylene_signaling vv60003AP2_EREBP	0.852797	0.724257	1.5191	1.97369	1.04234	0.754521	2.53292	0.907334
VIT_05s0029g00140	Ethylene-responsive transcription factor ERF062	HORMONE METABOLISM & SIGNALLING	vv30008Ethylene_signaling vv60003AP2_EREBP	2.03644	1.80234	1.61836	1.83995	3.24278	1.43955	2.72728	2.682
VIT_16s0013g00990	Ethylene-responsive transcription factor ERF105	HORMONE METABOLISM & SIGNALLING	vv30008Ethylene_signaling vv60003AP2_EREBP	1.37957	0.922535	3.25095	3.5116	5.32586	4.12047	17.5608	5.45805
VIT_16s0013g01050	Ethylene-responsive transcription factor ERF105	HORMONE METABOLISM & SIGNALLING	vv30008Ethylene_signaling vv60003AP2_EREBP	2.73844	2.25321	6.45297	6.95669	11.2739	9.84613	36.2988	10.6565
VIT_16s0013g01060	Ethylene-responsive transcription factor ERF105	HORMONE METABOLISM & SIGNALLING	vv30008Ethylene_signaling vv60003AP2_EREBP	2.35597	1.98261	5.78029	5.93901	7.56693	6.99755	25.4565	7.78049
VIT_16s0013g00950	Ethylene-responsive transcription factor ERF105	HORMONE METABOLISM & SIGNALLING	vv30008Ethylene_signaling vv60003AP2_EREBP	3.28602	2.83955	7.83553	10.2443	10.9142	10.7506	41.3229	10.3014
VIT_16s0013g01000	Ethylene-responsive transcription factor ERF105	HORMONE METABOLISM & SIGNALLING	vv30008Ethylene_signaling vv60003AP2_EREBP	1.38455	0.941584	1.84536	2.47021	6.93801	4.30041	11.8278	5.28791
VIT_16s0013g01070	Ethylene-responsive transcription factor ERF105	HORMONE METABOLISM & SIGNALLING	vv30008Ethylene_signaling vv60003AP2_EREBP	0.516578	0.401999	1.02008	1.54515	1.02742	0.896338	2.9625	0.639795
VIT_16s0013g01080	Ethylene-responsive transcription factor ERF105	HORMONE METABOLISM & SIGNALLING	vv30008Ethylene_signaling vv60003AP2_EREBP	42.3065	52.3817	60.6535	64.5062	56.8269	46.8787	90.7037	48.1277
VIT_16s0013g01120	Ethylene-responsive transcription factor ERF105	HORMONE METABOLISM & SIGNALLING	vv30008Ethylene_signaling vv60003AP2_EREBP	64.0167	59.6131	58.3817	75.7802	73.3112	79.1492	106.555	64.5155
VIT_17s0000g00200	Ethylene-responsive transcription factor ERF114	HORMONE METABOLISM & SIGNALLING	vv30008Ethylene_signaling vv60003AP2_EREBP	1.50352	1.22385	2.19771	1.86211	1.46902	1.30329	1.67256	2.03686
VIT_13s0067g02930	Expansin [Vitis labrusca x Vitis vinifera] EXPA8	HORMONE METABOLISM & SIGNALLING	vv30003Auxin_signaling	0.450297	0.661685	1.11383	0.757269	1.37157	0.594481	1.57887	1.0097
VIT_00s1455g00010	Expansin beta 1 precursor	HORMONE METABOLISM & SIGNALLING	vv30003Auxin_signaling	2.12737	0.220973	2.11009	1.76549	0.740655	0.317759	1.11151	0.837319
VIT_00s1355g00020	Expansin-like B1	HORMONE METABOLISM & SIGNALLING	vv30003Auxin_signaling	1.13351	0.143905	1.51607	1.35733	0.689409	0.224961	0.559413	0.764448
VIT_19s0140g00140	GA 20-oxidase 2	HORMONE METABOLISM & SIGNALLING	vv10904Diterpenoid_biosynthesis	1.54054	1.41997	1.86428	1.75686	3.95689	3.08731	4.34203	5.13994
VIT_12s0059g01870	GH3-like protein	HORMONE METABOLISM & SIGNALLING	vv11002Auxin_biosynthesis	1.36294	0.917099	2.93431	2.12499	5.84504	2.37785	7.28519	5.67797
VIT_18s0001g06690	Gibberellin 20 oxidase 2	HORMONE METABOLISM & SIGNALLING	vv10904Diterpenoid_biosynthesis	5.36351	3.07464	10.3167	6.83944	7.97841	1.4399	4.41933	4.16178
VIT_10s0116g00410	Gibberellin 2-beta-dioxygenase 7	HORMONE METABOLISM & SIGNALLING	vv10904Diterpenoid_biosynthesis	44.6175	26.7835	53.6451	43.3321	50.2857	32.1867	47.1342	42.3435
VIT_16s0022g02310	Gibberellin 3-beta-dioxygenase.	HORMONE METABOLISM & SIGNALLING	vv10904Diterpenoid_biosynthesis vv30001ABA_signaling	1.64942	0.527164	3.78106	2.0423	4.43697	0.819674	6.18187	4.88284
VIT_09s0002g05270	Gibberellin 3beta-hydroxylase3	HORMONE METABOLISM & SIGNALLING	vv10904Diterpenoid_biosynthesis vv30001ABA_signaling	0.886473	0.28806	0.749068	0.632282	3.55824	0.700107	3.06455	2.78131
VIT_04s0008g01420	HAB2 (Homology to ABI2)	HORMONE METABOLISM & SIGNALLING	vv30001ABA_signaling	16.2186	15.4618	20.2445	16.0824	25.867	19.4505	26.5577	26.618
VIT_01s0010g03780	Histidine kinase (AHK3)	HORMONE METABOLISM & SIGNALLING	vv30007Cytokinin_signaling	22.1851	22.3875	31.0405	22.8469	32.0826	20.6695	30.7782	31.0193
VIT_04s0008g03460	Histidine kinase 1 AHK3	HORMONE METABOLISM & SIGNALLING	vv30007Cytokinin_signaling	6.41362	5.91711	8.48758	6.36198	8.81833	5.47603	8.87011	7.87541
VIT_14s0081g00010	IAA16	HORMONE METABOLISM & SIGNALLING	vv30003Auxin_signaling vv60008AUXIAA	37.0958	27.1392	54.8277	45.3569	62.546	39.2614	62.8999	59.1563
VIT_07s0151g00540	Indole-3-acetate beta-glucosyltransferase	HORMONE METABOLISM & SIGNALLING	vv11002Auxin_biosynthesis	8.85543	10.0876	11.106	10.377	15.0291	11.4406	18.7145	16.5619
VIT_10s0003g03270	Inward rectifying potassium channel	HORMONE METABOLISM & SIGNALLING	vv30001ABA_signaling vv50101Channels_and_pores	4.89597	4.70991	6.88913	5.6797	5.75065	5.00086	4.90352	7.29353
VIT_17s0000g02230	Jasmonate ZIM domain-containing protein 3	HORMONE METABOLISM & SIGNALLING	vv30011Jasmonate_signaling vv34626Plant-pathogen_interaction vv60069ZIM	33.2246	26.9562	38.3762	39.7002	33.4108	22.5642	31.9528	33.0409
VIT_04s0008g05600	KEG (keep on going)	HORMONE METABOLISM & SIGNALLING	vv30001ABA_signaling	6.06672	6.30973	5.86094	5.51328	7.74308	4.90029	7.3154	6.971
VIT_06s0004g01480	Lipoxygenase LOX1	HORMONE METABOLISM & SIGNALLING	vv10592alpha-Linolenic_acid_metabolism	0.84949	0.846139	1.2672	1.2942	0.628342	0.558637	1.29323	1.0319
VIT_13s0067g02860	LRP1 (lateral root primordium 1)	HORMONE METABOLISM & SIGNALLING	vv30003Auxin_signaling vv60059SRS	3.26529	2.56554	3.83507	3.37537	2.86127	1.72117	2.95586	2.65021
VIT_05s0020g03670	MARD1 (mediator of ABA-regulated dormancy 1)	HORMONE METABOLISM & SIGNALLING	vv30001ABA_signaling	2.9863	2.04902	3.89272	2.93252	4.00746	2.70012	3.96533	4.53045
VIT_07s0129g00260	N-acetyltransferase hookless1 HLS1	HORMONE METABOLISM & SIGNALLING	vv30008Ethylene_signaling vv50004Auxin_transport vv60082GNAT	0.633939	0.522999	0.539172	0.55044	1.06795	0.794706	1.90219	1.18008
VIT_03s0088g00710	Pathogenesis-related protein 1 precursor (PRP 1)	HORMONE METABOLISM & SIGNALLING	vv30011Jasmonate_signaling vv34626Plant-pathogen_interaction	393.716	160.786	85.6842	220.649	68.0052	61.9456	42.7348	78.538
VIT_05s0077g00940	Phytochrome B	HORMONE METABOLISM & SIGNALLING	vv30011Jasmonate_signaling vv34710Circadian_rhythm	5.98994	5.26166	6.67627	6.13337	8.27982	5.85448	7.73519	7.68817
VIT_02s0012g00570	Pseudo-response regulator 2 (APRR2) (TOC2)	HORMONE METABOLISM & SIGNALLING	vv30007Cytokinin_signaling vv60006ARR-B	8.86396	7.89579	11.3594	8.28335	16.5188	12.2694	14.2861	17.8261
VIT_15s0048g02540	Pseudo-response regulator 9 (APRR9)	HORMONE METABOLISM & SIGNALLING	vv30007Cytokinin_signaling vv60050PseudoARR-B	18.1269	14.1224	24.9782	17.9141	32.1768	25.3947	32.0631	30.9082
VIT_18s0001g06940	Purine permease 1 (PUP1)	HORMONE METABOLISM & SIGNALLING	vv10908Zeatin_biosynthesis vv50122Porters_cat_7_to_17	2.48972	2.34135	3.7657	3.16689	3.24074	1.56709	4.07379	3.61767
VIT_11s0037g00010	RAV1-like ethylene-responsive transcription factor	HORMONE METABOLISM & SIGNALLING	vv30008Ethylene_signaling vv60003AP2_EREBP	1.82214	1.23596	2.30204	1.50534	8.4536	3.77979	4.64757	8.09395
VIT_01s0011g02870	Related to Ubiquitin 1 (RUB1)	HORMONE METABOLISM & SIGNALLING	vv30003Auxin_signaling	2.03855	1.59575	2.73346	2.13408	2.587	2.27895	2.74358	2.68223
VIT_00s0684g00030	SEN1 (dark inducible 1)	HORMONE METABOLISM & SIGNALLING	vv30011Jasmonate_signaling	26.7859	27.8032	31.4191	32.0681	46.3413	29.532	48.0141	46.8771
VIT_00s0483g00020	SGT1	HORMONE METABOLISM & SIGNALLING	vv30003Auxin_signaling	4.76311	3.96628	5.83151	4.7943	4.70595	3.37303	4.84894	4.54809
VIT_13s0067g00660	Steroid 23-alpha-hydroxylase	HORMONE METABOLISM & SIGNALLING	vv10905Brassinosteroid_biosynthesis	17.045	15.3095	22.0496	19.9925	25.5521	16.6584	24.4082	25.3167
VIT_19s0014g00080	Steroid 5alpha-reductase	HORMONE METABOLISM & SIGNALLING	vv10905Brassinosteroid_biosynthesis	40.334	25.248	54.3903	46.3849	39.673	27.1075	51.7803	38.8396
VIT_13s0067g01830	Steroid 5alpha-reductase	HORMONE METABOLISM & SIGNALLING	vv10905Brassinosteroid_biosynthesis	10.2327	8.76782	11.3326	10.157	14.1342	9.86193	14.9064	13.209
VIT_12s0035g00130	TIR1 (transport inhibitor response 1)	HORMONE METABOLISM & SIGNALLING	vv30003Auxin_signaling	7.62088	6.83648	11.7136	9.08797	10.8911	7.0115	11.6827	10.6333
VIT_07s0104g01320	Transport inhibitor response 1	HORMONE METABOLISM & SIGNALLING	vv30003Auxin_signaling	26.6065	21.841	33.8723	29.1239	37.1272	23.2418	39.0913	34.9329
VIT_18s0001g07120	Transport inhibitor response 1 protein	HORMONE METABOLISM & SIGNALLING	vv30003Auxin_signaling	3.63721	3.24486	5.25958	4.32381	5.17988	3.29477	5.14936	5.02962
VIT_07s0031g00620	Zeaxanthin epoxidase (ZEP) (ABA1)	HORMONE METABOLISM & SIGNALLING	vv10906Carotenoid_biosynthesis vv60028FHA	91.0337	88.0359	100.163	98.3758	132.89	97.475	121.757	124.729
VIT_00s0533g00020	Zeaxanthin epoxidase, chloroplast precursor	HORMONE METABOLISM & SIGNALLING	vv10906Carotenoid_biosynthesis vv60028FHA	42.0829	36.9033	49.8444	40.5279	47.4452	35.1678	43.9117	45.071
VIT_05s0020g02130	1-deoxy-D-xylulose-5-phosphate synthase, chloroplast precursor	LIPID METABOLISM	vv10100Biosynthesis_of_steroids	24.4302	18.3275	29.1624	25.7499	26.5552	22.2922	30.0729	30.7174
VIT_11s0016g02480	2,3-diketo-5-methylthio-1-phosphopentane phosphatase	LIPID METABOLISM		2.06457	1.32232	2.31411	2.21102	3.356	2.68213	3.84315	3.26337
VIT_18s0001g00810	24-methylenesterol C-methyltransferase 2	LIPID METABOLISM	vv10100Biosynthesis_of_steroids	42.9337	39.5407	54.9716	50.4958	62.4343	63.4812	72.5394	70.6505
VIT_14s0006g02990	3-ketoacyl-CoA synthase	LIPID METABOLISM		7.09952	6.16879	9.66919	8.82973	7.66817	6.25394	14.4762	12.4346
VIT_12s0059g01660	3-oxoacyl-[acyl-carrier-protein] synthase II	LIPID METABOLISM	vv10061Fatty_acid_biosynthesis	1.1686	0.670952	1.2877	0.974778	1.26953	0.853101	1.06566	0.813633
VIT_15s0046g03340	Acetyl co-enzyme A carboxylase carboxyltransferase alpha subunit	LIPID METABOLISM	vv10061Fatty_acid_biosynthesis vv10620Pyruvate_metabolism	12.2331	13.1013	17.5007	16.8827	19.2404	15.2749	20.2428	18.6998
VIT_06s0004g01770	Acetyl-CoA carboxylase, biotin carboxylase	LIPID METABOLISM	vv10061Fatty_acid_biosynthesis vv10620Pyruvate_metabolism	3.19867	2.53855	4.09713	3.19811	2.99585	1.98109	3.08977	3.40526
VIT_00s2731g00010	Acyl-(acyl carrier protein) thioesterase	LIPID METABOLISM	vv10061Fatty_acid_biosynthesis	13.2572	12.3743	17.4051	18.1775	16.1211	13.31	16.5882	16.0262
VIT_10s0003g04940	Acyl-CoA synthetases (Acyl-activating enzyme 14)	LIPID METABOLISM	vv10071Fatty_acid_metabolism vv50104Group_translocators	2.25232	1.77835	3.33222	2.73248	3.86444	3.05761	3.07382	3.74816
VIT_14s0068g01440	Beta-ketoacyl-CoA synthase	LIPID METABOLISM	vv10061Fatty_acid_biosynthesis	5.98338	4.85127	8.5666	6.6768	9.19599	7.54207	8.2052	9.13732
VIT_14s0068g01430	Beta-ketoacyl-CoA synthase	LIPID METABOLISM	vv10061Fatty_acid_biosynthesis	6.9151	7.13023	8.97299	6.87621	8.79259	6.95143	4.88299	7.39902
VIT_14s0108g01660	Biotin carboxyl carrier protein of acetyl-CoA carboxylase	LIPID METABOLISM	vv10061Fatty_acid_biosynthesis vv10620Pyruvate_metabolism	0.64094	0.667152	1.14562	1.23048	0.968513	0.811048	0.9583	1.0055
VIT_00s2125g00010	C-4 sterol methyl oxidase	LIPID METABOLISM	vv10100Biosynthesis_of_steroids	2.99818	1.703	3.73591	3.26307	3.21912	3.18411	3.52217	3.03837
VIT_01s0011g01320	Cholinephosphate cytidylyltransferase	LIPID METABOLISM	vv10564Glycerophospholipid_metabolism	1.29392	1.38227	1.53509	1.83824	3.0396	1.25785	2.16281	1.75103
VIT_11s0037g01210	Eceriferum 1 (CER1 protein) Sterol desaturase	LIPID METABOLISM		20.1304	18.5993	33.4279	22.0632	28.067	28.7145	33.546	36.1598
VIT_09s0002g05730	Esterase	LIPID METABOLISM		10.1522	6.08479	11.6702	9.89425	8.85184	4.56445	6.61903	7.29824
VIT_17s0000g09740	Esterase	LIPID METABOLISM		7.69563	6.99216	9.92834	8.68601	11.8179	9.27397	11.7389	11.8764
VIT_14s0219g00290	Esterase/lipase/thioesterase	LIPID METABOLISM		7.47776	5.22322	8.27477	7.96052	7.96879	5.94501	7.46965	8.50666
VIT_15s0048g02720	fatty acid elongase	LIPID METABOLISM	vv10061Fatty_acid_biosynthesis	4.51139	3.71535	5.57503	4.58255	5.53142	6.0688	6.09528	7.06883
VIT_17s0000g06280	Geranylgeranyl reductase	LIPID METABOLISM	vv10100Biosynthesis_of_steroids	211.484	164.355	282.773	236.343	227.178	171.439	293.895	230.625
VIT_12s0034g01240	GNS1/SUR4 membrane	LIPID METABOLISM		5.65247	5.59699	8.40442	6.76858	7.81759	6.75667	9.6421	8.30906
VIT_06s0061g01110	Lecithine cholesterol acyltransferase	LIPID METABOLISM	vv10564Glycerophospholipid_metabolism	0.192887	0.127017	0.245366	0.324306	0.262954	0.178743	0.347079	0.211752
VIT_09s0002g01550	Lecithine cholesterol acyltransferase	LIPID METABOLISM	vv10564Glycerophospholipid_metabolism	5.92491	5.21319	8.61873	7.37871	10.2208	9.22277	11.9265	11.1891
VIT_14s0066g00250	Lipase GDSL	LIPID METABOLISM		1.18649	0.881403	1.5759	1.97199	1.88157	1.00747	1.61254	1.2097
VIT_17s0000g10060	Lipase GDSL	LIPID METABOLISM		4.55897	4.65472	7.46826	5.92755	5.48326	5.23777	7.69513	7.65334
VIT_19s0090g00660	Lipase GDSL	LIPID METABOLISM		13.7529	10.6456	9.75143	15.7232	11.5724	8.93785	6.88931	12.8579
VIT_07s0005g00510	Monoglyceride lipase	LIPID METABOLISM	vv10561Glycerolipid_metabolism	4.97174	3.97358	6.75214	5.65698	13.0754	8.76201	12.7697	11.6349
VIT_13s0047g01200	Obtusifoliol 14-demethylase (CYP51)	LIPID METABOLISM	vv10100Biosynthesis_of_steroids	5.80466	6.17696	8.2254	7.55101	8.80185	7.84849	10.6193	9.4545
VIT_00s0245g00050	Oleoyl-acyl carrier protein thioesterase, chloroplast precursor	LIPID METABOLISM	vv10061Fatty_acid_biosynthesis	14.9293	13.5636	19.7806	19.2369	17.398	15.1991	18.5309	17.2625
VIT_11s0016g00120	Omega-6 fatty acid desaturase, chloroplast (FAD6) (FADC)	LIPID METABOLISM	vv11040Biosynthesis_of_unsaturated_fatty_acids	39.0745	41.5573	44.6771	47.9755	57.6958	46.5729	72.5434	62.2339
VIT_06s0004g01250	Omega-6 fatty acid desaturase, endoplasmic reticulum (FAD2)	LIPID METABOLISM	vv11040Biosynthesis_of_unsaturated_fatty_acids	1.59137	0.60377	2.63725	2.62395	1.9712	0.623523	2.10135	1.52799
VIT_09s0002g06970	Palmitoyl-monogalactosyldiacylglycerol delta-7 desaturase, chloroplast	LIPID METABOLISM	vv10071Fatty_acid_metabolism	10.2581	8.668	12.9362	12.1753	13.4384	10.0286	18.351	14.1377
VIT_15s0048g00240	Phosphatidate cytidylyltransferase	LIPID METABOLISM	vv10564Glycerophospholipid_metabolism vv34070Phosphatidylinositol_signaling_system	13.082	11.351	16.4034	15.3452	16.5541	13.5139	17.0254	16.1353
VIT_15s0046g00450	Phosphatidic acid Phosphatase	LIPID METABOLISM	vv10561Glycerolipid_metabolism vv10564Glycerophospholipid_metabolism vv10565Ether_lipid_metabolism vv10600Sphingolipid_metabolism	9.85092	7.44744	10.5762	12.1865	16.1702	10.9927	16.2304	15.88
VIT_14s0066g01800	Phosphatidylinositolglycan class N (PIG-N)	LIPID METABOLISM	vv10563Glycosylphosphatidylinositol-anchor_biosynthesis	2.59655	2.05046	3.33936	2.57817	3.50531	2.92754	2.73802	3.48773
VIT_09s0002g02390	Phospholipase D epsilon	LIPID METABOLISM	vv10564Glycerophospholipid_metabolism vv10565Ether_lipid_metabolism vv34020Calcium_signaling_pathway vv50110Protein_coat	0.457765	0.412643	0.673243	0.682772	0.511579	0.332198	0.506367	0.732522
VIT_14s0030g01590	Rubredoxin	LIPID METABOLISM	vv10071Fatty_acid_metabolism	40.5758	36.7324	51.4813	47.7194	52.9566	40.7288	63.3822	56.8029
VIT_17s0000g00110	Rubredoxin	LIPID METABOLISM	vv10071Fatty_acid_metabolism	147.926	133.381	183.565	176.928	237.375	192.433	282.032	220.733
VIT_19s0014g00070	Solanesyl diphosphate synthase	LIPID METABOLISM	vv10100Biosynthesis_of_steroids	174.053	160.654	189.65	190.441	219.094	179.669	229.859	213.396
VIT_05s0020g00930	Soluble diacylglycerol acyltransferase	LIPID METABOLISM	vv10561Glycerolipid_metabolism vv50124Porters_cat_30_to_64	72.1735	44.5963	66.3947	61.3999	120.014	86.7188	125.39	111.632
VIT_00s0583g00030	Sphingolipid delta 4 desaturase DES-1	LIPID METABOLISM	vv10600Sphingolipid_metabolism	4.10389	3.36055	6.51831	5.54798	6.25295	5.57126	6.16514	5.60658
VIT_06s0004g05470	Sterol 4-alpha-methyl-oxidase 2 (SMO2)	LIPID METABOLISM	vv10100Biosynthesis_of_steroids	0.729971	0.574172	0.941913	1.0646	0.912217	0.433943	0.927658	0.707705
VIT_08s0007g07200	Tocotrienol/plastoquinone prenyltransferase	LIPID METABOLISM	vv10100Biosynthesis_of_steroids	20.2955	22.5835	24.8932	27.9682	29.0661	24.1473	33.1179	26.3927
VIT_12s0028g02000	Triacylglycerol lipase	LIPID METABOLISM	vv10561Glycerolipid_metabolism	19.6968	34.4628	26.8366	31.3348	28.2987	20.3065	30.2074	29.8933
VIT_08s0007g01940	UDP-sulfoquinovose:DAG sulfoquinovosyltransferase	LIPID METABOLISM	vv10561Glycerolipid_metabolism	15.9722	15.495	21.6316	19.1759	30.416	25.3143	32.6764	28.4436
VIT_00s1847g00010	Adenine phosphoribosyltransferase	NUCLEIC ACID METABOLISM & REGULATION OF GENE EXPRESSION	vv10230Purine_metabolism	0.217706	0.319562	0.690905	0.665277	1.04874	0.245073	1.04966	0.854611
VIT_08s0105g00570	Adenosine/AMP deaminase active site	NUCLEIC ACID METABOLISM & REGULATION OF GENE EXPRESSION	vv10230Purine_metabolism	18.5987	17.4096	24.0997	21.8815	23.6604	18.0541	21.0456	21.8364
VIT_09s0002g08130	Adenylate cyclase	NUCLEIC ACID METABOLISM & REGULATION OF GENE EXPRESSION	vv10230Purine_metabolism	13.2011	15.1295	16.3243	17.5483	20.4061	15.0909	23.5161	20.0082
VIT_11s0149g00040	Adenylate kinase	NUCLEIC ACID METABOLISM & REGULATION OF GENE EXPRESSION	vv10230Purine_metabolism	17.1098	16.0389	21.6338	18.265	26.8675	17.5338	20.5229	23.5798
VIT_06s0004g00170	Antitermination NusB domain-containing	NUCLEIC ACID METABOLISM & REGULATION OF GENE EXPRESSION		62.5553	63.6399	76.8671	77.6437	65.9996	57.7202	84.3762	64.3318
VIT_08s0040g00070	Argonaute	NUCLEIC ACID METABOLISM & REGULATION OF GENE EXPRESSION		1.97015	2.11352	3.43395	2.42726	4.55617	3.53707	4.2703	4.08842
VIT_13s0064g00650	ATAB2	NUCLEIC ACID METABOLISM & REGULATION OF GENE EXPRESSION		81.6554	72.5318	92.9421	88.2132	97.0968	73.4472	100.981	96.5011
VIT_17s0000g04900	ATP-dependent RNA helicase	NUCLEIC ACID METABOLISM & REGULATION OF GENE EXPRESSION		1.33095	1.02249	1.70813	1.24867	1.83854	1.33409	1.1351	1.53113
VIT_15s0024g00240	C-5 cytosine-specific DNA methylase	NUCLEIC ACID METABOLISM & REGULATION OF GENE EXPRESSION	vv10271Methionine_metabolism	2.50706	2.50407	3.57722	2.40883	3.76784	2.80377	2.49739	3.45542
VIT_06s0004g03360	Carbamoyl phosphate synthase large subunit	NUCLEIC ACID METABOLISM & REGULATION OF GENE EXPRESSION	vv10240Pyrimidine_metabolism vv10251Glutamate_metabolism	3.87009	3.70736	5.45817	4.65748	5.26151	4.35016	6.23903	5.84824
VIT_06s0004g00940	Carbamoyl-phosphate synthase, large subunit	NUCLEIC ACID METABOLISM & REGULATION OF GENE EXPRESSION	vv10240Pyrimidine_metabolism vv10251Glutamate_metabolism	10.4328	10.5141	13.1096	13.1919	14.5981	10.4234	17.4058	12.9147
VIT_15s0021g02540	CCR4-NOT transcription complex, subunit 1	NUCLEIC ACID METABOLISM & REGULATION OF GENE EXPRESSION	vv23018RNA_degradation	1.15661	0.962351	2.15121	1.2066	2.03351	1.32526	1.01296	1.72278
VIT_15s0021g02610	CCR4-NOT transcription complex, subunit 1	NUCLEIC ACID METABOLISM & REGULATION OF GENE EXPRESSION	vv23018RNA_degradation	6.05358	5.98893	9.26776	6.5611	9.63087	6.67486	5.96142	8.0707
VIT_15s0021g02580	CCR4-NOT transcription complex, subunit 1	NUCLEIC ACID METABOLISM & REGULATION OF GENE EXPRESSION	vv23018RNA_degradation	2.33538	2.41537	3.72615	2.41728	3.85997	2.68237	2.28812	3.3579
VIT_16s0022g00030	CCR4-NOT transcription complex, subunit 1	NUCLEIC ACID METABOLISM & REGULATION OF GENE EXPRESSION	vv23018RNA_degradation	1.07352	1.14724	2.00785	0.973838	1.54041	1.42852	1.1215	1.51486
VIT_01s0010g00920	Chaperonin GroEL	NUCLEIC ACID METABOLISM & REGULATION OF GENE EXPRESSION	vv23018RNA_degradation	7.56177	7.58549	11.1092	9.24122	9.92018	6.47257	8.55332	9.36078
VIT_09s0002g03930	Chaperonin GroEL	NUCLEIC ACID METABOLISM & REGULATION OF GENE EXPRESSION	vv23018RNA_degradation	51.594	47.2067	73.3423	68.3937	60.4838	47.4297	61.8445	58.0911
VIT_04s0008g02100	CID7 damaged DNA binding	NUCLEIC ACID METABOLISM & REGULATION OF GENE EXPRESSION		57.4654	55.9975	70.747	58.6326	81.2798	69.229	76.5477	77.2205
VIT_16s0022g01860	Cleavage and polyadenylation specificity factor subunit 1	NUCLEIC ACID METABOLISM & REGULATION OF GENE EXPRESSION	vv23015mRNA_surveillance_pathway	2.98632	2.98633	4.26846	3.19261	4.08242	3.77424	3.82533	4.23727
VIT_12s0035g00030	Cleavage and polyadenylation specificity factor subunit 3	NUCLEIC ACID METABOLISM & REGULATION OF GENE EXPRESSION	vv23015mRNA_surveillance_pathway	7.44452	6.76853	10.5472	9.07114	12.9035	10.2323	14.1463	13.0639
VIT_12s0035g00190	Cleavage and polyadenylation specificity factor subunit 3	NUCLEIC ACID METABOLISM & REGULATION OF GENE EXPRESSION	vv23015mRNA_surveillance_pathway	11.5705	10.9414	15.3137	13.2738	12.5495	10.7154	12.3051	12.3319
VIT_18s0122g01380	Crp1 protein	NUCLEIC ACID METABOLISM & REGULATION OF GENE EXPRESSION		17.8729	15.0373	21.191	20.2126	21.5742	15.7868	21.8558	20.1398
VIT_03s0038g01320	Crp1 protein	NUCLEIC ACID METABOLISM & REGULATION OF GENE EXPRESSION		17.8129	18.4981	27.2682	23.0633	25.3265	18.7419	26.3008	23.6748
VIT_01s0011g05310	CRR3 (chlororespiratory reduction 3)	NUCLEIC ACID METABOLISM & REGULATION OF GENE EXPRESSION		24.3342	25.7943	30.1078	32.9534	27.339	22.6673	34.109	25.7444
VIT_01s0011g02490	Cytidine/deoxycytidylate deaminase	NUCLEIC ACID METABOLISM & REGULATION OF GENE EXPRESSION	vv10240Pyrimidine_metabolism	4.30719	4.03987	5.99431	4.72332	5.66696	4.49656	5.27216	5.60783
VIT_15s0048g02380	DCL1 (DICER 1)	NUCLEIC ACID METABOLISM & REGULATION OF GENE EXPRESSION		6.59644	5.31622	8.79584	6.21436	10.5276	7.75403	7.29708	8.90566
VIT_15s0046g01010	DEAD box RNA helicase (RH26)	NUCLEIC ACID METABOLISM & REGULATION OF GENE EXPRESSION	vv23040Spliceosome vv50133Primary_active_transporter_cat_A9_to_A18	46.7688	41.9177	59.1232	51.8068	53.6223	49.2763	54.7986	53.7357
VIT_05s0020g01130	DEAD/DEAH box helicase	NUCLEIC ACID METABOLISM & REGULATION OF GENE EXPRESSION	vv23040Spliceosome vv50133Primary_active_transporter_cat_A9_to_A18	16.9984	15.7262	22.1987	19.5298	30.3505	23.854	32.1742	28.1511
VIT_05s0020g02870	DEAD/DEAH box helicase	NUCLEIC ACID METABOLISM & REGULATION OF GENE EXPRESSION	vv50133Primary_active_transporter_cat_A9_to_A18	2.34978	2.07597	3.16912	3.05416	2.53676	1.91932	2.49988	1.88
VIT_02s0025g04190	DEAD-box ATP dependent DNA helicase	NUCLEIC ACID METABOLISM & REGULATION OF GENE EXPRESSION		29.9027	28.4878	37.2878	35.5908	30.6104	28.6053	39.3538	33.888
VIT_18s0117g00220	Deoxynucleoside kinase	NUCLEIC ACID METABOLISM & REGULATION OF GENE EXPRESSION	vv10230Purine_metabolism	9.34136	8.81865	13.503	11.2967	12.3366	11.6094	14.9346	13.6713
VIT_16s0022g01340	Deoxyribodipyrimidine photolyase	NUCLEIC ACID METABOLISM & REGULATION OF GENE EXPRESSION		10.0593	8.79039	13.1716	11.5879	15.8902	10.7704	12.1496	13.5597
VIT_07s0130g00380	DNA (cytosine-5)-methyltransferase AthI	NUCLEIC ACID METABOLISM & REGULATION OF GENE EXPRESSION	vv10271Methionine_metabolism	0.513899	0.420493	0.752885	0.56027	0.674145	0.4884	0.414027	0.587239
VIT_11s0016g01580	DNA binding	NUCLEIC ACID METABOLISM & REGULATION OF GENE EXPRESSION		3.39826	2.30938	3.98997	2.90372	3.49513	1.67933	1.37247	2.1966
VIT_19s0014g00950	DNA polymerase I	NUCLEIC ACID METABOLISM & REGULATION OF GENE EXPRESSION	vv23030DNA_replication	14.3136	14.7207	19.9289	16.1046	22.141	20.5774	22.1568	20.4214
VIT_03s0063g02660	DNA-3-methyladenine glycosylase II	NUCLEIC ACID METABOLISM & REGULATION OF GENE EXPRESSION	vv23410Base_excision_repair	1.11984	0.762472	1.92291	1.01296	1.44215	0.894476	1.51237	1.35733
VIT_10s0003g02240	DNA-binding bromodomain-containing prot	NUCLEIC ACID METABOLISM & REGULATION OF GENE EXPRESSION		4.44132	4.27732	5.2296	4.44394	5.63568	4.28664	5.00981	6.36965
VIT_15s0046g02930	DNA-binding protein	NUCLEIC ACID METABOLISM & REGULATION OF GENE EXPRESSION		16.1409	15.5572	21.7386	17.1223	18.3136	16.3102	19.0403	19.0187
VIT_11s0037g00630	DNA-directed RNA polymerase	NUCLEIC ACID METABOLISM & REGULATION OF GENE EXPRESSION		3.73419	3.2036	5.52766	4.50797	4.0241	3.18783	4.00029	3.65419
VIT_04s0008g06580	DNA-directed RNA polymerase II subunit B	NUCLEIC ACID METABOLISM & REGULATION OF GENE EXPRESSION	vv23020RNA_polymerase	5.34608	4.65873	6.74032	5.63446	6.78415	5.9885	6.68812	6.78095
VIT_00s1338g00010	DNA-directed RNA polymerase III subunit C34	NUCLEIC ACID METABOLISM & REGULATION OF GENE EXPRESSION	vv23020RNA_polymerase	2.0332	1.72467	3.09491	2.92611	4.1313	1.98635	4.51499	3.72946
VIT_00s0551g00040	DNA-directed RNA polymerase III subunit C34	NUCLEIC ACID METABOLISM & REGULATION OF GENE EXPRESSION	vv23020RNA_polymerase	2.73026	2.45881	3.72928	3.53065	4.73422	2.63495	5.27943	4.54286
VIT_13s0067g00570	En/Spm transposon protein	NUCLEIC ACID METABOLISM & REGULATION OF GENE EXPRESSION		2.62642	2.01527	2.82221	2.90254	2.62867	2.06372	3.08477	2.42088
VIT_04s0008g04720	Endonuclease/exonuclease/phosphatase family protein	NUCLEIC ACID METABOLISM & REGULATION OF GENE EXPRESSION		4.66203	4.11713	5.99373	5.11603	5.92855	4.9104	4.23434	5.77847
VIT_12s0057g01320	Endoribonuclease E	NUCLEIC ACID METABOLISM & REGULATION OF GENE EXPRESSION		11.8048	11.4056	16.5172	13.0269	17.1606	12.4921	15.3968	15.1549
VIT_12s0035g00970	Evolutionarily conserved C-terminal region 11 ECT11	NUCLEIC ACID METABOLISM & REGULATION OF GENE EXPRESSION		7.53457	8.12744	9.85597	8.70708	8.17919	6.50246	8.53305	9.09321
VIT_01s0026g00590	GCN5 N-acetyltransferase (GNAT)	NUCLEIC ACID METABOLISM & REGULATION OF GENE EXPRESSION	vv60082GNAT	7.71271	5.8197	12.3117	9.92712	9.39247	6.5631	11.9605	9.69001
VIT_18s0041g01220	GCN5 N-acetyltransferase (GNAT)	NUCLEIC ACID METABOLISM & REGULATION OF GENE EXPRESSION	vv60082GNAT	35.6097	26.8867	42.7663	38.1542	68.2176	46.4244	64.0243	62.8546
VIT_13s0067g00120	GCN5 N-acetyltransferase (GNAT)	NUCLEIC ACID METABOLISM & REGULATION OF GENE EXPRESSION	vv60082GNAT	13.9532	15.4971	18.7784	16.8343	25.2669	20.1724	28.3392	24.7702
VIT_11s0037g01280	GCN5 N-acetyltransferase (GNAT)	NUCLEIC ACID METABOLISM & REGULATION OF GENE EXPRESSION	vv60082GNAT	23.685	22.4827	26.7104	27.6634	28.7878	22.8089	30.6905	25.8563
VIT_06s0080g01270	HAT dimerisation domain-containing protein	NUCLEIC ACID METABOLISM & REGULATION OF GENE EXPRESSION		13.0647	12.822	15.0635	14.2689	15.5935	13.7012	18.6461	16.1659
VIT_05s0077g01010	HCF107 (high chlorophyll fluorescent 107)	NUCLEIC ACID METABOLISM & REGULATION OF GENE EXPRESSION		21.5706	17.277	28.2309	23.0362	34.5817	24.0562	33.4595	32.5099
VIT_08s0040g03280	HCF152 (high chlorophyll fluorescence 152)	NUCLEIC ACID METABOLISM & REGULATION OF GENE EXPRESSION		71.9332	60.9534	92.2111	82.3754	81.067	68.4542	102.55	82.7562
VIT_17s0000g08680	IMP dehydrogenase/GMP reductase	NUCLEIC ACID METABOLISM & REGULATION OF GENE EXPRESSION	vv10230Purine_metabolism	5.15008	3.25349	11.0302	6.12154	14.8879	6.06899	14.1598	14.9786
VIT_12s0035g01990	Intron maturase, type II	NUCLEIC ACID METABOLISM & REGULATION OF GENE EXPRESSION		1.3911	1.06611	1.43859	1.74308	1.31018	1.03579	1.59981	1.42228
VIT_10s0003g04040	Mitochondrial transcription termination factor	NUCLEIC ACID METABOLISM & REGULATION OF GENE EXPRESSION	vv60085MTERF	10.3099	7.90471	14.3381	12.1025	16.1263	8.88682	16.2395	14.0849
VIT_17s0000g01850	PDE312/PTAC10 (pigment defective 312)	NUCLEIC ACID METABOLISM & REGULATION OF GENE EXPRESSION		10.7622	9.87619	16.5172	13.7144	12.0175	8.91341	12.1851	10.961
VIT_09s0002g05200	Phosphoribulokinase/uridine kinase	NUCLEIC ACID METABOLISM & REGULATION OF GENE EXPRESSION	vv10240Pyrimidine_metabolism	31.0108	30.1605	40.1901	38.639	62.625	45.9577	60.1879	56.7503
VIT_03s0038g04180	Pigment defective 191 (PDE191)	NUCLEIC ACID METABOLISM & REGULATION OF GENE EXPRESSION	vv60085MTERF	15.6078	13.6209	21.942	20.2467	17.3272	12.4925	19.6953	16.3607
VIT_18s0001g06590	Pigment defective 322	NUCLEIC ACID METABOLISM & REGULATION OF GENE EXPRESSION		24.283	22.6007	36.1426	32.4852	37.0551	31.7345	50.152	38.9108
VIT_13s0064g01430	Pigment defective 322	NUCLEIC ACID METABOLISM & REGULATION OF GENE EXPRESSION		131.208	136.985	167.32	169.798	160.08	144.341	196.807	148.44
VIT_03s0180g00270	Pseudouridine synthase	NUCLEIC ACID METABOLISM & REGULATION OF GENE EXPRESSION	vv10240Pyrimidine_metabolism	0.992766	0.738789	1.23712	1.02392	1.26666	0.721957	1.29176	1.26366
VIT_03s0088g00220	Replication factor A 1, rfa1	NUCLEIC ACID METABOLISM & REGULATION OF GENE EXPRESSION	vv23030DNA_replication vv23420Nucleotide_excision_repair vv23430Mismatch_repair vv23440Homologous_recombination	12.1471	9.40898	14.8608	11.1342	14.8978	7.29503	7.39949	11.5773
VIT_04s0023g02020	replication factor C subunit 3/5	NUCLEIC ACID METABOLISM & REGULATION OF GENE EXPRESSION	vv23030DNA_replication vv23420Nucleotide_excision_repair vv23430Mismatch_repair	9.31693	6.34809	12.7766	8.60953	10.6805	8.31517	7.65428	7.58291
VIT_13s0047g00860	Replication protein	NUCLEIC ACID METABOLISM & REGULATION OF GENE EXPRESSION		4.27135	3.9684	6.35627	4.61373	7.4185	3.28757	3.53436	6.45373
VIT_03s0088g00240	Replication protein A 70b	NUCLEIC ACID METABOLISM & REGULATION OF GENE EXPRESSION	vv23030DNA_replication vv23420Nucleotide_excision_repair vv23430Mismatch_repair vv23440Homologous_recombination	4.79668	3.65849	6.4977	4.53564	5.96539	2.96298	2.38152	4.56711
VIT_18s0001g08100	Retroelement pol polyprotein	NUCLEIC ACID METABOLISM & REGULATION OF GENE EXPRESSION		1.77633	1.16902	1.75741	1.7607	2.33752	1.14067	2.29774	2.10648
VIT_08s0007g00460	Ribonuclease II family protein	NUCLEIC ACID METABOLISM & REGULATION OF GENE EXPRESSION		11.3154	10.514	15.4219	12.0421	16.2503	11.1192	14.4862	14.7005
VIT_01s0026g02520	Ribonuclease T2	NUCLEIC ACID METABOLISM & REGULATION OF GENE EXPRESSION		3.07708	2.03312	3.18125	4.09107	3.31999	3.06378	2.82031	2.57261
VIT_01s0182g00050	ribulose-1,5 bisphosphate carboxylase oxygenase large subunit N-methyltransferase	NUCLEIC ACID METABOLISM & REGULATION OF GENE EXPRESSION	vv60056SET_PCG	15.2874	14.6969	21.2941	16.9437	17.9736	12.9198	17.0931	16.9962
VIT_01s0011g01080	ribulose-1,5 bisphosphate carboxylase oxygenase large subunit N-methyltransferase	NUCLEIC ACID METABOLISM & REGULATION OF GENE EXPRESSION	vv60056SET_PCG	30.7066	30.5018	40.8721	39.6377	33.723	26.8173	37.3598	32.0022
VIT_09s0002g02670	RNA methyltransferase	NUCLEIC ACID METABOLISM & REGULATION OF GENE EXPRESSION		11.6443	10.4079	15.754	14.1358	15.0334	13.5275	16.4616	15.1629
VIT_16s0039g00660	RNA polymerase nonessential primary-like sigma factor SIGA	NUCLEIC ACID METABOLISM & REGULATION OF GENE EXPRESSION	vv23020RNA_polymerase vv60057Sigma70-like	42.9521	34.2137	58.5361	46.841	67.1214	42.0727	62.2775	61.9271
VIT_08s0040g01560	RNA polymerase primary sigma factor SIGF	NUCLEIC ACID METABOLISM & REGULATION OF GENE EXPRESSION	vv23020RNA_polymerase vv60057Sigma70-like	45.0059	40.0324	55.4201	50.5741	68.3725	48.8769	65.6048	64.388
VIT_04s0008g00600	RNA polymerase sigma factor SIGC	NUCLEIC ACID METABOLISM & REGULATION OF GENE EXPRESSION	vv23020RNA_polymerase vv60057Sigma70-like	29.645	26.8499	37.3789	32.5651	33.5484	23.1009	29.4791	30.4998
VIT_13s0064g00190	RNA polymerase sigma subunit SigD	NUCLEIC ACID METABOLISM & REGULATION OF GENE EXPRESSION	vv23020RNA_polymerase vv60057Sigma70-like	6.1375	4.83228	8.36814	7.0495	12.2206	7.81695	10.5048	10.5613
VIT_06s0004g02040	RNA-binding protein 45 (RBP45)	NUCLEIC ACID METABOLISM & REGULATION OF GENE EXPRESSION		5.98746	5.75603	8.0947	6.24351	7.65594	6.14575	6.97397	7.33511
VIT_15s0024g00640	SIGB (SIGMA factor B)	NUCLEIC ACID METABOLISM & REGULATION OF GENE EXPRESSION	vv23020RNA_polymerase vv60057Sigma70-like	64.0602	54.2262	80.7714	72.1824	89.2779	68.6439	98.3333	88.1467
VIT_02s0154g00300	Small nuclear ribonucleoprotein Sm D3	NUCLEIC ACID METABOLISM & REGULATION OF GENE EXPRESSION		3.08065	1.26389	1.73495	2.74732	8.08297	1.00815	2.05514	4.46452
VIT_06s0004g00930	Splicing factor I	NUCLEIC ACID METABOLISM & REGULATION OF GENE EXPRESSION		8.90401	7.96846	11.4593	9.94637	10.544	9.06419	11.8369	11.2759
VIT_19s0015g01220	THO complex subunit 3	NUCLEIC ACID METABOLISM & REGULATION OF GENE EXPRESSION	vv23013RNA_transport vv23040Spliceosome	18.9377	17.1434	27.772	21.3942	24.6832	21.9877	25.4489	24.0892
VIT_04s0023g01530	Transcription initiation factor TFIIB	NUCLEIC ACID METABOLISM & REGULATION OF GENE EXPRESSION	vv23022Basal_transcription_factors	5.89628	5.21789	7.71372	6.45308	6.49054	5.70389	8.46925	7.35254
VIT_08s0007g02500	Transcription termination factor mitochondrial mTERF	NUCLEIC ACID METABOLISM & REGULATION OF GENE EXPRESSION	vv60085MTERF	8.60581	9.39614	12.1217	11.0168	12.2552	9.64209	18.2595	13.7409
VIT_19s0090g01770	Transcription termination factor mitochondrial mTERF	NUCLEIC ACID METABOLISM & REGULATION OF GENE EXPRESSION	vv60085MTERF	3.27498	2.76601	4.6282	3.91871	4.52025	3.15003	5.16405	4.40909
VIT_14s0171g00230	Transcription termination factor mitochondrial mTERF	NUCLEIC ACID METABOLISM & REGULATION OF GENE EXPRESSION	vv60085MTERF	15.5658	12.4426	20.3424	17.8387	24.7328	17.4693	27.9817	25.3288
VIT_07s0005g03840	Transcription termination factor mitochondrial mTERF	NUCLEIC ACID METABOLISM & REGULATION OF GENE EXPRESSION	vv60085MTERF	1.24548	1.03496	1.65945	1.86613	1.52768	1.18312	2.14411	1.51417
VIT_07s0104g00720	Transcription termination factor mitochondrial mTERF	NUCLEIC ACID METABOLISM & REGULATION OF GENE EXPRESSION	vv60085MTERF	19.4739	18.6683	24.9319	22.4487	23.8648	18.6707	26.2668	22.6181
VIT_04s0043g00570	Translational activator	NUCLEIC ACID METABOLISM & REGULATION OF GENE EXPRESSION		6.9494	7.05789	9.84103	7.41242	9.11932	7.86961	6.123	8.50068
VIT_04s0008g06930	Transposase, IS4	NUCLEIC ACID METABOLISM & REGULATION OF GENE EXPRESSION		10.6905	11.1866	19.1319	13.9674	10.187	11.5361	19.3459	13.7797
VIT_08s0007g03110	Transposon protein, Mutator sub-class	NUCLEIC ACID METABOLISM & REGULATION OF GENE EXPRESSION		15.8627	15.8733	20.872	16.9864	21.6233	18.9379	26.5019	22.6601
VIT_14s0066g00990	TRNA methyltransferase complex GCD14 subunit	NUCLEIC ACID METABOLISM & REGULATION OF GENE EXPRESSION		1.06969	1.04711	1.47315	1.58503	2.22736	1.74399	2.82279	2.32415
VIT_04s0044g00890	Uridylate kinase	NUCLEIC ACID METABOLISM & REGULATION OF GENE EXPRESSION	vv10240Pyrimidine_metabolism vv60062Trihelix	8.30778	6.79788	10.4409	9.89285	7.89482	6.91734	9.18914	7.63303
VIT_05s0020g04860	Zinc knuckle	NUCLEIC ACID METABOLISM & REGULATION OF GENE EXPRESSION		16.9341	15.9759	22.7338	17.26	35.4191	24.8988	26.967	32.0983
VIT_01s0026g01710	Zinc knuckle	NUCLEIC ACID METABOLISM & REGULATION OF GENE EXPRESSION		14.8	13.5739	20.6207	16.0062	27.4186	18.6167	19.4775	22.0293
VIT_14s0006g00630	Dehydroascorbate reductase	ORGANIC ACID METABOLISM	vv10053Ascorbate_and_aldarate_metabolism vv10251Glutamate_metabolism vv50101Channels_and_pores	91.685	94.3403	107.765	117.793	106.219	89.1408	116.973	93.9088
VIT_18s0001g06370	L-ascorbate peroxidase, chloroplast	ORGANIC ACID METABOLISM	vv10053Ascorbate_and_aldarate_metabolism	47.1113	54.166	61.8372	60.1889	70.6958	58.5594	74.6199	68.5755
VIT_08s0007g05710	L-Galactono-1,4-lactone dehydrogenase	ORGANIC ACID METABOLISM	vv10053Ascorbate_and_aldarate_metabolism	7.59966	6.61173	10.3341	8.81397	10.8346	9.27639	11.9002	9.72817
VIT_14s0066g01100	Monodehydroascorbate reductase, cytoplasmic isoform 2	ORGANIC ACID METABOLISM	vv10053Ascorbate_and_aldarate_metabolism	50.4066	50.2181	58.4224	54.0354	60.1742	46.0258	60.9915	59.3386
VIT_06s0004g03300	2',3'-cyclic-nucleotide 3'-phosphodiesterase	PROTEIN METABOLISM		5.79776	5.39105	7.40405	6.36286	7.00153	5.62567	6.66492	6.57194
VIT_10s0071g00770	Aspartic proteinase nepenthesin-1 precursor	PROTEIN METABOLISM		7.20559	3.44399	5.39889	5.75532	6.54256	3.95916	6.51163	6.45828
VIT_00s1206g00010	Aspartic proteinase nepenthesin-1 precursor	PROTEIN METABOLISM		50.0755	51.629	59.5351	53.1434	86.3079	69.3925	123.978	90.9281
VIT_00s0429g00040	Aspartic proteinase nepenthesin-1 precursor	PROTEIN METABOLISM		39.725	41.6201	47.6812	40.2751	57.2348	47.6034	82.4368	64.0044
VIT_04s0008g07110	Aspartic proteinase nepenthesin-2 precursor	PROTEIN METABOLISM		7.40541	3.85061	11.1577	9.00325	17.342	7.31821	16.5845	14.6195
VIT_05s0020g00950	Aspartyl protease	PROTEIN METABOLISM		0.198389	0.123619	0.15805	0.289435	0.452971	0.164342	0.384874	0.176987
VIT_02s0154g00520	Aspartyl protease	PROTEIN METABOLISM		6.01681	4.24716	5.23175	7.7715	10.5327	6.19288	8.90858	6.98057
VIT_08s0007g02470	Aspartyl protease	PROTEIN METABOLISM		2.23466	1.64562	3.54394	4.00285	3.65822	2.97355	3.55492	2.79856
VIT_06s0004g06700	ATP-dependent Clp protease ClpB protein	PROTEIN METABOLISM	vv50109Incompletely_characterized_transport_systems	14.0416	10.393	16.7553	14.1212	15.4781	9.53317	15.5545	14.8879
VIT_16s0050g01870	CAAX amino terminal protease	PROTEIN METABOLISM		11.7679	11.9562	13.2722	11.2115	17.4763	10.7382	20.5292	15.5866
VIT_01s0010g02170	CAAX amino terminal protease	PROTEIN METABOLISM		25.6541	25.9573	28.2102	31.0782	27.766	24.1762	32.229	29.5041
VIT_01s0026g02350	CAAX amino terminal protease	PROTEIN METABOLISM		19.3607	19.0784	26.3223	22.5314	22.2854	18.3442	21.7368	22.0079
VIT_13s0320g00060	Carboxyl-terminal peptidase	PROTEIN METABOLISM		7.11059	2.75321	11.2299	9.81839	16.9401	8.26774	16.6357	14.4039
VIT_06s0004g00410	Carboxyl-terminal peptidase	PROTEIN METABOLISM		9.28173	8.37982	12.1204	10.4147	11.7365	8.52236	11.1212	11.574
VIT_06s0061g00890	Carboxypeptidase	PROTEIN METABOLISM		7.1155	6.19842	10.5612	8.45668	8.71245	6.356	8.43104	8.35765
VIT_03s0038g02110	Co-chaperone-curved DNA binding protein A	PROTEIN METABOLISM	vv50132Primary_active_transporter_cat_A5_to_A8	0.528099	2.01242	5.44478	2.00864	6.75165	1.61096	4.51327	2.90468
VIT_18s0117g00260	Co-chaperone-curved DNA binding protein A	PROTEIN METABOLISM	vv50132Primary_active_transporter_cat_A5_to_A8	32.196	29.4074	38.2594	35.8352	62.6445	44.8836	54.5253	56.5159
VIT_19s0014g03200	COP1-interacting protein 7	PROTEIN METABOLISM	vv24120Ubiquitin_mediated_proteolysis	2.9273	2.5545	3.70615	3.62753	5.72962	3.86429	4.85659	5.42609
VIT_13s0067g00080	COP1-interacting protein 7	PROTEIN METABOLISM	vv24120Ubiquitin_mediated_proteolysis	7.40389	7.16249	9.4501	8.14578	10.0502	7.86055	8.61516	9.3178
VIT_10s0003g02730	D1 protease precursor	PROTEIN METABOLISM		10.3932	9.4908	14.6621	11.7808	21.239	15.4549	16.5349	18.0813
VIT_07s0104g01240	DegP2 protease	PROTEIN METABOLISM		15.2255	14.8573	21.2511	19.8143	22.7918	17.4114	20.0676	21.1708
VIT_05s0029g00500	DnaJ homolog, subfamily A, member 2	PROTEIN METABOLISM	vv50132Primary_active_transporter_cat_A5_to_A8	45.9873	45.1042	42.5173	47.2029	55.2911	38.1648	63.7385	57.4538
VIT_14s0030g00640	DnaJ homolog, subfamily B, member 12	PROTEIN METABOLISM	vv50132Primary_active_transporter_cat_A5_to_A8	1.73809	1.27872	1.87607	2.15551	2.23946	1.5802	2.64044	2.297
VIT_00s0323g00080	Elongation factor G, chloroplast precursor	PROTEIN METABOLISM		351.598	324.858	403.479	372.129	364.709	291.189	374.726	346.583
VIT_11s0016g03510	Elongation factor Ts	PROTEIN METABOLISM		131.917	121.132	187.071	166.536	135.882	114.046	158.918	134.773
VIT_18s0001g15010	F-box and leucine-rich repeat protein 1	PROTEIN METABOLISM	vv24120Ubiquitin_mediated_proteolysis	23.7071	23.332	30.059	22.831	30.1622	24.4763	24.532	26.2267
VIT_18s0001g11770	F-box domain containing protein	PROTEIN METABOLISM		1.89187	1.50206	2.74771	2.11274	2.27135	1.42492	2.07145	1.93486
VIT_01s0010g03730	F-box domain containing protein	PROTEIN METABOLISM		17.8319	16.4578	21.5933	18.5517	26.9573	21.1762	28.6862	25.3206
VIT_19s0015g01910	F-box family protein	PROTEIN METABOLISM		0.437276	0.344036	0.865457	0.577593	0.629132	0.477367	0.95628	0.675334
VIT_02s0025g00830	F-box family protein	PROTEIN METABOLISM		2.4656	2.01979	3.03723	3.07226	5.62774	4.22863	5.99603	5.91773
VIT_06s0009g02700	F-box family protein	PROTEIN METABOLISM		13.53	9.91092	18.5907	13.2825	19.5594	13.4738	17.7243	17.2857
VIT_00s1386g00010	F-box family protein	PROTEIN METABOLISM		0.483794	0.435649	1.13773	0.628485	2.55664	2.39716	4.60267	2.48561
VIT_10s0116g01360	F-box family protein	PROTEIN METABOLISM		1.83675	1.59666	3.50441	2.48663	5.51917	5.36646	9.8114	6.00313
VIT_15s0046g01540	F-box family protein	PROTEIN METABOLISM		6.68181	5.72319	8.98026	7.922	6.27621	5.01083	7.04743	6.32395
VIT_10s0116g01290	F-box family protein	PROTEIN METABOLISM		1.28946	1.15823	3.09879	2.10542	7.48576	7.43641	12.6357	8.77998
VIT_04s0008g03190	F-box family protein (FBX13)	PROTEIN METABOLISM		4.60127	3.83431	6.68383	5.07129	5.72813	4.12462	8.25784	6.56174
VIT_18s0001g06220	F-box protein (FBW2)	PROTEIN METABOLISM		0.938853	0.565267	1.50704	1.32146	2.68092	1.15202	3.02436	2.52382
VIT_07s0005g05660	F-box/kelch-repeat protein	PROTEIN METABOLISM		5.61475	5.21781	6.52114	5.8646	9.92873	7.18216	10.7413	9.98597
VIT_10s0116g01440	F-box-like	PROTEIN METABOLISM		0.207425	0.129581	0.428285	0.408868	0.293293	0.423083	0.323669	0.776798
VIT_14s0108g00590	FtsH protease	PROTEIN METABOLISM	vv50133Primary_active_transporter_cat_A9_to_A18	2.92678	1.60861	3.3783	3.24132	2.74006	1.28873	3.2149	2.14211
VIT_06s0004g05770	Heat shock protein 17.6 kDa class I	PROTEIN METABOLISM	vv24141Protein_processing_in_endoplasmic_reticulum	0.563521	0.684822	0.24172	0.916954	0.808073	0.284376	0.959775	0.18968
VIT_11s0016g03940	Heat shock transcription factor C1	PROTEIN METABOLISM	vv60037HSF	2.53679	2.29341	4.68993	3.41462	3.07058	2.40855	5.18522	3.99792
VIT_18s0001g14440	Molecular chaperone DnaJ	PROTEIN METABOLISM	vv50132Primary_active_transporter_cat_A5_to_A8	5.18879	13.3174	12.751	11.5759	15.0954	9.20322	14.3402	9.33178
VIT_01s0127g00710	Mov34 STAM-binding protein	PROTEIN METABOLISM	vv50111Tethering_factors	1.57527	1.49065	1.92551	2.08824	3.19578	1.74942	2.09668	2.63279
VIT_04s0023g00870	Peptide chain release factor	PROTEIN METABOLISM		34.7951	33.4086	44.2077	41.5326	44.3311	35.1478	45.3463	41.5031
VIT_11s0118g00810	Peptidyl-prolyl cis-trans isomerase	PROTEIN METABOLISM		9.74452	7.21687	11.3566	13.4386	14.1206	9.93126	17.3202	14.3971
VIT_07s0031g01150	Peptidyl-prolyl cis-trans isomerase	PROTEIN METABOLISM		32.2785	36.7347	41.2007	40.7265	43.9205	36.9107	50.2541	40.933
VIT_01s0146g00110	Peptidyl-prolyl cis-trans isomerase B (cyclophilin B)	PROTEIN METABOLISM		42.7052	41.2981	58.9829	57.7692	58.6478	52.148	69.5922	59.708
VIT_17s0000g02530	Peptidyl-prolyl cis-trans isomerase FKBP-type	PROTEIN METABOLISM		63.1929	66.4622	76.8596	78.5484	86.6887	62.4927	89.0709	81.4829
VIT_18s0122g00900	Peptidyl-prolyl cis-trans isomerase FKBP-type	PROTEIN METABOLISM		14.9634	14.1574	19.9444	16.4685	24.4841	18.8981	27.0376	22.1647
VIT_07s0005g03540	Plastid-specific 50S ribosomal protein 6	PROTEIN METABOLISM		88.2133	84.7679	119.145	113.497	117.48	103.177	135.057	112.555
VIT_07s0005g02610	Preprotein translocase secA subunit	PROTEIN METABOLISM	vv23060Protein_export vv50113Thylakoid_targeting_pathway vv50132Primary_active_transporter_cat_A5_to_A8	43.4508	42.5815	55.057	45.7402	65.4496	48.6517	53.5748	60.3821
VIT_11s0065g00940	Preprotein translocase secY subunit, chloroplast (CpSecY)	PROTEIN METABOLISM	vv23060Protein_export vv50113Thylakoid_targeting_pathway vv50132Primary_active_transporter_cat_A5_to_A8	34.3456	33.4338	45.3493	39.9723	50.8083	38.0271	45.6728	46.1915
VIT_00s0391g00060	Preprotein translocase subunit SecG	PROTEIN METABOLISM	vv23060Protein_export vv50132Primary_active_transporter_cat_A5_to_A8	17.243	14.728	21.6265	19.5552	17.0174	17.066	21.5351	18.6822
VIT_05s0020g05040	Proteinase inhibitor 1 PPI3B2	PROTEIN METABOLISM		0.266182	0.447449	2.55243	0.311832	0.328873	0.288708	3.13747	0.609834
VIT_13s0067g03290	Ribosomal protein L10	PROTEIN METABOLISM	vv23010Ribosome	175.025	169.041	215.319	194.263	207.08	174.305	247.349	209.26
VIT_02s0025g02890	Ribosomal protein L11	PROTEIN METABOLISM	vv23010Ribosome	69.8658	76.5591	94.6813	94.4007	107.444	90.6093	122.084	98.8957
VIT_10s0003g00080	Ribosomal protein L11 methyltransferase	PROTEIN METABOLISM	vv23010Ribosome	4.34979	3.5905	5.48524	3.72622	5.16321	4.22489	4.251	5.06673
VIT_14s0066g01110	Ribosomal protein L12-1, chloroplast (CL12-A) 50S	PROTEIN METABOLISM	vv23010Ribosome	323.237	357.028	401.964	400.383	469.508	397.516	549.438	438.199
VIT_19s0014g00400	Ribosomal protein L13	PROTEIN METABOLISM	vv23010Ribosome	132.732	134.149	158.797	167.589	149.659	128.767	180.648	148.51
VIT_01s0011g03590	Ribosomal protein L15, chloroplast (CL15) 50S	PROTEIN METABOLISM	vv23010Ribosome	143.188	148.15	194.334	193.347	213.838	188.9	250.43	210.04
VIT_10s0092g00050	Ribosomal protein L17	PROTEIN METABOLISM	vv23010Ribosome	158.871	161.899	196.433	195.672	205.362	181.259	241.601	189.355
VIT_05s0020g01140	Ribosomal protein L18	PROTEIN METABOLISM	vv23010Ribosome	125.364	136.668	160.771	163.978	146.819	140.205	191.238	144.046
VIT_15s0045g01340	Ribosomal protein L18 50S	PROTEIN METABOLISM	vv23010Ribosome	12.9432	13.7882	19.2427	18.6438	15.3245	11.8251	17.2989	14.1427
VIT_00s0616g00020	Ribosomal protein L19	PROTEIN METABOLISM	vv23010Ribosome	150.691	161.88	183.572	189.328	258.205	215.277	286.303	244.248
VIT_00s0873g00010	Ribosomal protein L2	PROTEIN METABOLISM	vv23010Ribosome	16.5131	7.08927	16.2539	14.501	9.14252	10.1753	16.3591	13.4127
VIT_07s0005g00560	Ribosomal protein L22 (RPL22C) 60S	PROTEIN METABOLISM	vv23010Ribosome	56.6212	54.6539	63.7922	63.9469	53.9316	47.0987	66.5495	57.0535
VIT_00s1247g00020	Ribosomal protein L25	PROTEIN METABOLISM	vv23010Ribosome	10.719	10.4591	13.4032	15.7044	12.2039	10.2526	11.8196	11.1511
VIT_07s0197g00010	Ribosomal protein L25	PROTEIN METABOLISM	vv23010Ribosome	8.76077	8.69781	10.8894	12.4155	12.4634	11.0462	12.8848	11.6534
VIT_07s0129g00090	Ribosomal protein L26 (RPL26A) 60S	PROTEIN METABOLISM	vv23010Ribosome	144.902	146.892	166.565	176.831	154.619	163.278	195.082	189.672
VIT_05s0049g01480	Ribosomal protein L28, chloroplast (CL28) 50S	PROTEIN METABOLISM	vv23010Ribosome	131.344	129.476	153.7	146.459	237.214	212.452	276.239	226.859
VIT_07s0141g00200	Ribosomal protein L29 50S	PROTEIN METABOLISM	vv23010Ribosome	137.7	146.889	175.125	164.947	152.353	137.77	184.465	148.81
VIT_12s0121g00010	Ribosomal protein L29 50S	PROTEIN METABOLISM	vv23010Ribosome	132.322	141.242	168.132	158.702	149.473	135.729	179.704	146.861
VIT_15s0024g00390	Ribosomal protein L3	PROTEIN METABOLISM	vv23010Ribosome	197.425	190.43	245.118	238.797	204.048	179.828	249.67	207.7
VIT_06s0004g06140	Ribosomal protein L4	PROTEIN METABOLISM	vv23010Ribosome	68.3877	71.4098	93.8992	90.4337	82.06	68.281	98.6666	79.9121
VIT_19s0014g04760	Ribosomal protein L8 (RPL8C) 60S	PROTEIN METABOLISM	vv23010Ribosome	56.7104	54.5217	62.2357	63.7471	58.3864	58.7968	70.96	65.1387
VIT_13s0067g00270	Ribosomal protein P0 (RPP0A) acidic 60S	PROTEIN METABOLISM	vv23010Ribosome	96.595	97.588	117.722	112.239	100.765	81.5944	108.131	101.47
VIT_05s0077g00450	Ribosomal protein S1 30S	PROTEIN METABOLISM	vv23010Ribosome	172.637	176.084	210.811	203.73	195.001	157.795	204.959	188.027
VIT_16s0022g01590	Ribosomal protein S13 (RPS13A) 40S	PROTEIN METABOLISM	vv23010Ribosome	21.6262	19.2323	24.3727	23.2689	26.9031	19.9794	27.2286	26.5122
VIT_09s0002g04330	Ribosomal protein S17 30S	PROTEIN METABOLISM	vv23010Ribosome	174.811	175.406	227.242	216.652	219.19	167.587	273.749	202.524
VIT_19s0014g02230	Ribosomal protein S20, Chloroplast 30S	PROTEIN METABOLISM	vv23010Ribosome	169.64	169.383	203.4	209.726	185.407	162.265	216.356	173.602
VIT_14s0068g02160	Ribosomal protein S21	PROTEIN METABOLISM	vv23010Ribosome	103.849	110.067	127.461	131.302	168.656	152.077	195.735	161.474
VIT_02s0025g02000	Ribosomal protein S6	PROTEIN METABOLISM	vv23010Ribosome	143.6	128.176	183.823	170.578	183.81	148.448	208.965	177.802
VIT_18s0089g00860	Ring-H2 finger protein ATL4E	PROTEIN METABOLISM		0.37217	0.396617	0.73948	0.61973	0.564553	0.411299	0.971403	0.772363
VIT_14s0066g00590	SCF E3 ubiquitin ligase complex F-box protein grrA	PROTEIN METABOLISM		8.0991	6.54488	10.8874	8.79095	9.53727	9.60536	9.77156	10.9079
VIT_11s0052g00750	Serine carboxypeptidase 1 precursor	PROTEIN METABOLISM		0.123825	0.0728055	0.209646	0.16774	0.403431	0.0174261	0.0766344	0.0949104
VIT_03s0091g01290	Serine carboxypeptidase S10	PROTEIN METABOLISM		0.145126	0.062701	0.148067	0.283574	0.491174	0.0364177	0.0924321	0.0691844
VIT_14s0108g00110	Serine carboxypeptidase S10	PROTEIN METABOLISM		7.59524	6.62878	9.72833	9.74302	10.8479	9.24057	12.3468	10.5981
VIT_09s0002g00450	Subtilase	PROTEIN METABOLISM		0.818764	0.639332	1.04424	1.16239	1.1849	0.390502	0.661172	0.805827
VIT_12s0057g01450	Subtilisin protease	PROTEIN METABOLISM		8.36894	5.41696	8.71329	7.78759	16.2502	10.2526	9.84149	16.5419
VIT_14s0060g02210	Translation initiation factor IF-2	PROTEIN METABOLISM		6.60349	6.08053	8.55945	8.34034	8.70079	8.19818	9.81629	8.78991
VIT_06s0004g02080	TRNA-specific 2-thiouridylase	PROTEIN METABOLISM	vv24122Sulfur_relay_system	2.55037	2.48803	4.12098	3.41522	5.21068	3.11318	4.78686	4.58871
VIT_19s0090g00080	Ubiquitin-conjugating enzyme E2 variant	PROTEIN METABOLISM		18.0229	11.9398	20.5897	19.9925	47.5416	37.7129	62.4556	43.9219
VIT_19s0090g00120	Ubiquitin-conjugating enzyme E2 variant	PROTEIN METABOLISM		98.4513	58.3363	115.287	99.9892	98.8775	78.8986	115.741	96.759
VIT_16s0050g00810	Ubiquitin-protein ligase	PROTEIN METABOLISM		5.21969	4.63936	7.08529	5.9873	8.58691	6.24259	7.42609	7.81999
VIT_08s0032g00900	UBQ5 (ubiquitin 5)	PROTEIN METABOLISM	vv23010Ribosome	117.021	119.559	124.904	128.583	128.505	123.856	159.977	135.183
VIT_08s0007g02490	2-cys peroxiredoxin BAS1, chloroplast precursor	RESPONSE TO STRESS	vv10360Phenylalanine_metabolism vv10680Methane_metabolism	409.694	402.682	515.625	505.92	498.935	411.147	545.299	488.575
VIT_13s0084g00310	ACI112	RESPONSE TO STRESS		54.0104	49.0291	69.6361	53.0888	90.1253	67.0035	76.1728	82.9555
VIT_06s0004g07880	Allergen	RESPONSE TO STRESS		2.91465	2.91298	3.19563	3.16718	5.956	4.07574	7.19264	4.66468
VIT_00s0207g00110	Antigen receptor	RESPONSE TO STRESS		3.71464	3.71083	4.17066	4.20763	6.8756	4.1147	5.7959	5.85098
VIT_05s0077g01540	Bet v I allergen	RESPONSE TO STRESS		116.416	43.24	47.066	95.6559	73.6854	32.2708	44.4658	75.9389
VIT_17s0000g03750	Chitin elicitor-binding CEBIP LysM domain-containing	RESPONSE TO STRESS	vv34626Plant-pathogen_interaction	0.597344	0.266874	1.03044	0.846354	0.615486	0.173417	0.767018	0.442997
VIT_06s0004g03840	Chitinase 2	RESPONSE TO STRESS	vv10530Aminosugars_metabolism	6.96038	5.63271	7.17354	7.67576	8.27086	7.39121	12.0034	8.26599
VIT_05s0094g00340	Chitinase class IV	RESPONSE TO STRESS	vv10530Aminosugars_metabolism	184.813	120.084	168.749	207.348	131.47	83.0617	184.118	133.075
VIT_05s0020g04770	CRS1	RESPONSE TO STRESS		16.4277	15.8196	22.8451	19.9226	19.3539	15.4257	20.6436	18.4292
VIT_14s0066g01910	CRS1	RESPONSE TO STRESS		9.91946	9.4108	12.9858	11.4742	15.6823	12.3815	15.2896	14.1818
VIT_19s0014g03700	Cyclic nucleotide-regulated ion channel 4	RESPONSE TO STRESS	vv34626Plant-pathogen_interaction vv50101Channels_and_pores	36.8716	28.157	50.2307	40.9526	70.3921	50.1483	71.0103	69.573
VIT_00s0533g00040	Cytotoxin precursor (Leucocidin)	RESPONSE TO STRESS		3.52592	2.79951	4.65458	3.65737	6.12826	5.05258	5.86717	6.5125
VIT_14s0108g01420	DEFENSE NO death 1	RESPONSE TO STRESS	vv34626Plant-pathogen_interaction vv50101Channels_and_pores	43.8686	36.496	55.416	45.2414	53.2364	39.3949	49.7749	49.6194
VIT_04s0008g04000	Dehydration-responsive protein (RD22)	RESPONSE TO STRESS		6.30926	5.71094	11.2984	10.6019	9.34805	3.13671	3.96975	4.72031
VIT_04s0008g02920	Desiccation protein PCC13-62 precursor	RESPONSE TO STRESS		9.23572	8.55331	12.5246	13.5789	12.2185	9.72342	13.7049	11.0196
VIT_16s0050g02100	Disease resistance	RESPONSE TO STRESS		0.112076	0.0466516	0.230396	0.114859	0.333851	0.0981704	0.13369	0.390951
VIT_04s0023g02870	Disease resistance protein Hcr2-5D	RESPONSE TO STRESS		0.0359694	0.00711575	0.162673	0.0977533	0.0672893	0.0417054	0.234326	0.088169
VIT_12s0035g01520	Disease resistance protein RPS2	RESPONSE TO STRESS		0.513769	0.346034	0.698878	0.731982	0.501648	0.197592	0.381146	0.4203
VIT_02s0109g00230	Early-responsive to dehydration protein / ERD protein	RESPONSE TO STRESS		1.32869	0.990953	2.33899	1.69359	1.37571	0.987369	1.40163	1.55475
VIT_17s0000g09370	Elongation factor EF-Tu RABE1B	RESPONSE TO STRESS	vv34626Plant-pathogen_interaction	518.357	477.675	657.457	635.263	537.587	457.455	689.339	579.69
VIT_14s0066g00220	Elongation factor EF-Tu RABE1B	RESPONSE TO STRESS	vv34626Plant-pathogen_interaction	25.0303	24.5538	35.648	30.1126	28.1246	22.636	30.6508	27.5192
VIT_05s0077g02010	Epoxide hydrolase	RESPONSE TO STRESS		6.04854	4.17037	6.80948	8.18508	6.32126	5.2238	5.57387	5.8964
VIT_01s0010g02210	FRK1 (FLG22-induced receptor-like kinase 1)	RESPONSE TO STRESS	vv34626Plant-pathogen_interaction	2.93863	2.42035	3.03075	2.53209	3.79276	2.41598	2.08033	2.98568
VIT_18s0001g03190	Glutaredoxin 2	RESPONSE TO STRESS		8.45115	7.21195	11.4783	10.5667	12.4507	8.98889	15.0471	12.606
VIT_01s0026g02400	Glutathione S-transferase 10 GSTU10	RESPONSE TO STRESS	vv10480Glutathione_metabolism	1.6749	1.08969	1.36852	1.41641	1.68873	0.605929	3.02772	1.15006
VIT_19s0027g00460	Glutathione S-transferase 25 GSTU25	RESPONSE TO STRESS	vv10480Glutathione_metabolism	15.0062	15.1152	19.1183	17.6183	23.8489	15.7527	22.8853	22.2386
VIT_06s0004g05680	Glutathione S-transferase 25 GSTU7	RESPONSE TO STRESS	vv10480Glutathione_metabolism	18.6851	21.1128	29.4737	25.0673	33.9515	32.2308	40.4116	35.1066
VIT_04s0008g01230	Harpin-induced protein	RESPONSE TO STRESS		3.84707	2.43262	5.17252	4.98475	3.95137	2.86333	4.37445	3.39635
VIT_11s0118g00480	Leucine-rich repeat	RESPONSE TO STRESS		4.80175	4.67828	6.85119	5.03227	11.9828	8.42801	10.0972	10.7358
VIT_04s0023g02840	Leucine-rich repeat disease resistance protein	RESPONSE TO STRESS		1.40892	0.715405	1.76307	1.45895	2.38911	1.22449	3.20741	2.55802
VIT_17s0000g09230	Leucine-rich repeat family protein	RESPONSE TO STRESS		10.6663	11.8188	13.0084	11.0662	14.4989	10.7642	14.3993	13.4477
VIT_18s0072g00120	Light stress-responsive one-helix protein (OHP2)	RESPONSE TO STRESS		141.091	131.102	163.459	148.471	190.971	156.456	204.401	188.933
VIT_12s0028g02970	MLO1	RESPONSE TO STRESS		0.285054	0.154849	0.458867	0.248289	0.385398	0.0817593	0.125968	0.323787
VIT_06s0004g07680	Nodulin	RESPONSE TO STRESS		1.48182	1.14778	2.94617	2.21804	2.30812	1.42428	3.41254	2.3518
VIT_14s0068g01890	Nodulin	RESPONSE TO STRESS		2.99695	2.93382	3.66352	2.91737	3.80773	2.4788	3.6275	3.61666
VIT_14s0068g01870	Nodulin	RESPONSE TO STRESS		20.5623	23.7336	29.4636	23.8958	29.5598	18.8469	26.2341	25.7493
VIT_17s0000g05470	Nodulin	RESPONSE TO STRESS		4.94675	3.80612	5.53699	5.77688	9.16097	5.81926	7.9008	6.36557
VIT_02s0025g04280	Osmotin	RESPONSE TO STRESS		155.806	87.0926	135.929	204.238	210.8	150.432	204.103	191.352
VIT_05s0077g01570	Pathogenesis protein 10 [Vitis vinifera]	RESPONSE TO STRESS		299.01	150.841	182.611	279.109	168.794	90.9132	158.458	194.364
VIT_05s0077g01690	Pathogenesis protein 10 [Vitis vinifera]	RESPONSE TO STRESS		15.9638	14.4292	8.83005	20.9016	11.2341	10.1295	11.6243	18.0627
VIT_05s0077g01530	Pathogenesis protein 10 [Vitis vinifera]	RESPONSE TO STRESS		170.196	61.1316	66.623	137.911	100.851	46.7445	61.0441	106.579
VIT_05s0077g01560	Pathogenesis protein 10.3 [Vitis quinquangularis]	RESPONSE TO STRESS		339.341	166.868	220.703	334.721	220.958	109.03	219.364	257.65
VIT_05s0077g01550	Pathogenesis protein 10.3 [Vitis quinquangularis]	RESPONSE TO STRESS		273.949	135.933	171.864	262.654	167.979	78.3277	150.663	182.722
VIT_14s0081g00050	PATHOgenesIS-related 4	RESPONSE TO STRESS		24.3193	15.97	32.7554	27.3534	29.5244	14.2397	30.1011	29.4617
VIT_07s0130g00220	Peroxidase ATP32, class III	RESPONSE TO STRESS	vv10360Phenylalanine_metabolism vv10680Methane_metabolism	4.66528	4.0948	6.47793	5.96185	5.76379	4.53165	5.71084	6.61037
VIT_11s0016g00560	Peroxiredoxin bcp	RESPONSE TO STRESS		143.112	122.102	195.151	189.287	166.505	139.457	224.346	150.552
VIT_08s0007g03970	Peroxiredoxin type 2	RESPONSE TO STRESS		229.43	211.047	274.872	284.748	206.915	188.721	295.728	235.811
VIT_12s0028g01370	PMR5 (powdery mildew resistant 5)	RESPONSE TO STRESS		0.148532	0.10416	0.111054	0.195846	0.989268	0.409247	1.61175	1.16059
VIT_01s0127g00220	PMR5 (powdery mildew resistant 5)	RESPONSE TO STRESS		10.0221	8.29606	14.554	12.4396	9.91998	7.88118	12.1846	10.4692
VIT_19s0014g00450	PMR5 (powdery mildew resistant 5)	RESPONSE TO STRESS		23.2451	18.4232	26.1977	28.3355	26.9299	24.4969	23.2868	24.602
VIT_03s0038g01520	R protein PRF disease resistance protein	RESPONSE TO STRESS	vv34627R_proteins_from_Plant-pathogen_interaction	0.840729	0.541427	1.38211	0.813489	1.18607	0.956581	0.851238	1.12128
VIT_18s0117g00060	R protein L6	RESPONSE TO STRESS	vv34627R_proteins_from_Plant-pathogen_interaction	4.16144	3.67749	5.82295	4.70786	5.3706	5.27797	4.35382	4.97626
VIT_09s0002g05920	R protein MLA10	RESPONSE TO STRESS	vv34627R_proteins_from_Plant-pathogen_interaction	1.7922	1.26838	1.78635	1.62244	2.27025	1.27749	1.28923	1.82022
VIT_13s0101g00300	R protein MLA10	RESPONSE TO STRESS	vv34627R_proteins_from_Plant-pathogen_interaction	0.195421	0.0999067	0.307515	0.182058	0.615058	0.437167	0.33897	0.533107
VIT_12s0034g01070	R protein MLA10	RESPONSE TO STRESS	vv34627R_proteins_from_Plant-pathogen_interaction	0.491998	0.319965	0.759676	0.440029	1.10994	0.804733	0.544916	0.954309
VIT_04s0008g04060	RD22	RESPONSE TO STRESS		0.280813	0.0557259	0.437854	0.236759	6.79688	1.10337	2.08087	2.26928
VIT_04s0008g03950	RD22	RESPONSE TO STRESS		0.801022	0.387719	1.32359	1.6344	0.833679	0.923295	1.90869	1.1496
VIT_07s0005g06200	RPM1 (resistance to p. syringae pv maculicola 1)	RESPONSE TO STRESS	vv34626Plant-pathogen_interaction	2.63163	2.05424	3.54632	2.5042	3.56006	2.38919	4.01369	3.72412
VIT_18s0041g01750	RPS4 (resistant to p. syringae 4)	RESPONSE TO STRESS	vv34627R_proteins_from_Plant-pathogen_interaction	4.63886	4.41309	5.37395	4.2432	5.39196	4.29794	3.06961	4.95002
VIT_14s0066g02360	Seed maturation protein PM23	RESPONSE TO STRESS		47.633	43.173	54.1343	49.133	78.0763	53.0917	83.8982	77.5228
VIT_18s0001g01570	Seed maturation protein PM31	RESPONSE TO STRESS		5.23171	4.71994	7.0961	5.68491	8.63819	5.05452	9.9143	6.37307
VIT_14s0030g00470	Stress regulated protein isoform 3	RESPONSE TO STRESS		14.3688	13.9016	17.6025	16.8577	19.0339	12.4884	14.7797	16.1294
VIT_15s0024g00820	Stress-induced protein	RESPONSE TO STRESS		11.7779	8.92777	12.803	11.2228	18.9409	14.9721	14.6338	17.4251
VIT_04s0023g03550	Thaumatin	RESPONSE TO STRESS		8.69547	4.53381	14.5881	9.42233	35.6907	11.6812	45.6851	36.4933
VIT_02s0025g04300	Thaumatin	RESPONSE TO STRESS		180.079	98.7609	177.576	262.007	315.196	260.357	404.164	312.716
VIT_02s0025g04310	Thaumatin	RESPONSE TO STRESS		360.846	195.945	322.809	482.939	934.689	750.099	945.097	896.018
VIT_18s0072g01090	TIR-NBS-LRR type R protein 7	RESPONSE TO STRESS		3.77491	3.22682	4.26073	3.80411	7.50341	4.19766	4.61106	5.76152
VIT_10s0116g00020	Tobamovirus multiplication 1 homolog 3	RESPONSE TO STRESS		3.13695	2.88201	4.2806	3.66671	4.69867	3.05583	3.4898	4.14063
VIT_12s0057g00180	Wound-induced	RESPONSE TO STRESS		1.19911	0.627578	1.01033	1.29443	3.84887	0.939178	1.57029	0.887467
VIT_18s0001g04870	(-)-germacrene D synthase	SECONDARY METABOLISM	vv10900Terpenoid_biosynthesis	3.26332	1.12491	1.12187	1.67252	0.565295	0.311596	0.257238	0.355923
VIT_18s0001g04280	(-)-germacrene D synthase	SECONDARY METABOLISM	vv10900Terpenoid_biosynthesis	44.7916	13.4254	16.6778	24.1545	7.74011	4.18783	2.91864	7.01284
VIT_18s0001g04530	(-)-germacrene D synthase	SECONDARY METABOLISM	vv10900Terpenoid_biosynthesis	9.46913	2.87541	3.38622	5.39974	1.64194	0.861292	0.936594	1.47274
VIT_18s0001g05450	(-)-germacrene D synthase	SECONDARY METABOLISM	vv10900Terpenoid_biosynthesis	5.3558	1.65603	1.87695	3.12175	0.943471	0.453503	0.41383	0.793289
VIT_18s0001g05290	(-)-germacrene D synthase	SECONDARY METABOLISM	vv10900Terpenoid_biosynthesis	2.32762	0.706017	0.800541	1.32299	0.430066	0.189387	0.175862	0.353554
VIT_15s0046g03600	(+)-neomenthol dehydrogenase	SECONDARY METABOLISM	vv10902Monoterpenoid_biosynthesis	4.0559	2.48373	5.55118	5.98791	7.00041	5.00067	7.41029	6.37338
VIT_03s0017g01330	1,4-dihydroxy-2-naphthoate octaprenyltransferase	SECONDARY METABOLISM	vv10130Ubiquinone_biosynthesis	7.02292	6.15963	9.08167	8.01513	10.2457	6.14517	8.31396	8.26249
VIT_04s0044g01740	3-hydroxy-3-methylglutaryl-coenzyme A reductase 3	SECONDARY METABOLISM	vv10100Biosynthesis_of_steroids vv50121Porters_cat_1_to_6	0.215858	0.176298	0.346971	0.350164	1.88697	1.11662	2.0807	1.88314
VIT_02s0109g00250	4-coumarate-CoA ligase	SECONDARY METABOLISM	vv10940Phenylpropanoid_biosynthesis vv50104Group_translocators	0.633673	0.34734	1.02003	0.758899	0.467313	0.337574	0.606205	0.685514
VIT_16s0050g00390	4-coumarate-CoA ligase	SECONDARY METABOLISM	vv10940Phenylpropanoid_biosynthesis vv50104Group_translocators	27.2283	30.2282	39.9935	31.9276	47.5711	40.9792	46.7743	48.3639
VIT_17s0000g01790	4-coumarate-CoA ligase 2	SECONDARY METABOLISM	vv10940Phenylpropanoid_biosynthesis vv50104Group_translocators	7.10124	5.79072	9.21109	8.18572	7.14151	5.48889	8.52183	6.86131
VIT_16s0039g02040	4-coumarate-CoA ligase 3	SECONDARY METABOLISM	vv10940Phenylpropanoid_biosynthesis vv50104Group_translocators	86.5485	70.938	105.931	90.1907	94.9371	58.8173	73.1942	75.4201
VIT_04s0023g01290	Anthocyanidin 3-O-glucosyltransferase	SECONDARY METABOLISM	vv10942Anthocyanin_biosynthesis	0.21524	0.132687	0.158892	0.27209	0.381719	0.0463729	0.265623	0.149699
VIT_12s0055g00290	Anthocyanidin 3-O-glucosyltransferase	SECONDARY METABOLISM	vv10942Anthocyanin_biosynthesis	1.0277	0.455754	1.20697	0.976716	1.09813	0.950862	0.767832	1.22629
VIT_00s0361g00040	Anthocyanidin reductase	SECONDARY METABOLISM	vv10941Flavonoid_biosynthesis	23.2434	18.8328	22.0869	28.4779	50.3317	19.3313	23.26	19.4583
VIT_11s0016g01850	Anthocyanidin-3-glucoside rhamnosyltransferase	SECONDARY METABOLISM	vv10942Anthocyanin_biosynthesis	0.495612	0.405885	0.795682	0.731179	3.18604	2.11741	4.22741	3.09659
VIT_16s0050g01090	Beta-carotene hydroxylase	SECONDARY METABOLISM	vv10906Carotenoid_biosynthesis	75.5782	64.3277	86.1415	82.7809	97.3757	74.6117	106.95	90.4465
VIT_15s0048g02200	Caffeoyl-CoA O-methyltransferase	SECONDARY METABOLISM	vv10940Phenylpropanoid_biosynthesis	5.56945	5.17302	7.45251	6.06393	6.57093	4.40668	5.0785	5.11493
VIT_12s0035g01080	Carotenoid isomerase 1, chloroplast precursor	SECONDARY METABOLISM	vv10906Carotenoid_biosynthesis	61.5242	56.7126	73.9988	68.2568	70.0867	55.5133	72.0084	65.5053
VIT_14s0066g00400	Chalcone isomerase	SECONDARY METABOLISM	vv10941Flavonoid_biosynthesis	1.08989	0.743023	1.80664	1.12464	1.08968	0.745662	1.52343	1.53174
VIT_19s0014g00100	Chalcone isomerase 3	SECONDARY METABOLISM	vv10941Flavonoid_biosynthesis	9.8416	9.51104	14.2593	15.3482	13.727	11.0674	14.3946	13.2473
VIT_05s0077g02150	Chalcone reductase	SECONDARY METABOLISM	vv10941Flavonoid_biosynthesis	2.26276	1.47259	5.12934	2.86163	7.86946	3.55422	6.82254	8.0953
VIT_05s0077g02190	Chalcone reductase	SECONDARY METABOLISM	vv10941Flavonoid_biosynthesis	2.02093	1.38746	2.23614	2.46903	3.22778	1.45465	2.79161	2.46358
VIT_02s0012g01570	Cinnamoyl-CoA reductase	SECONDARY METABOLISM	vv10940Phenylpropanoid_biosynthesis	12.3893	10.2218	12.4024	13.1279	22.1723	13.6853	19.5848	20.371
VIT_18s0122g00620	Cinnamoyl-CoA reductase	SECONDARY METABOLISM	vv10940Phenylpropanoid_biosynthesis	9.41634	3.54086	10.3705	10.1121	7.399	5.07346	5.74	6.76705
VIT_01s0137g00510	CYP71B10	SECONDARY METABOLISM	vv10940Phenylpropanoid_biosynthesis	2.53857	1.9342	3.67278	3.21453	4.43275	2.87831	5.8558	5.02218
VIT_01s0137g00550	CYP71B34	SECONDARY METABOLISM	vv10902Monoterpenoid_biosynthesis	11.9669	11.8222	18.3925	14.0373	13.828	7.93839	13.816	13.126
VIT_01s0137g00560	CYP71B34	SECONDARY METABOLISM	vv10902Monoterpenoid_biosynthesis	5.20586	5.09518	7.25257	5.63742	7.31531	4.05738	6.20026	6.2481
VIT_19s0015g00110	CYP71D10	SECONDARY METABOLISM	vv10902Monoterpenoid_biosynthesis	3.43514	2.68683	2.88302	3.27905	7.3548	3.29731	5.19296	4.69005
VIT_19s0015g02900	CYP72A1	SECONDARY METABOLISM	vv10902Monoterpenoid_biosynthesis	17.0212	17.5384	24.3649	20.4916	24.6735	19.4031	23.3837	22.82
VIT_00s0389g00030	CYP72A54	SECONDARY METABOLISM	vv10902Monoterpenoid_biosynthesis	23.627	24.5055	29.2035	29.7657	32.406	26.2242	36.2684	33.6091
VIT_19s0015g02660	CYP72A59	SECONDARY METABOLISM	vv10902Monoterpenoid_biosynthesis	25.3081	25.85	35.8968	31.8415	41.0193	35.497	41.2481	38.9102
VIT_07s0129g00730	CYP81E1 Isoflavone 2'-hydroxylase	SECONDARY METABOLISM	vv10943Isoflavonoid_biosynthesis	1.25828	0.761248	1.45398	1.59449	1.87275	1.185	1.98747	2.23527
VIT_03s0063g01590	CYP82C4	SECONDARY METABOLISM	vv10902Monoterpenoid_biosynthesis	1.88882	0.866229	4.00577	2.26617	2.00002	1.38559	2.13346	2.31234
VIT_05s0049g00400	Desacetoxyvindoline 4-hydroxylase	SECONDARY METABOLISM	vv10902Monoterpenoid_biosynthesis	23.3664	20.1232	23.2735	20.9961	23.8845	18.3805	13.6762	23.3873
VIT_06s0009g02880	Flavonoid 3',5'-hydroxylase	SECONDARY METABOLISM	vv10941Flavonoid_biosynthesis	1.05468	0.87608	1.98974	1.9872	7.86414	0.842641	1.24413	2.11217
VIT_06s0009g02840	Flavonoid 3',5'-hydroxylase	SECONDARY METABOLISM	vv10941Flavonoid_biosynthesis	1.37877	0.761635	2.15834	2.38583	7.77476	0.937635	1.58039	2.1386
VIT_06s0009g02830	Flavonoid 3',5'-hydroxylase	SECONDARY METABOLISM	vv10941Flavonoid_biosynthesis	1.04091	0.370147	1.43438	2.05024	4.09521	0.585273	1.08412	1.21256
VIT_06s0009g02970	Flavonoid 3',5'-hydroxylase	SECONDARY METABOLISM	vv10941Flavonoid_biosynthesis	1.20524	0.759018	2.04475	2.1836	6.13357	0.955362	1.40378	1.81087
VIT_06s0009g02810	Flavonoid 3',5'-hydroxylase	SECONDARY METABOLISM	vv10941Flavonoid_biosynthesis	1.43343	0.874267	2.10064	2.61738	6.41714	1.0299	1.51659	1.93247
VIT_06s0009g03040	Flavonoid 3',5'-hydroxylase	SECONDARY METABOLISM	vv10941Flavonoid_biosynthesis	0.452821	0.250636	0.717688	0.76721	0.975022	0.393298	0.83975	1.46386
VIT_06s0009g02920	flavonoid 3',5'-hydroxylase [Vitis vinifera]	SECONDARY METABOLISM	vv10941Flavonoid_biosynthesis	1.23563	0.874219	2.01664	2.11262	7.28821	0.774721	1.27899	2.04929
VIT_06s0009g02860	flavonoid 3',5'-hydroxylase [Vitis vinifera]	SECONDARY METABOLISM	vv10941Flavonoid_biosynthesis	0.558505	0.32971	0.787564	0.837647	1.8076	0.341677	0.513594	0.83051
VIT_06s0009g03010	flavonoid 3',5'-hydroxylase [Vitis vinifera]	SECONDARY METABOLISM	vv10941Flavonoid_biosynthesis	0.645761	0.4864	1.14085	1.21402	3.09133	0.5215	0.526098	1.07748
VIT_00s0555g00020	flavonoid 3-monooxygenase	SECONDARY METABOLISM	vv10941Flavonoid_biosynthesis	15.7416	11.6285	18.9988	17.5769	15.971	10.5506	17.3519	14.1169
VIT_11s0016g01020	flavonoid 3-monooxygenase	SECONDARY METABOLISM	vv10941Flavonoid_biosynthesis	0.936658	0.648512	1.41743	1.57895	3.82248	2.75645	5.17478	3.16907
VIT_16s0022g01390	flavonoid 3-monooxygenase	SECONDARY METABOLISM	vv10941Flavonoid_biosynthesis	16.9679	14.5054	18.6691	19.0357	16.0397	13.6115	21.2331	19.0004
VIT_06s0009g03110	flavonoid-3,5'-hydroxylase [Vitis vinifera]	SECONDARY METABOLISM	vv10941Flavonoid_biosynthesis	0.469762	0.250636	0.71105	0.76721	0.90879	0.379382	0.825959	1.43112
VIT_04s0023g03370	Flavonone- 3-hydroxylase	SECONDARY METABOLISM	vv10941Flavonoid_biosynthesis	8.71568	5.10691	7.76445	10.4723	32.4417	9.05425	13.1516	11.9358
VIT_15s0048g01490	Geraniol 10-hydroxylase	SECONDARY METABOLISM	vv10902Monoterpenoid_biosynthesis	48.7935	38.5135	62.1997	56.9351	45.9579	38.2644	49.8416	44.8638
VIT_18s0001g12000	Geranylgeranyl pyrophosphate synthetase 1, chloroplast precursor	SECONDARY METABOLISM	vv10100Biosynthesis_of_steroids vv10900Terpenoid_biosynthesis	84.2847	84.9839	106.266	98.511	104.783	92.2579	134.393	108.16
VIT_04s0023g01210	Geranylgeranyl pyrophosphate synthetase 1, chloroplast precursor	SECONDARY METABOLISM	vv10100Biosynthesis_of_steroids vv10900Terpenoid_biosynthesis	64.5887	62.2923	71.4822	76.3649	68.4565	58.4161	79.2648	65.2107
VIT_18s0001g01290	Laccase	SECONDARY METABOLISM	vv11000Single_reactions vv50109Incompletely_characterized_transport_systems	1.2013	0.282186	1.4324	0.950644	0.676697	0.119433	0.468834	1.28466
VIT_18s0075g00620	Laccase	SECONDARY METABOLISM	vv11000Single_reactions vv50109Incompletely_characterized_transport_systems	1.34297	0.451352	1.48045	1.00763	0.404112	0.112086	0.502759	0.703268
VIT_18s0075g00600	Laccase	SECONDARY METABOLISM	vv11000Single_reactions vv50109Incompletely_characterized_transport_systems	3.47209	1.11155	3.51729	3.37433	0.655221	0.292234	0.60775	1.86412
VIT_18s0075g00580	Laccase	SECONDARY METABOLISM	vv11000Single_reactions vv50109Incompletely_characterized_transport_systems	5.6347	2.09145	5.85681	4.80632	1.4586	0.656343	1.57479	3.08305
VIT_18s0117g00550	Laccase	SECONDARY METABOLISM	vv11000Single_reactions vv50109Incompletely_characterized_transport_systems	12.258	6.12656	14.6108	9.44324	6.50696	3.65037	10.0547	15.0391
VIT_15s0046g00190	Laccase	SECONDARY METABOLISM	vv11000Single_reactions vv50109Incompletely_characterized_transport_systems	0.815998	0.566584	1.31958	0.758438	1.59403	0.897741	1.09596	1.26445
VIT_13s0019g02170	Laccase	SECONDARY METABOLISM	vv11000Single_reactions vv50109Incompletely_characterized_transport_systems	6.36346	6.25234	8.35282	9.0414	6.84778	6.7974	10.4027	6.83645
VIT_00s0413g00010	Laccase (diphenol oxidase) family protein	SECONDARY METABOLISM	vv11000Single_reactions vv50109Incompletely_characterized_transport_systems	0.253913	0.0964784	0.373631	0.348342	0.126402	0.0615141	0.122216	0.256375
VIT_04s0008g03210	Lachrymatory factor synthase	SECONDARY METABOLISM		9.15567	8.53345	13.2148	11.6646	11.2978	8.02757	16.5403	13.7837
VIT_02s0025g04720	Leucoanthocyanidin dioxgenase	SECONDARY METABOLISM	vv10941Flavonoid_biosynthesis	13.875	8.09087	14.0673	19.4728	41.8026	8.83674	12.5296	11.7652
VIT_08s0105g00380	Leucoanthocyanidin dioxygenase	SECONDARY METABOLISM	vv10941Flavonoid_biosynthesis	8.27267	5.18292	4.32582	8.82849	6.03622	4.27259	5.56354	4.52711
VIT_03s0091g00040	Limonoid UDP-glucosyltransferase	SECONDARY METABOLISM	vv10940Phenylpropanoid_biosynthesis	0.167083	0.11217	0.220157	0.226771	1.19279	0.139753	0.329664	0.227789
VIT_00s0385g00020	Linalool synthase	SECONDARY METABOLISM	vv10900Terpenoid_biosynthesis	0.200134	0.134667	0.437396	0.198463	0.275099	0.116004	0.148815	0.24385
VIT_08s0007g05690	Lycopene beta cyclase, chloroplast precursor	SECONDARY METABOLISM	vv10906Carotenoid_biosynthesis	45.9222	42.9087	58.2644	54.1509	51.3465	37.9138	53.0826	48.8345
VIT_11s0016g01880	Lycopene epsilon cyclase, chloroplast precursor	SECONDARY METABOLISM	vv10906Carotenoid_biosynthesis	10.912	12.3545	15.655	14.4008	22.4985	15.3072	21.114	20.5339
VIT_17s0000g01640	Metallo-beta-lactamase EMB2746	SECONDARY METABOLISM	vv10311Penicillin_and_cephalosporin_biosynthesis vv60062Trihelix	12.9831	12.0257	18.3099	16.3501	13.1676	10.5951	14.7446	13.0615
VIT_17s0000g07790	N-hydroxythioamide S-beta-glucosyltransferase	SECONDARY METABOLISM	vv10966Glucosinolate_biosynthesis	30.9796	24.9035	41.1985	33.4389	43.5146	31.2161	41.303	42.1475
VIT_08s0040g00780	P-coumaroyl shikimate 3'-hydroxylase isoform 1	SECONDARY METABOLISM	vv10940Phenylpropanoid_biosynthesis	47.5228	24.5571	66.6742	54.855	53.5818	28.3671	63.2817	43.5556
VIT_16s0039g01320	Phenylalanin ammonia-lyase [Vitis vinifera]	SECONDARY METABOLISM	vv10350Tyrosine_metabolism vv10360Phenylalanine_metabolism vv10910Nitrogen_metabolism vv10940Phenylpropanoid_biosynthesis	5.32183	3.43245	5.18364	5.80951	5.14077	2.92664	8.74984	9.8114
VIT_06s0004g02620	Phenylalanine ammonia-lyase	SECONDARY METABOLISM	vv10350Tyrosine_metabolism vv10360Phenylalanine_metabolism vv10910Nitrogen_metabolism vv10940Phenylpropanoid_biosynthesis	29.7656	13.0371	41.3998	27.3966	78.879	37.8149	59.8548	48.8989
VIT_13s0019g04460	Phenylalanine ammonia-lyase 2 (PAL2)	SECONDARY METABOLISM	vv10350Tyrosine_metabolism vv10360Phenylalanine_metabolism vv10910Nitrogen_metabolism vv10940Phenylpropanoid_biosynthesis	51.3064	26.3419	82.6283	53.3838	39.7161	21.6182	38.7038	30.1294
VIT_12s0028g00960	Phytoene synthase, chloroplast precursor	SECONDARY METABOLISM	vv10100Biosynthesis_of_steroids vv10900Terpenoid_biosynthesis	160.649	141.333	186.121	174.797	205.11	157.219	200.565	177.343
VIT_16s0100g01110	Resveratrol synthase (RS1)	SECONDARY METABOLISM	vv10940Phenylpropanoid_biosynthesis	3.23573	2.08004	2.47063	3.91914	1.79727	1.14845	2.01637	3.61514
VIT_16s0100g01070	Resveratrol synthase [Vitis vinifera]	SECONDARY METABOLISM	vv10940Phenylpropanoid_biosynthesis	64.8931	38.888	45.8736	73.6497	34.5197	21.7424	33.423	75.9168
VIT_12s0028g03260	Rooty/superroot1	SECONDARY METABOLISM	vv10966Glucosinolate_biosynthesis	0.520563	0.791828	1.57943	0.926652	0.969256	0.543871	1.20427	1.83835
VIT_08s0058g00790	Secoisolariciresinol dehydrogenase	SECONDARY METABOLISM	vv10940Phenylpropanoid_biosynthesis	2.53429	2.11977	5.14211	3.09999	2.45603	2.00283	2.44293	4.68386
VIT_03s0088g01150	Squalene monooxygenase	SECONDARY METABOLISM	vv10100Biosynthesis_of_steroids vv10900Terpenoid_biosynthesis	1.99797	1.51684	2.45714	1.90036	1.65247	1.29959	2.41837	2.12488
VIT_16s0100g01200	Stilbene synthase STS48	SECONDARY METABOLISM	vv10940Phenylpropanoid_biosynthesis	71.8523	44.322	51.8463	83.3603	39.6606	24.5527	38.4829	84.6558
VIT_16s0100g01190	Stilbene synthase [Vitis vinifera]	SECONDARY METABOLISM	vv10940Phenylpropanoid_biosynthesis	58.4841	37.8019	40.8785	69.5839	31.1796	21.1174	31.8906	70.0207
VIT_16s0100g01010	Stilbene synthase	SECONDARY METABOLISM	vv10940Phenylpropanoid_biosynthesis	61.5102	60.8601	46.5197	75.545	44.7802	30.4019	46.4544	78.6714
VIT_16s0100g00990	Stilbene synthase 2	SECONDARY METABOLISM	vv10940Phenylpropanoid_biosynthesis	54.488	53.3588	40.9067	65.5636	38.7491	26.6424	41.2128	69.4383
VIT_16s0100g01160	Stilbene synthase [Vitis vinifera]	SECONDARY METABOLISM	vv10940Phenylpropanoid_biosynthesis	57.8145	37.7967	39.7784	67.8335	33.8359	23.0904	35.4423	76.7709
VIT_16s0100g01130	Stilbene synthase [Vitis vinifera]	SECONDARY METABOLISM	vv10940Phenylpropanoid_biosynthesis	57.4849	38.4598	38.9609	67.2247	33.2838	23.4184	36.0252	76.5839
VIT_16s0100g00770	Stilbene synthase	SECONDARY METABOLISM	vv10940Phenylpropanoid_biosynthesis	27.7899	21.9827	18.815	35.622	17.0991	13.5918	21.8674	35.3855
VIT_16s0100g00760	Stilbene synthase 2 [Vitis sp. cv. 'Norton']	SECONDARY METABOLISM	vv10940Phenylpropanoid_biosynthesis	4.75589	2.97545	2.77798	6.69964	3.41056	2.22599	3.47709	5.94149
VIT_16s0100g01170	Stilbene synthase 1 [Vitis vinifera]	SECONDARY METABOLISM	vv10940Phenylpropanoid_biosynthesis	17.9307	12.7032	12.8293	23.1234	13.3148	9.58588	13.7497	28.5112
VIT_16s0100g00750	Stilbene synthase	SECONDARY METABOLISM	vv10940Phenylpropanoid_biosynthesis	10.9328	7.49329	8.06143	14.9414	9.01385	5.50575	9.74118	16.768
VIT_16s0100g01030	Stilbene synthase [Vitis quinquangularis]	SECONDARY METABOLISM	vv10940Phenylpropanoid_biosynthesis	38.682	32.1414	28.7751	46.8807	33.7689	20.5986	33.1428	59.0644
VIT_16s0100g01140	Stilbene synthase 2	SECONDARY METABOLISM	vv10940Phenylpropanoid_biosynthesis	17.3018	11.9198	12.799	22.7043	13.1633	9.41644	13.9999	29.3675
VIT_16s0100g00780	Stilbene synthase	SECONDARY METABOLISM	vv10940Phenylpropanoid_biosynthesis	50.1508	33.6215	25.6689	50.8508	42.5617	27.9239	44.5235	74.4246
VIT_16s0100g01040	Stilbene synthase - grape	SECONDARY METABOLISM	vv10940Phenylpropanoid_biosynthesis	5.08106	4.20086	3.90658	6.38529	5.43705	4.3045	6.06754	9.15046
VIT_16s0100g00830	Stilbene synthase	SECONDARY METABOLISM	vv10940Phenylpropanoid_biosynthesis	57.0819	47.8716	37.0531	68.1797	54.1252	43.954	68.4796	107.214
VIT_16s0100g01150	Stilbene synthase [Vitis vinifera]	SECONDARY METABOLISM	vv10940Phenylpropanoid_biosynthesis	14.0226	10.4459	9.14269	16.7223	16.3525	11.1559	15.4731	25.0447
VIT_10s0042g00870	Stilbene synthase [Vitis vinifera]	SECONDARY METABOLISM	vv10940Phenylpropanoid_biosynthesis	17.403	16.7459	23.9056	18.507	19.025	20.7216	33.22	31.1428
VIT_16s0100g00910	Stilbene synthase - grape	SECONDARY METABOLISM	vv10940Phenylpropanoid_biosynthesis	49.9202	43.1077	32.1931	59.5666	50.3237	41.2211	64.8632	97.6908
VIT_10s0042g00910	Stilbene synthase [Vitis pseudoreticulata]	SECONDARY METABOLISM	vv10940Phenylpropanoid_biosynthesis	8.51963	7.55559	10.6293	9.03959	8.87717	10.3171	17.1511	15.3002
VIT_10s0042g00930	Stilbene synthase [Vitis pseudoreticulata]	SECONDARY METABOLISM	vv10940Phenylpropanoid_biosynthesis	31.2218	31.0813	43.2879	33.9642	38.0168	42.6595	75.286	63.7376
VIT_10s0042g00920	Stilbene synthase	SECONDARY METABOLISM	vv10940Phenylpropanoid_biosynthesis	36.1382	35.8496	49.3967	39.1655	45.8545	52.1678	92.4473	78.6286
VIT_04s0210g00050	Strictosidine synthase	SECONDARY METABOLISM	vv10900Terpenoid_biosynthesis vv10902Monoterpenoid_biosynthesis	12.0487	8.78073	17.0713	10.8108	46.39	33.8491	42.718	44.7892
VIT_06s0004g08150	Trans-cinnamate 4-monooxygenase	SECONDARY METABOLISM	vv10360Phenylalanine_metabolism vv10940Phenylpropanoid_biosynthesis	118.446	97.9782	133.912	125.19	191.728	138.257	212.816	174.839
VIT_08s0007g00920	Tropinone reductase	SECONDARY METABOLISM	vv10220Urea_cycle_and_metabolism_of_amino_groups	44.1539	37.4603	62.3874	49.1889	61.4625	38.6029	56.9998	57.1197
VIT_05s0020g00870	UbiE/COQ5 methyltransferase	SECONDARY METABOLISM	vv10130Ubiquinone_biosynthesis	4.91667	4.86378	6.90565	6.3469	6.40186	4.77131	6.08452	5.8904
VIT_16s0050g01660	UDP-glucoronosyl/UDP-glucosyl transferase UGT88A1	SECONDARY METABOLISM		20.5666	13.537	23.6603	20.2074	25.2113	23.047	33.742	27.9344
VIT_11s0052g01600	UDP-glucose flavonoid 3-O-glucosyltransferase 7	SECONDARY METABOLISM	vv10941Flavonoid_biosynthesis	25.2888	21.3164	36.471	27.7022	26.268	22.1799	31.3922	25.2274
VIT_18s0041g00950	UDP-glucose: anthocyanidin 5,3-O-glucosyltransferase	SECONDARY METABOLISM	vv10941Flavonoid_biosynthesis vv10942Anthocyanin_biosynthesis	0.32436	0.184391	0.341868	0.492106	0.604817	0.357716	0.702683	0.62419
VIT_16s0050g01580	UDP-glucose: anthocyanidin 5,3-O-glucosyltransferase	SECONDARY METABOLISM	vv10942Anthocyanin_biosynthesis	2.2563	1.08382	3.63415	2.54591	3.03685	2.61562	5.37893	3.78618
VIT_16s0050g01590	UDP-glucose: anthocyanidin 5,3-O-glucosyltransferase	SECONDARY METABOLISM	vv10942Anthocyanin_biosynthesis	0.478166	0.301442	0.85837	0.638086	1.00476	0.847995	1.66353	1.14354
VIT_12s0055g00320	UDP-glucose: anthocyanidin 5,3-O-glucosyltransferase	SECONDARY METABOLISM	vv10942Anthocyanin_biosynthesis	0.283134	0.0439262	0.33739	0.272164	0.256645	0.207389	0.130492	0.382961
VIT_05s0062g00640	UDP-glucose:flavonoid 7-O-glucosyltransferase	SECONDARY METABOLISM	vv10941Flavonoid_biosynthesis	87.1241	75.8882	109.482	89.4342	117.496	82.0335	120.921	104.974
VIT_04s0044g01530	UDP-glucuronic acid:anthocyanin glucuronosyltransferase	SECONDARY METABOLISM	vv10941Flavonoid_biosynthesis	12.491	14.0386	17.288	16.5956	17.8037	11.8394	19.9102	17.431
VIT_18s0001g05230	Valencene synthase	SECONDARY METABOLISM	vv10900Terpenoid_biosynthesis	3.78213	1.27011	1.29119	1.8751	0.8659	0.398067	0.256783	0.482527
VIT_02s0154g00070	Abnormal floral organs	TRANSCRIPTION FACTORS	vv60019C2C2-YABBY	0.710913	0.480687	1.46056	0.850042	0.854585	0.520246	0.770354	0.72726
VIT_15s0048g00550	Abnormal floral organs	TRANSCRIPTION FACTORS	vv60019C2C2-YABBY	4.38506	4.14636	5.76166	4.57344	7.06684	4.98595	6.74984	7.904
VIT_13s0067g01350	Basic helix-loop-helix (bHLH) family	TRANSCRIPTION FACTORS	vv60011BHLH	0.675852	0.43278	1.3331	1.03015	2.9999	1.16165	5.29848	3.46444
VIT_04s0023g01930	Basic helix-loop-helix (bHLH) family	TRANSCRIPTION FACTORS	vv60011BHLH	0.698892	0.722628	0.79076	1.01871	1.18608	0.513759	0.956454	1.02251
VIT_15s0048g02510	Basic helix-loop-helix (bHLH) family	TRANSCRIPTION FACTORS	vv60011BHLH	0.0815354	0.0640676	0.389817	0.235873	0.433665	0.269671	0.550048	0.545545
VIT_08s0007g07810	Basic helix-loop-helix (bHLH) family	TRANSCRIPTION FACTORS	vv60011BHLH	5.78487	5.23692	7.99779	5.4183	12.7136	6.49751	10.3298	11.9722
VIT_03s0038g04760	Basic helix-loop-helix (bHLH) family	TRANSCRIPTION FACTORS	vv60011BHLH	1.64497	1.21959	1.78306	1.5395	2.34148	1.10448	1.85495	1.59577
VIT_05s0077g00750	Basic helix-loop-helix (bHLH) family	TRANSCRIPTION FACTORS	vv60011BHLH	16.4992	14.9267	15.9123	17.663	21.9624	14.231	24.9363	22.2179
VIT_11s0016g00380	Basic helix-loop-helix (bHLH) family	TRANSCRIPTION FACTORS	vv60011BHLH	4.80315	4.28783	6.29443	5.03406	4.67448	3.49613	5.21813	5.17864
VIT_01s0010g00740	Basic helix-loop-helix (bHLH) family	TRANSCRIPTION FACTORS	vv60011BHLH	1.18894	0.877718	1.52243	1.34386	1.57407	1.13534	1.61847	1.68791
VIT_06s0004g01740	Basic helix-loop-helix (bHLH) family	TRANSCRIPTION FACTORS	vv60011BHLH	8.83874	8.88314	8.40845	9.63456	14.0457	9.56831	10.3754	11.954
VIT_18s0001g08600	Basic helix-loop-helix (bHLH) family	TRANSCRIPTION FACTORS	vv60011BHLH	2.40428	1.44144	2.52701	1.84756	3.21933	2.12629	2.12897	2.45353
VIT_02s0025g02610	Basic helix-loop-helix (bHLH) family	TRANSCRIPTION FACTORS	vv60011BHLH	0.701646	0.704363	0.360647	1.1941	0.110472	0.107295	0.0931892	0.182932
VIT_03s0038g04450	Basic leucine-zipper 11 GBF6	TRANSCRIPTION FACTORS	vv60012BZIP	5.29908	3.68688	5.66592	6.85059	6.88858	4.20723	5.33238	5.03401
VIT_13s0019g02450	BEL1-like homeodomain protein 9 LSN (LARSON)	TRANSCRIPTION FACTORS	vv60034HB	0.981189	0.828052	0.986748	0.858963	2.22551	1.41751	3.57796	2.1059
VIT_08s0105g00230	BLH1 (embryo sac development arrest 29)	TRANSCRIPTION FACTORS	vv60034HB	152.07	145.734	196.641	158.186	207.042	166.035	207.86	220.674
VIT_03s0038g00050	BLH6 (BELL1-like homeodomain 5)	TRANSCRIPTION FACTORS	vv60034HB	21.6639	18.7176	25.3775	22.3521	27.742	22.73	29.1863	29.1318
VIT_18s0001g13730	BPC6/BBR/BPC6/BPC6	TRANSCRIPTION FACTORS	vv60009BBR	16.1027	14.8575	17.4273	17.9483	19.0314	14.804	21.6206	20.223
VIT_15s0024g00350	BTAF1 RNA polymerase II, B-TFIID transcription factor-associated	TRANSCRIPTION FACTORS	vv60058SNF2	4.38124	4.27514	5.6371	4.45175	6.73237	5.52131	4.59815	6.00682
VIT_18s0122g01340	BTB/POZ domain-containing protein	TRANSCRIPTION FACTORS	vv60093TRAF	2.09463	1.96403	3.2357	2.6254	4.1951	2.84132	3.03213	3.90579
VIT_04s0008g05210	BZIP protein HY5 (HY5)	TRANSCRIPTION FACTORS	vv60012BZIP	7.0626	5.21646	8.25037	6.54281	10.2593	6.19462	5.45666	7.56655
VIT_08s0007g06160	BZIP transcription factor	TRANSCRIPTION FACTORS	vv60012BZIP	0.232337	0.0476047	0.337126	0.187671	0.136046	0.0375105	0.0923852	0.104837
VIT_01s0010g00930	BZIP transcription factor bZIP58	TRANSCRIPTION FACTORS	vv60012BZIP	0.175183	0.139137	0.650588	0.336114	0.400147	0.202984	0.659169	0.432184
VIT_11s0103g00760	CIA2 (chloroplast import apparatus 2)	TRANSCRIPTION FACTORS	vv60070Orphans_CCT	28.0652	20.1271	39.9856	29.5651	34.4445	23.4534	44.7071	39.7211
VIT_15s0048g00720	forkhead-associated domain-containing protein	TRANSCRIPTION FACTORS	vv60028FHA	1.58136	1.54186	2.53983	1.67354	2.44959	1.87067	2.07346	2.09657
VIT_06s0004g02740	GATA transcription factor 10	TRANSCRIPTION FACTORS	vv10904Diterpenoid_biosynthesis vv60016C2C2-GATA	9.65377	7.7196	12.6253	12.0568	10.3971	10.2199	13.5558	10.8491
VIT_08s0007g07550	GATA transcription factor 11	TRANSCRIPTION FACTORS	vv60016C2C2-GATA	2.55867	1.92827	3.79993	3.43505	3.18459	1.2769	2.10773	1.95404
VIT_11s0016g02210	GATA transcription factor 24	TRANSCRIPTION FACTORS	vv60016C2C2-GATA	19.8396	7.94948	35.1509	25.4345	30.9366	13.4624	38.693	32.2305
VIT_12s0028g03100	GPRI1 (GOLDEN2 1)	TRANSCRIPTION FACTORS	vv60029G2-like	4.91092	3.16667	6.1909	4.98219	8.47892	4.07824	9.33617	9.40782
VIT_16s0098g01080	Growth-regulating factor 7	TRANSCRIPTION FACTORS	vv60033GRF	1.51223	0.954001	2.6302	1.96701	2.63963	1.03262	2.27671	2.06368
VIT_05s0029g00130	High mobility group (HMG1/2)	TRANSCRIPTION FACTORS	vv60005ARID	2.28163	2.37065	3.47366	2.68801	4.3972	2.17072	2.6927	2.70151
VIT_18s0001g00660	High mobility group (HMG1/2) family protein	TRANSCRIPTION FACTORS	vv60005ARID	31.945	28.9738	43.2615	38.3537	41.1342	32.0453	44.799	41.2395
VIT_01s0011g05360	High mobility group protein HMGI/Y-1	TRANSCRIPTION FACTORS	vv60035HMG	10.7517	9.96502	12.2551	11.366	17.7538	11.9034	18.1382	17.2415
VIT_04s0008g00880	Homeobox gene 1	TRANSCRIPTION FACTORS	vv60034HB	0.296282	0.102114	0.4409	0.312154	1.97969	1.14709	2.74317	2.69729
VIT_10s0042g00210	Homeobox protein 23	TRANSCRIPTION FACTORS	vv60034HB	11.1494	10.7944	16.2668	13.3348	15.2415	10.3846	16.8301	14.0435
VIT_01s0026g01550	Homeodomain leucine zipper protein HB-1	TRANSCRIPTION FACTORS	vv60034HB	10.7901	6.5047	13.5137	9.69779	7.20799	2.84264	6.25852	7.74239
VIT_13s0019g04320	Homeodomain-leucine zipper protein Revoluta (REV)	TRANSCRIPTION FACTORS	vv60034HB	2.32228	1.85097	3.10969	2.27985	2.93059	1.95808	2.22056	2.57954
VIT_11s0016g02440	HRT domain containing	TRANSCRIPTION FACTORS	vv60036HRT	2.92869	2.19532	3.9579	3.21807	2.67967	2.02456	3.60089	2.92874
VIT_01s0010g02100	Indeterminate(ID)-domain 5	TRANSCRIPTION FACTORS	vv60017C2H2	9.47352	8.69725	14.5934	11.4866	13.2609	9.21691	13.4994	12.4564
VIT_04s0008g01160	Indeterminate(ID)-domain 7	TRANSCRIPTION FACTORS	vv60017C2H2	14.0779	11.307	19.3026	15.9226	22.7949	15.5217	24.3806	23.2707
VIT_14s0068g01200	Inducer of CBF expression 1 ICE1	TRANSCRIPTION FACTORS	vv60011BHLH	5.0263	4.28499	6.72287	5.32694	7.56986	4.49655	7.11818	7.43948
VIT_08s0007g01610	KOW domain-containing transcription factor family protein	TRANSCRIPTION FACTORS		12.549	14.0974	16.6657	16.9053	16.7848	15.6505	20.1418	15.662
VIT_13s0067g01450	Lateral organ boundaries domain 21	TRANSCRIPTION FACTORS	vv60007AS2	13.8824	6.3178	19.1269	15.7766	32.7864	16.3534	47.9242	36.3242
VIT_07s0129g00330	Lateral organ boundaries protein 39	TRANSCRIPTION FACTORS	vv60007AS2	34.9677	36.4643	48.6264	41.4296	39.6269	32.3342	45.8596	38.7488
VIT_17s0000g03720	Lateral organ boundaries protein 41	TRANSCRIPTION FACTORS	vv60007AS2	10.9648	15.7793	8.58306	13.1804	20.324	9.34289	10.9535	9.11924
VIT_08s0007g00940	LHW (lonesome highway)	TRANSCRIPTION FACTORS	vv60011BHLH	14.4989	13.7865	14.2592	14.7456	17.6313	12.7529	12.6159	13.7631
VIT_19s0090g00590	Myb domain protein 101	TRANSCRIPTION FACTORS	vv60044MYB	0.850306	0.38947	1.06105	0.780738	0.517562	0.34792	0.657151	0.466351
VIT_08s0056g01190	Myb domain protein 105	TRANSCRIPTION FACTORS	vv60044MYB	0.766172	0.245094	0.930826	0.509538	0.816879	0.34983	0.680228	0.579914
VIT_14s0006g01290	Myb domain protein 113	TRANSCRIPTION FACTORS	vv60044MYB	1.01314	0.301326	1.20792	1.02142	3.10989	1.75836	2.90243	2.70753
VIT_11s0016g01320	Myb domain protein 13	TRANSCRIPTION FACTORS	vv60044MYB	7.33641	3.66998	10.9603	10.5074	6.81618	4.08353	4.8731	4.13117
VIT_05s0049g01020	Myb domain protein 14	TRANSCRIPTION FACTORS	vv60044MYB	9.13304	6.82646	10.8632	10.673	9.16004	9.45362	14.1849	12.9783
VIT_08s0007g05030	Myb domain protein 36	TRANSCRIPTION FACTORS	vv60044MYB	4.79273	4.3524	7.42179	4.51872	6.65798	4.42231	5.82722	7.04802
VIT_03s0038g02310	Myb domain protein 4	TRANSCRIPTION FACTORS	vv60044MYB	16.3388	16.9349	18.7178	18.2858	22.2528	13.091	20.7527	21.1509
VIT_01s0011g04760	Myb domain protein 4	TRANSCRIPTION FACTORS	vv60044MYB	18.7284	17.0639	26.1365	20.3472	31.0246	21.7936	38.5575	32.4791
VIT_07s0005g02480	Myb domain protein 61	TRANSCRIPTION FACTORS	vv60044MYB	0.470808	0.445349	0.521799	0.894001	1.17663	0.631051	1.22808	1.03054
VIT_08s0007g00410	Myb domain protein 91	TRANSCRIPTION FACTORS	vv60044MYB	0.561612	0.28433	0.860586	0.630882	0.601411	0.301474	0.596089	0.482274
VIT_01s0026g01050	Myb family	TRANSCRIPTION FACTORS	vv60045MYBrelated	55.3709	50.3655	85.0164	62.1889	81.946	44.2985	96.8206	82.9149
VIT_03s0063g01060	Myb family	TRANSCRIPTION FACTORS	vv60029G2-like	19.8056	17.8514	26.8665	22.1819	28.8261	16.3132	35.6011	26.4889
VIT_17s0000g07510	Myb family	TRANSCRIPTION FACTORS	vv60045MYBrelated	79.4658	73.3673	116.816	85.7578	127.92	83.4467	140.616	132.705
VIT_13s0019g03370	Myb family	TRANSCRIPTION FACTORS	vv60045MYBrelated	5.36043	4.65519	6.54138	6.40712	5.89857	4.17439	6.57415	6.2026
VIT_15s0046g00170	MYBPA1 protein [Vitis vinifera]	TRANSCRIPTION FACTORS	vv60044MYB	2.18482	1.16387	1.51334	4.27859	3.99096	1.10154	1.40227	0.979741
VIT_06s0004g00150	MYR1 (MYB-related protein 1)	TRANSCRIPTION FACTORS	vv60029G2-like	0.639299	0.414432	1.69543	0.836744	1.93188	0.873383	1.15578	1.3134
VIT_14s0108g01070	NAC domain containing protein 100	TRANSCRIPTION FACTORS	vv60046NAC	8.66148	6.40065	8.83351	6.14314	10.5901	5.34267	9.43302	9.67578
VIT_17s0000g06400	NAC domain containing protein 100	TRANSCRIPTION FACTORS	vv60046NAC	0.902033	0.650645	1.47757	0.810467	1.19475	0.585374	0.993864	0.902973
VIT_04s0044g01500	NAC domain containing protein 104	TRANSCRIPTION FACTORS	vv60046NAC	1.51563	1.10888	2.74005	2.22787	3.05396	1.33475	4.05013	3.51369
VIT_19s0085g00950	NAC domain-containing protein 20	TRANSCRIPTION FACTORS	vv60046NAC	2.1846	0.884306	2.37505	2.08512	4.14716	2.08813	3.81805	3.31758
VIT_19s0027g00870	NAC domain-containing protein 42	TRANSCRIPTION FACTORS	vv60046NAC	0.963837	0.677301	1.70114	1.03493	4.39836	1.6058	5.68063	4.31417
VIT_19s0027g00860	NAC domain-containing protein 42	TRANSCRIPTION FACTORS	vv60046NAC	0.737671	0.524355	1.32852	1.07365	2.88138	1.33904	2.60304	3.37801
VIT_19s0027g00840	NAC domain-containing protein 42	TRANSCRIPTION FACTORS	vv60046NAC	1.10064	0.582752	1.28249	1.35576	1.80531	1.23464	1.01295	1.93939
VIT_19s0015g00440	Nuclear transcription factor Y subunit B-3	TRANSCRIPTION FACTORS	vv60021CCAAT	3.11465	2.60526	4.7835	3.43758	7.03846	4.50221	9.01768	6.91381
VIT_00s0259g00180	Nuclear transcription factor Y subunit B-3	TRANSCRIPTION FACTORS	vv60021CCAAT	7.5762	6.37193	11.6962	9.31868	11.6982	7.66071	14.1794	11.3694
VIT_00s1287g00010	Nuclear transcription factor Y subunit B-3	TRANSCRIPTION FACTORS	vv60021CCAAT	4.7406	4.17027	7.71034	5.83493	7.69264	5.0055	8.7703	7.34465
VIT_08s0040g03340	PHD finger transcription factor	TRANSCRIPTION FACTORS	vv60048PHD	11.3465	11.6962	14.8027	11.6632	14.1246	9.52021	12.7876	12.7894
VIT_02s0012g01240	PHD finger transcription factor	TRANSCRIPTION FACTORS	vv60048PHD	6.82942	6.47358	9.12958	8.09907	8.66338	7.36035	6.46044	8.07772
VIT_07s0129g00380	Phototropic-responsive NPH3	TRANSCRIPTION FACTORS	vv60093TRAF	21.5833	20.1977	30.9646	25.4985	36.3794	24.0391	40.8201	39.7834
VIT_18s0122g00320	PLATZ transcription factor	TRANSCRIPTION FACTORS	vv60049PLATZ	15.4655	14.1648	18.5819	14.6884	24.0351	14.5568	21.402	22.5696
VIT_11s0118g00700	Protein phosphatase 2C DBP	TRANSCRIPTION FACTORS	vv60024DBP	5.82227	4.94038	8.04272	6.66517	7.72763	6.27415	6.9856	7.17754
VIT_14s0068g00330	PTF1 (plastid transcription factor 1) TCP13	TRANSCRIPTION FACTORS	vv60061TCP	6.49936	4.45566	8.63715	7.62091	10.9684	6.97306	11.1817	10.5218
VIT_07s0031g01270	Ring-H2 finger A2A	TRANSCRIPTION FACTORS	vv60078Other_zf-C3HC4	1.90012	1.85431	2.47612	2.47546	4.08362	2.6082	5.45677	4.71373
VIT_13s0158g00370	RNA recognition motif (RRM)-containing CCCH	TRANSCRIPTION FACTORS	vv60018C3H	11.0054	7.4398	12.9154	11.3529	13.8442	8.99535	13.929	14.513
VIT_18s0122g01300	RWP-RK domain-containing protein	TRANSCRIPTION FACTORS	vv60052RWP-RK	4.38903	2.12204	5.01103	4.73881	6.29095	4.33881	4.84097	5.21598
VIT_03s0038g03710	RWP-RK domain-containing protein	TRANSCRIPTION FACTORS	vv60052RWP-RK	8.81125	7.74975	9.76372	9.57966	12.485	10.3917	13.1935	13.2361
VIT_18s0166g00020	RWP-RK domain-containing protein	TRANSCRIPTION FACTORS	vv60052RWP-RK	2.66911	1.14887	3.16084	2.92753	2.88234	2.08106	2.01341	2.67552
VIT_06s0009g02390	Scarecrow transcription factor 3 (SCL3)	TRANSCRIPTION FACTORS	vv60032GRAS	3.38758	2.58962	2.95204	4.20911	2.94836	2.34191	2.76785	3.1506
VIT_00s0463g00020	Scarecrow transcription factor 5 (SCL5)	TRANSCRIPTION FACTORS	vv60032GRAS	19.4167	21.4633	24.9015	20.3948	20.4145	20.646	30.5752	21.5172
VIT_15s0048g00270	Scarecrow transcription factor 6 (SCL6)	TRANSCRIPTION FACTORS	vv60032GRAS	11.5978	9.13372	15.7814	13.593	16.2655	11.9013	20.7288	18.2825
VIT_02s0154g00400	Scarecrow transcription factor 6 (SCL6)	TRANSCRIPTION FACTORS	vv60032GRAS	22.5619	18.955	25.8521	25.8732	28.4757	23.7448	30.2785	31.2895
VIT_04s0023g01660	Scarecrow-like transcription factor 7 (SCL7)	TRANSCRIPTION FACTORS	vv60032GRAS	2.71832	1.65398	2.86019	2.81446	3.81417	2.8676	4.55807	4.49684
VIT_19s0090g01460	SWIB complex BAF60b domain-containing protein	TRANSCRIPTION FACTORS	vv60092SWIB	6.97663	6.3349	9.12887	6.91159	17.3501	12.8173	16.6476	17.0995
VIT_00s0187g00240	SWIB complex BAF60b domain-containing protein	TRANSCRIPTION FACTORS	vv60092SWIB	7.0572	5.88113	10.0115	7.51023	7.91117	6.74361	8.76125	8.11126
VIT_00s0187g00190	SWIB complex BAF60b domain-containing protein	TRANSCRIPTION FACTORS	vv60092SWIB	6.91291	6.21719	9.713	7.56029	7.99782	6.85013	8.77851	8.04119
VIT_12s0028g02520	TCP family transcription factor 4	TRANSCRIPTION FACTORS	vv60061TCP	25.7716	20.8921	33.8919	25.1502	33.3859	24.7312	30.9413	33.6507
VIT_17s0000g06020	TCP family transcription factor TCP14	TRANSCRIPTION FACTORS	vv60061TCP	1.4787	0.987785	2.64726	1.81218	2.77829	1.62197	3.26016	2.28743
VIT_14s0068g01690	TCP family transcription factor TCP20	TRANSCRIPTION FACTORS	vv60061TCP	13.5058	11.1166	13.7339	13.5262	18.3277	11.5492	20.0211	18.47
VIT_19s0014g01680	TCP family transcription factor TCP3	TRANSCRIPTION FACTORS	vv60061TCP	49.9228	44.9156	59.6816	58.4753	52.7486	44.2544	54.2449	55.7473
VIT_02s0025g03220	Trihelix DNA-binding protein (GT2)	TRANSCRIPTION FACTORS	vv60062Trihelix	6.63579	5.37945	9.38715	7.16021	10.0997	6.58978	10.191	9.18208
VIT_18s0001g12660	TUBBY like protein 6 TLP6	TRANSCRIPTION FACTORS	vv60063TUB	4.46796	4.13677	5.67971	5.32308	7.27387	5.4784	7.81555	7.95669
VIT_17s0000g06930	Unfertilized embryo sac 10 UNE10	TRANSCRIPTION FACTORS	vv60011BHLH	23.7042	17.8136	28.4717	28.0067	38.3516	24.9755	44.6681	39.5696
VIT_15s0021g02690	Unfertilized embryo sac 10 UNE10	TRANSCRIPTION FACTORS	vv60011BHLH	39.3451	37.0111	59.3953	42.1187	68.7989	47.6932	69.9136	68.9995
VIT_14s0030g02230	Unfertilized embryo sac 12 UNE12	TRANSCRIPTION FACTORS	vv60011BHLH	6.34493	5.67496	9.30052	7.66396	8.452	6.43801	8.49052	7.902
VIT_19s0015g01870	WRKY DNA-binding protein 2	TRANSCRIPTION FACTORS	vv60066WRKY	3.90669	2.86832	4.79004	3.9005	4.99847	3.6399	5.57676	4.94909
VIT_19s0090g00840	WRKY DNA-binding protein 6	TRANSCRIPTION FACTORS	vv60066WRKY	5.47132	3.97864	6.94828	3.20081	7.10192	5.91164	4.75562	7.66664
VIT_18s0001g10030	WRKY DNA-binding protein 7	TRANSCRIPTION FACTORS	vv60066WRKY	5.64337	3.87866	7.46092	5.03448	10.1379	8.18671	9.88685	11.6309
VIT_12s0028g00270	WRKY DNA-binding protein 71	TRANSCRIPTION FACTORS	vv60066WRKY	1.17774	0.71548	2.05836	1.14401	1.84478	1.29184	1.30768	2.29777
VIT_10s0003g02810	WRKY DNA-binding protein 71	TRANSCRIPTION FACTORS	vv60066WRKY	3.97023	3.2954	5.48536	5.17834	4.38727	3.99716	3.79829	5.0615
VIT_12s0055g00340	WRKY DNA-binding protein 9	TRANSCRIPTION FACTORS	vv60066WRKY	0.113818	0.079451	0.375801	0.121511	0.0652741	0.0927144	0.407825	0.0944639
VIT_17s0000g02460	Wuschel related homeobox 1	TRANSCRIPTION FACTORS	vv60034HB	0.988398	1.03207	1.84816	1.46885	1.21343	0.739781	1.50885	1.15196
VIT_12s0134g00400	Zinc finger (B-box type)	TRANSCRIPTION FACTORS	vv60073Orphans_zf-b_box	15.6513	13.2165	23.9702	17.8705	22.7437	18.5877	24.8296	24.7417
VIT_19s0014g03960	Zinc finger (B-box type)	TRANSCRIPTION FACTORS	vv60073Orphans_zf-b_box	31.0253	32.2853	35.8979	32.7589	37.5227	29.8786	42.1461	34.4339
VIT_05s0102g00750	Zinc finger (B-box type)	TRANSCRIPTION FACTORS	vv60073Orphans_zf-b_box	118.94	103.529	164.6	128.205	170.68	142.749	197.066	177.319
VIT_17s0000g06820	Zinc finger (C2H2 type) family	TRANSCRIPTION FACTORS	vv60017C2H2	0.155939	0.0485967	0.12102	0.189195	0.466594	0.125392	0.59255	0.383907
VIT_13s0019g05170	Zinc finger (C2H2 type) family	TRANSCRIPTION FACTORS	vv60017C2H2	0.105651	0.120598	0.309714	0.1478	0.147808	0.0873821	0.431661	0.154227
VIT_19s0090g01730	Zinc finger (C2H2 type) family	TRANSCRIPTION FACTORS	vv60017C2H2	4.87441	2.2671	4.93523	5.67811	4.07075	2.49227	6.12311	3.53897
VIT_08s0007g04770	Zinc finger (C2H2 type) family	TRANSCRIPTION FACTORS	vv60017C2H2	1.60949	1.26253	1.50052	1.96366	4.38577	2.68398	4.82732	4.16973
VIT_18s0001g10130	Zinc finger (C2H2 type) family	TRANSCRIPTION FACTORS	vv60017C2H2	6.45142	5.50482	8.44702	8.24015	8.91481	6.30968	11.1996	9.10645
VIT_06s0061g00760	Zinc finger (C2H2 type) family	TRANSCRIPTION FACTORS	vv60017C2H2	3.33055	2.17138	3.90404	3.48017	4.78524	2.98528	4.90414	4.11697
VIT_11s0118g00780	Zinc finger (C3HC4-type ring finger)	TRANSCRIPTION FACTORS	vv60078Other_zf-C3HC4	4.60718	4.02719	7.07511	4.9928	19.5231	7.97784	20.2602	18.1482
VIT_11s0016g00070	Zinc finger (C3HC4-type ring finger)	TRANSCRIPTION FACTORS	vv60078Other_zf-C3HC4	1.01386	1.38812	2.33864	1.23788	3.03853	1.18921	3.27871	2.06263
VIT_06s0004g02930	Zinc finger (C3HC4-type ring finger)	TRANSCRIPTION FACTORS	vv60078Other_zf-C3HC4	1.0695	0.98733	0.977967	0.981085	3.12952	1.28323	3.22391	2.63267
VIT_06s0061g00710	Zinc finger (C3HC4-type ring finger)	TRANSCRIPTION FACTORS	vv60078Other_zf-C3HC4	6.99214	7.59227	11.7311	7.74799	13.3569	5.6359	12.8198	12.051
VIT_00s0475g00020	Zinc finger (C3HC4-type ring finger)	TRANSCRIPTION FACTORS		6.25542	4.05641	10.9958	6.64976	6.19645	4.01904	7.55052	6.46971
VIT_08s0040g02950	Zinc finger (C3HC4-type ring finger)	TRANSCRIPTION FACTORS	vv60078Other_zf-C3HC4	16.7183	13.5369	22.1565	17.2142	24.3727	17.5993	33.8242	25.6695
VIT_06s0004g06530	Zinc finger (C3HC4-type ring finger)	TRANSCRIPTION FACTORS	vv60078Other_zf-C3HC4	7.30429	5.85409	10.5015	8.45856	16.5626	9.95523	13.019	14.9241
VIT_08s0058g01270	Zinc finger (C3HC4-type ring finger)	TRANSCRIPTION FACTORS	vv60078Other_zf-C3HC4	1.5224	0.907502	2.46202	1.67283	4.72501	3.84195	6.83385	5.49532
VIT_08s0007g02210	Zinc finger (C3HC4-type ring finger)	TRANSCRIPTION FACTORS	vv60078Other_zf-C3HC4	2.99593	2.77031	3.9105	3.12199	7.53526	4.21909	4.68464	6.05846
VIT_07s0005g00420	Zinc finger (C3HC4-type ring finger)	TRANSCRIPTION FACTORS	vv60078Other_zf-C3HC4	20.9714	20.8113	26.7884	23.562	30.7113	24.4524	33.7028	29.4718
VIT_14s0066g02340	Zinc finger (C3HC4-type ring finger)	TRANSCRIPTION FACTORS	vv60078Other_zf-C3HC4	12.2673	15.1485	19.7356	14.5592	15.9619	14.2499	20.0478	15.5034
VIT_17s0000g06610	Zinc finger (C3HC4-type ring finger)	TRANSCRIPTION FACTORS	vv60078Other_zf-C3HC4	37.6681	31.6961	55.7614	39.0918	52.7289	40.7681	41.2152	43.0892
VIT_17s0000g03210	Zinc finger (C3HC4-type ring finger)	TRANSCRIPTION FACTORS	vv60078Other_zf-C3HC4	16.5186	12.8508	17.8318	16.1205	21.9783	17.5743	17.1974	17.5092
VIT_01s0010g02200	Zinc finger (C3HC4-type ring finger)	TRANSCRIPTION FACTORS	vv60078Other_zf-C3HC4	3.16495	4.56037	4.9921	4.642	5.8453	3.64429	5.72615	4.89912
VIT_05s0020g04000	Zinc finger (C3HC4-type ring finger)	TRANSCRIPTION FACTORS	vv60078Other_zf-C3HC4	18.7101	20.5536	22.7896	21.8192	17.1094	19.7737	27.35	19.1525
VIT_07s0005g00280	Zinc finger (c3hc4-type ring finger) nitrogen limitation adaptation	TRANSCRIPTION FACTORS	vv60078Other_zf-C3HC4	2.44449	2.65838	3.92479	2.23442	2.77935	1.54335	2.84796	2.49348
VIT_12s0028g03860	Zinc finger (C3HC4-type ring finger) protein (RMA1)	TRANSCRIPTION FACTORS	vv60078Other_zf-C3HC4	56.2563	47.0541	64.4133	55.0403	78.2226	51.8618	91.2526	83.3042
VIT_12s0057g00570	Zinc finger (CCCH-type) family protein	TRANSCRIPTION FACTORS	vv60018C3H	1.60647	1.32089	2.32344	2.41018	3.53681	0.895535	2.33366	1.62843
VIT_19s0090g01780	Zinc finger (CCCH-type) family protein	TRANSCRIPTION FACTORS	vv60018C3H	16.6296	16.8916	21.658	18.69	19.3451	13.6283	19.181	19.9313
VIT_13s0064g00920	Zinc finger (CCCH-type) family protein	TRANSCRIPTION FACTORS	vv60018C3H	12.4087	11.4505	15.0732	14.8498	16.0294	12.8371	18.5773	15.6945
VIT_06s0061g00150	Zinc finger (CCCH-type) family protein	TRANSCRIPTION FACTORS	vv60018C3H	3.52909	3.30796	4.76637	4.07214	5.40682	4.79411	5.45072	5.82317
VIT_06s0004g02160	Zinc finger (CCCH-type) family protein	TRANSCRIPTION FACTORS	vv60018C3H	9.22915	9.40562	12.3399	10.3062	11.4362	10.9025	13.5614	12.37
VIT_04s0008g00610	Zinc finger (CCCH-type) family protein	TRANSCRIPTION FACTORS	vv60018C3H	4.1518	9.95356	10.3498	6.90177	9.41068	5.74761	8.51818	6.91824
VIT_01s0113g00420	Zinc finger (DHHC type)	TRANSCRIPTION FACTORS	vv60079Other_zf-DHHC	1.51682	1.42885	2.33418	1.90371	2.164	1.90236	1.90823	2.47626
VIT_01s0010g03630	Zinc finger (MYND type)	TRANSCRIPTION FACTORS	vv60067Zf-MYND	8.61317	7.85878	10.325	8.68923	9.94259	7.73236	12.1549	10.9551
VIT_01s0011g05660	Zinc finger (Ran-binding) family	TRANSCRIPTION FACTORS	vv60080Other_zf	2.66222	2.41645	3.70747	3.01891	3.68754	2.75901	3.01872	2.8871
VIT_18s0001g07140	Zinc finger homeobox 22	TRANSCRIPTION FACTORS	vv60068Zf-HD	13.7939	10.9996	17.3849	15.1978	15.0743	12.7264	18.548	15.3747
VIT_01s0026g02460	Zinc finger homeobox 30	TRANSCRIPTION FACTORS	vv60068Zf-HD	8.15131	5.0574	9.35271	8.61352	7.35254	5.01021	10.4607	8.32812
VIT_01s0011g06200	Zinc finger protein 4	TRANSCRIPTION FACTORS	vv60017C2H2	13.4309	10.4832	16.0502	17.0608	15.4094	9.43735	17.1407	15.1887
VIT_04s0008g04520	Zinc finger, FYVE domain containing 26	TRANSCRIPTION FACTORS	vv60080Other_zf	6.38304	6.14498	8.23084	6.18616	7.80635	6.53893	6.1829	7.06771
VIT_03s0017g01750	ABC protein 6 non-intrinsic	TRANSPORT	vv52010ABC_transporters	11.5806	12.5237	16.5602	15.0821	16.3894	11.9301	16.6158	14.8875
VIT_02s0012g01050	ABC protein 6 non-intrinsic	TRANSPORT	vv52010ABC_transporters	22.8215	21.8829	31.0476	29.8426	24.4893	23.6289	29.6424	24.9467
VIT_08s0007g05060	ABC transporter B member 1	TRANSPORT	vv52010ABC_transporters	3.8441	3.1986	5.37849	4.42436	5.97885	4.16793	6.63516	6.34323
VIT_14s0066g00550	ABC transporter B member 5	TRANSPORT	vv52010ABC_transporters	2.02075	2.03719	3.02346	2.31281	3.07319	2.52112	2.73291	2.73421
VIT_07s0005g04460	ABC transporter C member 1	TRANSPORT	vv52010ABC_transporters	10.1746	10.179	13.0161	12.3567	12.7647	10.8403	12.2105	12.3552
VIT_10s0003g04460	ABC transporter C member 11	TRANSPORT	vv52010ABC_transporters	1.87021	1.57039	2.92882	2.19598	4.22781	3.3992	2.90755	3.76896
VIT_09s0002g05560	ABC transporter g family pleiotropic drug resistance 12 PDR12	TRANSPORT	vv52010ABC_transporters	18.3343	11.5809	9.20182	11.3438	17.7916	12.4237	7.99384	16.8408
VIT_07s0031g02550	ABC transporter G member 14	TRANSPORT	vv52010ABC_transporters	8.55159	6.41563	12.16	8.72863	14.83	11.017	18.8293	16.1604
VIT_18s0166g00080	ABC transporter G member 4	TRANSPORT	vv52010ABC_transporters	0.347722	0.0797743	0.262042	0.303907	0.923553	0.328509	0.445386	0.703916
VIT_16s0039g00010	ABC transporter G member 7	TRANSPORT	vv52010ABC_transporters	7.05045	7.19279	10.3169	8.07942	12.2416	9.42792	10.9035	12.6243
VIT_06s0061g00230	ABC transporter G member 7	TRANSPORT	vv52010ABC_transporters	12.7363	12.9834	16.8013	15.074	19.569	17.9245	24.7389	20.9428
VIT_01s0011g00590	Acclimation of photosynthesis to environment	TRANSPORT	vv50122Porters_cat_7_to_17	0.9337	0.822481	1.22972	1.37942	1.56697	1.12548	1.64842	1.55132
VIT_10s0003g00300	Acclimation of photosynthesis to environment	TRANSPORT	vv50122Porters_cat_7_to_17	210.065	223.151	256.265	240.627	305.232	241.734	303.195	298.995
VIT_01s0244g00030	ACP4 (Acyl carrier protein 4)	TRANSPORT	vv50134Primary_active_transporter_cat_D1	90.2204	87.2003	123.036	116.382	154.545	119.643	159.698	140.028
VIT_00s0259g00160	Acyl carrier protein, mitochondrial 3	TRANSPORT	vv50134Primary_active_transporter_cat_D1	16.7488	15.4167	22.1972	23.5509	21.8291	20.9375	27.3447	19.8007
VIT_02s0012g01030	AL-activated malate transporter 1	TRANSPORT	vv50125Porters_cat_66_to_94	8.1242	8.29145	10.2097	10.4997	9.68062	6.86194	9.92171	9.42899
VIT_19s0027g01890	Amino acid permease	TRANSPORT	vv50123Porters_cat_18_to_29	0.25514	0.163803	0.328588	0.305586	0.928615	0.530403	1.23634	1.45695
VIT_03s0038g02860	Amino acid permease	TRANSPORT	vv50123Porters_cat_18_to_29	7.82589	6.49279	9.20848	8.34639	9.40956	7.4065	9.55513	9.34054
VIT_03s0038g02290	Amino acid permease 3	TRANSPORT	vv50123Porters_cat_18_to_29	0.851153	0.507779	0.979968	0.609098	0.979419	0.270357	0.593659	0.857152
VIT_18s0001g02020	Amino acid permease 3	TRANSPORT	vv50123Porters_cat_18_to_29	49.6288	44.1048	65.2724	52.2853	47.9747	45.3271	55.052	55.7423
VIT_18s0001g08270	Amino acid permease 6	TRANSPORT	vv50123Porters_cat_18_to_29	30.0823	21.6489	35.7157	26.9168	27.5783	18.9378	22.2026	23.4956
VIT_06s0004g06520	Ammonium transporter 1, member 1 (AMT1.1)	TRANSPORT	vv50101Channels_and_pores	5.6353	4.68691	8.66187	7.01194	7.49029	6.32707	9.08165	8.15615
VIT_04s0043g00370	Ammonium transporter 1;2	TRANSPORT	vv50101Channels_and_pores	3.09826	3.01628	3.81394	4.65639	8.56527	2.88786	6.57115	7.87021
VIT_08s0007g01810	ANTR2 (anion transporter 2	TRANSPORT	vv50121Porters_cat_1_to_6	2.56483	0.951679	3.7938	2.02383	2.37822	1.18901	2.03881	1.48158
VIT_07s0031g01210	Apoptotic chromatin condensation inducer 1	TRANSPORT	vv23013RNA_transport vv23015mRNA_surveillance_pathway vv23040Spliceosome vv50133Primary_active_transporter_cat_A9_to_A18	13.0911	11.7273	16.0812	12.9804	16.9712	14.7328	12.8417	16.5483
VIT_08s0007g04780	Aquaporin GAMMA-TIP	TRANSPORT	vv50101Channels_and_pores	1.78148	0.853751	2.39264	2.41011	4.5772	2.92571	4.59423	3.03181
VIT_06s0061g00730	Aquaporin GAMMA-TIP3/TIP1;3	TRANSPORT	vv50101Channels_and_pores	1.24647	0.235804	2.06815	2.35698	4.63623	1.8085	3.07206	2.13847
VIT_03s0038g02520	Aquaporin PIP3	TRANSPORT	vv50101Channels_and_pores	16.297	14.2813	26.0467	18.8235	25.08	10.4757	27.9613	22.7554
VIT_02s0025g03390	Aquaporin TMP-C	TRANSPORT	vv50101Channels_and_pores	301.717	261.293	387.228	329.665	584.922	456.014	591.798	555.563
VIT_16s0050g00780	Arsenite transport protein (ArsB)	TRANSPORT	vv50124Porters_cat_30_to_64	6.55242	6.69768	10.6562	8.33796	8.33569	6.57895	9.83462	8.25761
VIT_02s0012g01660	ATPase PGP2 (P-glycoprotein 2)	TRANSPORT	vv52010ABC_transporters	0.642982	0.461889	1.33146	0.948719	1.76721	0.685325	1.54901	2.27457
VIT_07s0151g00280	Bax inhibitor	TRANSPORT	vv50109Incompletely_characterized_transport_systems	7.70738	8.19768	8.63951	9.74489	8.66822	7.01931	9.92916	8.72203
VIT_07s0141g00620	Bile acid:sodium symporter	TRANSPORT	vv50123Porters_cat_18_to_29	40.0237	39.4526	53.469	45.8311	46.8388	34.9799	50.4281	49.3358
VIT_17s0000g08530	Boron transporter-like protein 1	TRANSPORT	vv50124Porters_cat_30_to_64	8.35089	6.62798	11.2158	10.7674	10.064	6.44943	10.1614	8.26714
VIT_04s0008g05240	Brittle 1 protein	TRANSPORT	vv50123Porters_cat_18_to_29	11.923	12.7119	15.5525	14.0278	16.2242	14.1197	18.8544	17.2155
VIT_08s0007g02240	Calcium/proton exchanger CAX3	TRANSPORT	vv50123Porters_cat_18_to_29	48.5604	34.7455	74.6717	52.2402	90.0727	57.04	82.4768	89.4235
VIT_04s0008g01660	Carrier protein, Mitochondrial	TRANSPORT	vv50123Porters_cat_18_to_29	7.75198	8.20545	8.95857	8.04853	10.0957	6.85988	11.2668	9.93351
VIT_02s0025g03490	Carrier protein, Mitochondrial	TRANSPORT	vv50123Porters_cat_18_to_29	0.628502	0.374618	0.869396	0.730383	0.873665	0.591126	0.743164	0.636905
VIT_13s0019g00020	Cation efflux MTP11	TRANSPORT	vv50121Porters_cat_1_to_6	11.1088	10.3939	13.7367	13.722	14.4591	10.9374	17.5355	16.318
VIT_11s0016g00910	Cation exchanger (CAX9)	TRANSPORT	vv50123Porters_cat_18_to_29	2.68607	2.07148	3.41925	2.40537	2.89104	3.10008	3.82099	2.94911
VIT_18s0001g03150	Cation transport protein chaC	TRANSPORT	vv50109Incompletely_characterized_transport_systems	6.61661	7.01558	8.65452	7.99533	8.81174	6.44978	9.39996	7.25176
VIT_14s0068g02190	Chloride channel protein B	TRANSPORT	vv50124Porters_cat_30_to_64	0.710174	0.391172	0.867485	0.577249	1.83476	0.663565	1.2596	0.878263
VIT_03s0038g04260	Chloride channel protein CLC-e	TRANSPORT	vv50124Porters_cat_30_to_64	38.0541	37.2751	50.7144	39.2963	58.0646	43.2819	51.8543	53.7286
VIT_02s0025g04830	Copper chaperone for superoxide dismutase	TRANSPORT	vv50131Primary_active_transporter_cat_A2_to_A4	11.3288	9.11757	17.0548	13.2991	18.0728	12.5197	12.9061	14.1876
VIT_08s0032g01180	CP33 (pigment defective 322)	TRANSPORT	vv50133Primary_active_transporter_cat_A9_to_A18	19.8907	21.3605	24.6374	23.4662	35.9368	26.0238	39.9397	33.7386
VIT_08s0007g07270	Dicarboxylate/tricarboxylate carrier (DTC)	TRANSPORT	vv50123Porters_cat_18_to_29	1.42183	1.06283	2.34696	1.77863	2.09677	1.66293	1.92151	1.76811
VIT_05s0020g04630	DMI1 protein homologue	TRANSPORT	vv50101Channels_and_pores	7.9246	7.3576	9.76338	8.41797	11.1487	8.53391	8.31353	9.23494
VIT_01s0011g05050	Drug/metabolite transporter DMT family transporter	TRANSPORT	vv50122Porters_cat_7_to_17	5.35626	5.38782	8.29303	6.08256	6.65519	4.32632	6.61392	6.72084
VIT_06s0004g05190	D-xylose-H+ symporter	TRANSPORT	vv50121Porters_cat_1_to_6	4.68583	3.72648	6.80792	5.15543	8.81795	5.37259	8.96694	7.91146
VIT_13s0067g01920	Exportin 7	TRANSPORT	vv50112Nuclear_pore_complex	3.94053	4.17464	4.98159	3.89575	4.21946	3.60211	2.76284	3.93173
VIT_14s0030g02190	FtsH protease	TRANSPORT	vv50133Primary_active_transporter_cat_A9_to_A18	14.3378	12.9018	21.326	17.3315	16.2442	14.1135	15.1035	15.2735
VIT_03s0038g03920	Glutamate receptor 2 GLUR2	TRANSPORT	vv50101Channels_and_pores	40.4394	30.5758	58.372	50.0142	50.0854	42.6367	57.7329	58.1212
VIT_07s0031g02170	Glutamate receptor GLR3.6	TRANSPORT	vv50101Channels_and_pores	7.38548	6.81248	9.38568	9.23713	10.3268	7.13623	10.89	9.7391
VIT_16s0022g00540	Glycerol 3-phosphate permease	TRANSPORT	vv50121Porters_cat_1_to_6	7.31632	6.08509	10.6042	8.30897	13.796	10.2483	15.4713	14.3209
VIT_18s0001g09360	Hydrogenobyrinic acid a,c-diamide synthase	TRANSPORT	vv50101Channels_and_pores	3.49155	2.64943	4.82325	4.48387	10.3381	7.57385	11.7329	11.8366
VIT_19s0015g00260	Import inner membrane translocase subunit TIM50	TRANSPORT	vv50132Primary_active_transporter_cat_A5_to_A8	0.598374	0.483365	1.20014	0.808634	1.37831	0.850532	1.3169	1.68109
VIT_12s0034g02160	Importin beta-2	TRANSPORT	vv23013RNA_transport vv50109Incompletely_characterized_transport_systems vv50112Nuclear_pore_complex	2.30847	2.17335	3.17188	2.49257	3.56661	2.91013	2.90737	3.208
VIT_10s0405g00050	Inositol transporter 4	TRANSPORT	vv50121Porters_cat_1_to_6	8.24086	8.49845	12.0146	9.90984	11.0376	9.63759	14.4087	10.9807
VIT_14s0066g01580	K+ uptake permease 6	TRANSPORT	vv50125Porters_cat_66_to_94	5.40374	2.93896	8.38512	5.95796	10.2625	6.65922	10.4517	11.8766
VIT_07s0005g02700	KCO5 (Ca2+ activated outward rectifying K+ channel 5)	TRANSPORT	vv50101Channels_and_pores	1.47465	1.89605	2.5495	1.80878	2.44718	1.76021	3.37322	2.71772
VIT_10s0003g00060	L-histidine transmembrane transporter	TRANSPORT	vv50123Porters_cat_18_to_29	3.14868	2.27572	4.3601	3.34539	3.6173	2.99193	3.2153	3.69472
VIT_18s0001g04890	Low affinity sulphate transporter	TRANSPORT	vv50124Porters_cat_30_to_64	22.9207	21.4592	27.4953	23.4294	26.6819	20.8398	25.9621	31.554
VIT_10s0116g01880	MATE efflux family protein	TRANSPORT	vv50125Porters_cat_66_to_94	10.1406	9.2399	12.4084	11.0157	20.2667	18.2364	24.5036	23.2549
VIT_06s0004g02140	MATE efflux family protein	TRANSPORT	vv50125Porters_cat_66_to_94	10.9104	10.0357	14.4251	12.5004	14.8961	12.2874	15.2115	14.5783
VIT_08s0056g01000	MATE efflux family protein	TRANSPORT	vv50125Porters_cat_66_to_94	12.6799	10.8001	18.6081	15.0449	15.757	13.0829	16.2463	15.3161
VIT_13s0067g02980	MATE efflux family protein	TRANSPORT	vv50125Porters_cat_66_to_94	1.69317	1.20256	2.59647	1.74728	2.52463	2.39307	3.91621	2.05591
VIT_18s0001g06820	MATE efflux family protein ripening responsive	TRANSPORT	vv50125Porters_cat_66_to_94	0.240149	0.16821	0.649678	0.599836	0.534558	0.228419	0.305506	0.342795
VIT_02s0025g00990	Multidrug resistance-associated protein 14	TRANSPORT	vv52010ABC_transporters	0.21215	0.106604	0.280945	0.240272	0.351488	0.180328	0.272386	0.267293
VIT_06s0004g06220	Na+/Pi transporter	TRANSPORT	vv50123Porters_cat_18_to_29	44.3749	36.8385	54.3759	46.0132	57.4829	41.5974	60.2574	55.2606
VIT_03s0038g02470	Nickel ion transporter	TRANSPORT	vv50109Incompletely_characterized_transport_systems	31.104	30.2354	35.5539	34.4922	38.3296	33.4773	46.33	37.6298
VIT_06s0004g03530	Nitrate excretion transporter1	TRANSPORT	vv50122Porters_cat_7_to_17	1.29874	1.17338	1.74383	1.40033	2.27602	1.82411	2.93111	2.57716
VIT_02s0154g00260	Nitrate transporter	TRANSPORT	vv50122Porters_cat_7_to_17	4.78199	2.33721	5.53167	4.28477	4.7122	1.71209	3.71711	2.5997
VIT_11s0016g05170	Nitrate transporter	TRANSPORT	vv50122Porters_cat_7_to_17	5.62875	5.94888	6.64013	6.83235	9.55195	5.8465	8.64766	8.96985
VIT_02s0087g00580	Nitrate transporter	TRANSPORT	vv50122Porters_cat_7_to_17	37.0977	30.7024	56.5985	44.6561	40.7221	29.7855	44.7035	38.7368
VIT_12s0059g01240	Nitrate transporter (NTP3)	TRANSPORT	vv50122Porters_cat_7_to_17	123.699	102.279	194.064	149.164	126.266	94.0171	141.622	126.266
VIT_17s0000g05640	Nitrate transporter 1:2	TRANSPORT	vv50122Porters_cat_7_to_17	15.5982	11.1161	13.4449	14.293	21.6693	14.3275	20.1671	22.5473
VIT_14s0066g00850	Nitrate transporter2.5	TRANSPORT	vv50121Porters_cat_1_to_6	4.20462	2.72323	9.29837	4.46714	6.54212	4.78195	8.10011	6.04628
VIT_08s0040g00800	Nodulin MtN21	TRANSPORT	vv50122Porters_cat_7_to_17	9.59929	7.97655	9.60895	9.16352	12.8125	8.49253	14.0699	12.7611
VIT_18s0001g13360	Nodulin MtN21 family	TRANSPORT	vv50122Porters_cat_7_to_17	3.64456	2.32349	4.70064	4.64899	5.33089	3.08237	4.1791	3.69831
VIT_01s0026g01590	Non phototropic hypocotyl 1-like	TRANSPORT	vv50101Channels_and_pores	16.2539	15.2877	20.899	17.6282	24.1018	16.3732	21.9638	23.1665
VIT_03s0038g01920	Nuclear pore complex protein Nup188	TRANSPORT	vv23013RNA_transport	3.67775	3.41693	4.78183	3.67001	4.3782	3.67962	3.74087	4.24388
VIT_01s0011g00410	Nuclear transport factor 2 (NTF2)	TRANSPORT	vv50133Primary_active_transporter_cat_A9_to_A18	5.78043	4.81174	8.64267	5.86191	6.00978	5.43129	6.68027	5.90058
VIT_00s0216g00030	Nuclear transport factor 2 (NTF2)	TRANSPORT	vv50133Primary_active_transporter_cat_A9_to_A18	10.9589	9.35557	12.9791	11.1482	13.6753	12.2348	13.1402	13.6792
VIT_17s0000g07850	Nucleobase-ascorbate transporter 6 (NAT6)	TRANSPORT	vv50124Porters_cat_30_to_64	14.5636	14.1981	21.5065	18.1809	18.0306	16.6131	21.4705	20.3048
VIT_12s0057g00610	Nucleoporin Nup133	TRANSPORT	vv23013RNA_transport vv50109Incompletely_characterized_transport_systems vv50112Nuclear_pore_complex	3.95383	3.62917	4.51371	4.10479	3.83915	3.19772	4.31595	4.38418
VIT_04s0023g03570	Oligopeptide transporter 7 ATOPT7	TRANSPORT	vv50125Porters_cat_66_to_94	17.1162	12.6812	13.067	13.7833	15.2117	11.421	9.89381	12.4171
VIT_00s0259g00120	Oligopeptide transporter OPT3	TRANSPORT	vv50125Porters_cat_66_to_94	29.9214	25.3596	37.9348	31.7276	58.1394	49.7472	69.7386	63.9448
VIT_00s0259g00140	Oligopeptide transporter OPT3	TRANSPORT	vv50125Porters_cat_66_to_94	35.2127	29.9975	42.103	37.6182	45.8302	38.9496	54.0284	48.5404
VIT_03s0017g00640	Oxoglutarate/malate translocator DIT2.1	TRANSPORT	vv50124Porters_cat_30_to_64	28.1774	24.2953	32.9545	31.1071	28.8243	22.9512	33.1734	29.0422
VIT_07s0005g03970	Peptide transporter protein 3	TRANSPORT	vv50122Porters_cat_7_to_17	2.1755	2.18464	3.88798	3.10274	3.08401	2.4944	4.01868	2.29763
VIT_07s0031g02960	Permease nonimprinted in Prader-Willi/Angelman	TRANSPORT	vv50122Porters_cat_7_to_17	6.33616	5.90884	8.88616	7.43416	9.21634	8.4572	9.23743	8.62062
VIT_14s0066g02290	P-glycoprotein 17	TRANSPORT	vv52010ABC_transporters	0.367527	0.0716306	0.566727	0.409504	0.210493	0.0643965	0.200552	0.31254
VIT_06s0004g03700	Phototropin-1	TRANSPORT	vv50101Channels_and_pores	25.159	21.6153	32.9096	24.1924	39.0442	29.0104	35.0649	37.659
VIT_03s0038g04210	Phototropin-2	TRANSPORT	vv50101Channels_and_pores	52.9015	45.0167	84.4224	54.9679	86.0328	49.023	70.6923	76.9062
VIT_19s0090g00830	Phytepsin	TRANSPORT	vv50101Channels_and_pores	1.80966	1.37779	2.81929	3.08142	3.05333	1.54605	2.3013	2.06377
VIT_06s0004g05230	Plastid transcriptionally active18	TRANSPORT	vv50133Primary_active_transporter_cat_A9_to_A18	108.276	107.006	128.689	123.768	162.088	127.774	183.766	159.621
VIT_03s0063g02250	Polyol transporter 5	TRANSPORT	vv50121Porters_cat_1_to_6	197.386	142.985	200.653	199.336	173.331	138.069	194.99	188.365
VIT_12s0034g02240	Potassium channel AKT2/3	TRANSPORT	vv50101Channels_and_pores	27.7052	23.2746	35.6399	29.8614	48.6943	36.4623	45.7803	46.3968
VIT_02s0025g03300	Potassium channel tetramerisation domain-containing protein	TRANSPORT	vv50101Channels_and_pores	21.1232	25.23	32.148	29.8853	22.7026	28.0176	40.8644	28.3523
VIT_04s0008g05640	Protease inhibitor/seed storage/lipid transfer protein (LTP)	TRANSPORT		0.0932884	0.0516065	0.269034	0.188454	4.28194	0.151639	1.2709	2.22993
VIT_11s0016g05840	Protease inhibitor/seed storage/lipid transfer protein (LTP)	TRANSPORT		0.333689	0.161739	1.52781	0.760898	40.3621	4.15143	30.1513	31.4691
VIT_00s0399g00020	Protease inhibitor/seed storage/lipid transfer protein (LTP)	TRANSPORT		0.475477	0.404917	1.2436	1.40057	1.58669	0.243953	1.18187	1.5573
VIT_02s0154g00320	Protease inhibitor/seed storage/lipid transfer protein (LTP)	TRANSPORT		57.0684	20.4928	38.8714	59.7531	88.4782	22.2417	34.8216	49.3531
VIT_15s0048g00630	Protease inhibitor/seed storage/lipid transfer protein (LTP)	TRANSPORT		7.27942	5.73398	8.84655	9.50077	38.3882	15.8038	42.432	32.8508
VIT_08s0007g01370	Protease inhibitor/seed storage/lipid transfer protein (LTP)	TRANSPORT		2.09506	1.62142	3.23622	2.52333	2.05913	0.966984	2.21826	1.77715
VIT_14s0006g02570	Protease inhibitor/seed storage/lipid transfer protein (LTP)	TRANSPORT		8.93786	7.20034	14.4901	13.494	11.8574	9.51855	20.174	13.2334
VIT_06s0004g00880	Protease inhibitor/seed storage/lipid transfer protein (LTP)	TRANSPORT		28.5334	22.4052	32.1558	32.4845	53.4928	40.9043	65.9906	50.9835
VIT_04s0023g00790	Protein translocase Tic20	TRANSPORT	vv50133Primary_active_transporter_cat_A9_to_A18	16.3167	14.6528	25.1693	24.7855	28.2601	24.3626	40.1662	32.2004
VIT_08s0040g00830	Proton-dependent oligopeptide transport (POT) family protein	TRANSPORT	vv50122Porters_cat_7_to_17	3.22918	1.71748	5.59269	2.50353	5.79568	2.86658	6.41919	6.20563
VIT_18s0041g00550	Proton-dependent oligopeptide transport (POT) family protein	TRANSPORT	vv50122Porters_cat_7_to_17	0.196615	0.152119	0.347338	0.255038	0.627978	0.232297	0.354741	0.494552
VIT_01s0011g03400	Proton-dependent oligopeptide transport (POT) family protein	TRANSPORT	vv50122Porters_cat_7_to_17	13.2879	8.20317	19.6745	14.414	21.777	13.1364	20.0059	20.3969
VIT_01s0026g01490	Proton-dependent oligopeptide transport (POT) family protein	TRANSPORT	vv50122Porters_cat_7_to_17	6.80689	6.09115	10.1519	8.15601	10.8783	8.5872	14.3885	11.9159
VIT_09s0002g04130	Proton-dependent oligopeptide transport (POT) family protein	TRANSPORT	vv50122Porters_cat_7_to_17	0.473085	0.395038	0.947324	0.724943	0.716007	0.538013	0.788291	0.724181
VIT_18s0041g00670	Proton-dependent oligopeptide transport (POT) family protein	TRANSPORT	vv50122Porters_cat_7_to_17	15.9742	13.5886	21.4754	17.1153	25.6772	16.8634	21.9085	21.734
VIT_10s0003g02840	Purine permease 10 PUP10	TRANSPORT	vv50122Porters_cat_7_to_17	6.83562	4.64409	8.34902	8.24865	7.94031	5.70107	7.30437	8.49343
VIT_18s0089g01410	Purine permease 4 PUP4	TRANSPORT	vv50122Porters_cat_7_to_17	5.36539	4.35376	6.67512	5.93075	9.38492	7.00393	9.20772	8.86588
VIT_11s0016g00010	Purine permease 5 PUP5	TRANSPORT	vv50122Porters_cat_7_to_17	5.37635	4.94801	7.54105	6.35317	6.57085	6.20779	6.78091	7.01179
VIT_08s0040g01760	Ribonucleoprotein (CP-RBP31)	TRANSPORT	vv50133Primary_active_transporter_cat_A9_to_A18	971.426	909.448	1108.19	1087.45	1033.14	900.469	1246.53	1014.67
VIT_05s0049g01930	RNA-binding protein cp29	TRANSPORT	vv50133Primary_active_transporter_cat_A9_to_A18	42.0924	36.444	54.9053	49.3926	53.8009	37.8803	59.9365	50.5491
VIT_17s0000g09680	RNA-binding protein RBP31	TRANSPORT	vv50133Primary_active_transporter_cat_A9_to_A18	276.268	293.88	361.794	355.525	313.215	263.681	362.964	307.124
VIT_08s0040g02860	RSZ33 (Arginine/serine-rich Zinc knuckle-containing protein 33)	TRANSPORT	vv50133Primary_active_transporter_cat_A9_to_A18	29.8027	26.6647	34.6052	27.3297	31.7035	22.4199	16.3987	26.9266
VIT_01s0150g00060	SOUL heme-binding	TRANSPORT		45.062	29.8623	65.3111	39.8654	57.1021	47.4551	62.63	57.2098
VIT_08s0007g03270	SOUL heme-binding protein	TRANSPORT		26.7393	26.4533	29.9244	28.8366	48.9638	32.0194	39.3359	41.5686
VIT_14s0108g01120	SPX (SYG1/Pho81/XPR1) domain-containing protein	TRANSPORT	vv50125Porters_cat_66_to_94	4.6159	4.87276	6.05393	5.10345	9.60194	5.98136	10.8317	8.01538
VIT_13s0019g03870	Substrate carrier , Mitochondrial	TRANSPORT	vv50123Porters_cat_18_to_29	27.1428	21.2141	40.1112	30.3623	39.347	24.8658	37.9103	33.0821
VIT_17s0000g00030	Substrate carrier family mitochondrial	TRANSPORT	vv50123Porters_cat_18_to_29	11.2792	8.66585	14.3665	11.1733	14.4087	9.51661	14.5741	11.1991
VIT_08s0058g00450	Substrate carrier, Mitochondrial	TRANSPORT	vv50123Porters_cat_18_to_29	25.5195	23.9467	36.7839	32.3301	53.9104	35.6627	61.3155	60.5105
VIT_10s0092g00170	Subtilase	TRANSPORT	vv50101Channels_and_pores	0.765364	0.537732	1.09601	0.810156	1.39827	0.941654	1.46158	1.51136
VIT_07s0151g00340	Sulfate transporter 3.1 (AST12) (AtST1)	TRANSPORT	vv50124Porters_cat_30_to_64	26.5732	21.6436	34.9228	24.2087	44.3926	31.238	44.3077	48.4392
VIT_01s0011g04980	Sulfate transporter 91	TRANSPORT	vv50124Porters_cat_30_to_64	16.1084	15.5893	20.9324	18.1894	37.2193	23.2312	35.256	33.4282
VIT_09s0002g05660	Sulfate transporter Sulp familly	TRANSPORT	vv50124Porters_cat_30_to_64	4.89622	3.6477	5.98874	5.65976	7.36554	6.10669	7.56993	8.3402
VIT_13s0106g00610	Tetracycline transporter	TRANSPORT	vv50121Porters_cat_1_to_6	0.257432	0.0464428	0.430186	0.358383	0.423374	0.119091	0.182856	0.22981
VIT_19s0014g01470	Thioredoxin TTL1 (Tetratricopetide-repeat thioredoxin-like 1)	TRANSPORT	vv50132Primary_active_transporter_cat_A5_to_A8	1.41049	0.485121	1.25989	1.48297	1.28305	0.679838	0.770147	1.04741
VIT_03s0063g02020	Tic Complex Tic62 Subunit	TRANSPORT	vv50133Primary_active_transporter_cat_A9_to_A18	40.9204	40.2115	51.4377	48.203	54.2459	43.0201	58.31	53.921
VIT_18s0001g02050	TolB protein-related	TRANSPORT	vv50125Porters_cat_66_to_94	18.3532	16.421	23.0978	20.0574	25.6148	17.5565	28.6905	26.2226
VIT_07s0005g02130	TolB protein-related	TRANSPORT	vv50125Porters_cat_66_to_94	25.2691	21.2694	41.8847	27.0499	26.617	22.9601	30.3613	27.3902
VIT_00s0187g00130	Tonoplast dicarboxylate transporter	TRANSPORT	vv50124Porters_cat_30_to_64	5.92667	6.16638	7.80137	5.46021	9.29695	6.81334	10.1336	7.93456
VIT_00s2188g00010	Tonoplast dicarboxylate transporter	TRANSPORT	vv50124Porters_cat_30_to_64	7.2258	7.42265	9.41874	6.85715	11.2387	8.31268	12.3714	9.53392
VIT_12s0028g01150	Transparent testa 12 protein	TRANSPORT	vv50125Porters_cat_66_to_94	1.37515	0.708737	0.997778	1.38488	5.78448	1.70749	2.19784	2.14221
VIT_16s0039g01650	Transporter-related	TRANSPORT	vv50109Incompletely_characterized_transport_systems	3.74425	3.67154	3.87913	4.46177	5.26069	3.93856	5.37067	5.10514
VIT_03s0038g02830	Transportin-2	TRANSPORT	vv50112Nuclear_pore_complex	7.86971	7.50217	10.0722	8.49029	9.18102	7.92758	7.64792	9.02761
VIT_04s0008g01950	YGGT	TRANSPORT	vv50109Incompletely_characterized_transport_systems	110.081	111.758	149.653	143.004	113.614	96.786	146.625	119.211
VIT_19s0085g00790	Zinc transporter ZIP5	TRANSPORT	vv50121Porters_cat_1_to_6	0.345212	0.133559	0.420909	0.465077	0.668707	0.129558	0.592352	1.49089
VIT_01s0011g01280	Zinc transporter ZIP5	TRANSPORT	vv50121Porters_cat_1_to_6	1.39823	0.724716	1.52598	1.64999	2.31592	0.993072	2.03173	2.02526
VIT_19s0085g00740	ZIP family transporter	TRANSPORT	vv50121Porters_cat_1_to_6	2.91259	0.593199	2.10211	2.08857	3.27866	1.00179	4.98537	8.93449
VIT_17s0000g03840	Agenet domain-containing protein	UNKNOWN		3.12136	1.74933	3.99525	3.17673	3.54725	1.93767	2.88815	3.50149
VIT_11s0052g00420	Allyl alcohol dehydrogenase	UNKNOWN		4.13625	2.46859	5.62218	3.99968	15.2976	9.08239	9.39049	13.3764
VIT_06s0004g04360	Amino acid binding protein	UNKNOWN		6.88013	6.4411	8.99063	7.79029	10.9474	7.21727	9.43866	11.0188
VIT_13s0019g00740	Amino acid binding protein	UNKNOWN		1.44791	1.26174	2.00307	1.81448	5.60729	4.18099	6.4673	5.46549
VIT_12s0055g00800	Arachidonic acid-induced DEA1	UNKNOWN		64.9043	30.1478	59.7416	67.9439	87.1009	16.5822	30.2108	54.6134
VIT_14s0066g01870	Armadillo/beta-catenin repeat / U-box domain-containing protein	UNKNOWN		11.7106	9.18014	11.3409	11.3275	13.9923	12.342	12.4519	13.6108
VIT_17s0000g01110	ATFP3 (Arabidopsis thaliana farnesylated protein 3	UNKNOWN		6.4241	3.28233	9.71487	8.84096	14.2775	6.22965	15.7185	10.0742
VIT_18s0122g00700	AT-hook protein 1	UNKNOWN		4.60439	4.18668	6.1715	5.22221	4.80967	4.23012	5.28141	5.34487
VIT_02s0025g03700	ATP binding protein	UNKNOWN		4.97947	3.92303	7.81621	5.62528	7.18999	3.80881	6.42447	6.98041
VIT_16s0100g00520	ATPP2-A13	UNKNOWN		12.1767	13.3176	19.932	15.1233	15.8258	10.7158	14.7556	14.3359
VIT_18s0001g03610	Auxin-independent growth promoter	UNKNOWN		1.13955	0.6724	1.43147	1.20468	2.76024	2.11874	2.84241	2.91439
VIT_00s0313g00030	Auxin-independent growth promoter	UNKNOWN		42.5335	39.9976	55.7411	51.6924	60.3507	48.0421	58.0707	55.5207
VIT_07s0031g01760	Chloroplast lumen common family protein	UNKNOWN		4.63699	4.48858	5.80638	6.79994	5.76554	4.01774	7.06467	5.11383
VIT_01s0026g02480	CP12-2	UNKNOWN		643.171	670.613	719.536	795.101	914.886	882.976	1188.42	947.662
VIT_09s0002g07130	CUE domain containing protein	UNKNOWN		0.955891	0.707318	1.52384	1.43231	1.68285	1.30925	1.84575	1.69221
VIT_19s0015g01900	Dimethylmenaquinone methyltransferase	UNKNOWN		31.1775	27.8412	40.6835	32.3736	42.6186	39.5367	56.5936	44.9374
VIT_19s0014g03520	fiber protein	UNKNOWN		16.3257	8.73713	17.839	13.6809	40.0915	25.0665	42.4648	45.8314
VIT_00s0404g00050	fiber protein	UNKNOWN		3.50839	3.31071	7.34468	4.48192	5.04589	4.69838	5.1628	3.75527
VIT_12s0059g02520	fringe	UNKNOWN		6.34164	6.964	9.6445	7.01055	7.95617	7.26598	7.66355	9.39716
VIT_00s0274g00060	Glycine-rich protein	UNKNOWN		7.43909	5.65825	9.88368	9.92308	12.169	9.22971	16.1137	12.9457
VIT_02s0012g00460	Glycine-rich protein	UNKNOWN		0.936228	0.709317	1.33994	0.928322	1.2293	0.652909	0.711431	0.929606
VIT_00s1211g00010	HEAT repeat-containing protein	UNKNOWN		7.46404	7.82166	11.3763	7.20163	10.9192	9.94955	8.73339	10.8266
VIT_00s0862g00010	HEAT repeat-containing protein	UNKNOWN		8.12505	8.5543	12.1791	7.90273	11.6465	10.6606	9.22908	11.4366
VIT_06s0061g00440	Heavy-metal-associated domain-containing protein	UNKNOWN		37.5529	33.7202	53.4943	40.8171	37.1504	36.1332	52.8806	34.2042
VIT_18s0089g01420	Hydrolase, alpha/beta fold	UNKNOWN		26.6201	25.2936	33.0465	34.3014	39.3038	32.1229	43.4249	40.4184
VIT_06s0004g03310	Hydrolase, alpha/beta fold	UNKNOWN		28.724	27.0336	37.8746	30.8682	38.122	29.0823	32.9655	34.4607
VIT_18s0001g06010	Hydrolase, alpha/beta fold	UNKNOWN		5.38406	4.93708	6.66369	6.49129	13.9962	12.6477	13.4529	14.587
VIT_12s0059g01710	Hydroxyproline-rich glycoprotein family protein	UNKNOWN		0.285619	0.212082	0.591594	0.279549	0.550961	0.425186	0.396284	0.590224
VIT_01s0011g05290	Inorganic carbon transport protein	UNKNOWN		64.2838	59.9336	81.5659	77.7701	100.402	65.2465	98.4155	85.7076
VIT_17s0000g05620	Integral membrane HPP family protein	UNKNOWN		5.37504	4.54823	7.24634	7.24138	9.26259	4.86692	7.60222	7.43391
VIT_17s0000g02440	Integral membrane protein	UNKNOWN		12.6197	13.5799	18.7738	15.6149	23.8032	15.0035	21.3682	23.2972
VIT_04s0023g02000	Integral membrane protein-like	UNKNOWN		6.34727	5.1393	7.44721	6.77133	6.27238	4.64739	7.00301	5.5603
VIT_01s0010g03320	Kelch repeat-containing F-box protein	UNKNOWN		5.96617	6.68036	9.05061	6.48826	11.3095	7.32999	12.2881	11.6715
VIT_12s0057g01080	Kelch repeat-containing protein	UNKNOWN		1.52609	1.13448	2.16695	1.75641	4.42618	3.2594	5.14808	4.50271
VIT_17s0000g10130	Kelch repeat-containing protein	UNKNOWN		3.46912	2.99879	4.39927	3.77175	3.98558	3.41724	3.55958	3.93928
VIT_04s0008g00820	KH domain-containing protein	UNKNOWN		49.5963	47.4154	65.4614	51.5376	64.4863	50.1018	61.677	61.9619
VIT_08s0056g01690	LrgB-like family protein	UNKNOWN		57.2741	59.6848	71.9253	65.6987	74.6318	58.6823	79.2053	76.9257
VIT_05s0094g00150	Membrane-associated 30 kDa protein, chloroplast precursor (M30)	UNKNOWN		3.67503	3.11649	4.94248	3.94641	11.7723	8.33428	8.59318	9.00243
VIT_12s0028g02370	Methyltransferase type 11	UNKNOWN		8.87	8.02767	13.2853	11.2423	13.659	8.92623	13.3421	11.0081
VIT_02s0025g02200	Methyltransferase type 11	UNKNOWN		1.96677	1.57884	2.77991	2.76015	2.02909	2.01194	2.1211	2.35714
VIT_17s0000g02250	Monooxygenase	UNKNOWN		8.03954	7.3525	11.1076	8.94244	11.278	8.36853	10.2974	9.99458
VIT_05s0049g00680	No hit	UNKNOWN		6.83976	1.67436	3.15177	4.19047	4.97262	0.976997	1.75778	3.35788
VIT_19s0014g03730	No hit	UNKNOWN		5.01792	4.26435	4.60272	6.02198	6.01157	1.80337	6.8419	3.34909
VIT_05s0049g00750	No hit	UNKNOWN		11.9579	2.20084	5.86781	7.99077	7.72255	1.97978	4.20061	5.59478
VIT_06s0004g01990	No hit	UNKNOWN		25.4735	8.80474	16.7302	18.4643	13.0236	4.83303	9.27262	13.494
VIT_05s0049g00600	No hit	UNKNOWN		52.9688	10.0825	23.5303	33.0847	32.5728	10.3004	17.0647	22.2546
VIT_07s0141g01050	No hit	UNKNOWN		3.7586	1.63919	3.77719	6.3195	8.15663	2.36692	4.70297	3.08653
VIT_05s0049g00690	No hit	UNKNOWN		32.6676	6.176	15.3071	21.0463	20.6858	6.9292	10.9005	13.5274
VIT_12s0028g03790	No hit	UNKNOWN		39.3333	35.9132	52.8378	40.5556	50.093	27.6873	68.8123	59.4095
VIT_05s0049g00770	No hit	UNKNOWN		3.78671	1.66643	5.24363	6.41019	2.54786	1.28697	2.28594	2.96145
VIT_05s0049g00620	No hit	UNKNOWN		25.8636	5.11661	10.852	16.4234	14.0293	5.28135	8.63163	9.28452
VIT_12s0059g02660	No hit	UNKNOWN		0.529334	0.305011	1.01769	0.652103	0.742057	0.335478	0.633293	0.620392
VIT_19s0090g01360	No hit	UNKNOWN		65.4337	24.7097	136.399	55.4394	46.8157	29.9415	55.1957	75.2194
VIT_19s0014g03650	No hit	UNKNOWN		1.74362	1.60725	2.56646	3.06056	5.46091	2.54051	5.4151	4.06556
VIT_06s0004g02650	No hit	UNKNOWN		5.3479	4.03734	7.85261	6.6948	8.01559	4.12135	7.05603	7.69119
VIT_00s2032g00010	No hit	UNKNOWN		13.297	7.70369	15.5395	22.3277	16.4241	8.34318	18.596	10.7854
VIT_03s0017g01710	No hit	UNKNOWN		4.47023	6.47792	8.43076	6.74837	11.5335	6.16306	12.2267	9.14834
VIT_00s2814g00010	No hit	UNKNOWN		6.69933	8.21152	10.5122	7.76003	13.0937	7.28826	12.2956	13.4262
VIT_11s0118g00730	No hit	UNKNOWN		5.55901	2.52622	6.67578	5.49769	4.473	3.04929	7.27493	4.33746
VIT_19s0090g00700	No hit	UNKNOWN		10.6465	8.14263	16.3295	13.7473	12.8809	7.28991	14.4076	11.037
VIT_14s0060g01730	No hit	UNKNOWN		13.2048	14.5387	16.1687	14.3933	17.4763	10.9625	20.0925	18.7867
VIT_02s0012g01350	No hit	UNKNOWN		0.518228	0.165001	1.26921	0.520951	1.62075	0.946562	1.91519	1.23402
VIT_14s0083g00260	No hit	UNKNOWN		44.3463	35.5848	55.0131	48.0089	39.8296	30.8207	67.7812	46.5955
VIT_18s0001g07110	No hit	UNKNOWN		3.37109	2.6162	4.56948	3.83617	3.81864	2.49927	4.09504	4.49042
VIT_19s0014g03310	No hit	UNKNOWN		8.71341	5.45125	10.2068	8.98839	10.8389	7.91116	17.9191	10.0054
VIT_05s0077g01460	No hit	UNKNOWN		0.954798	0.275589	1.11285	0.916913	0.441516	0.345641	0.751384	0.428148
VIT_05s0049g00840	No hit	UNKNOWN		5.50389	2.469	10.3049	11.7656	3.89571	2.20698	3.53775	2.85132
VIT_00s0207g00250	No hit	UNKNOWN		74.1292	65.6411	93.2003	85.4489	114.443	83.6268	141.377	120.135
VIT_04s0008g02680	No hit	UNKNOWN		10.37	10.2926	14.679	11.2722	17.4718	11.3381	17.6077	15.2665
VIT_19s0015g01250	No hit	UNKNOWN		2.57179	2.32069	4.37942	2.84384	5.38896	2.97021	3.24569	4.3853
VIT_05s0049g00780	No hit	UNKNOWN		5.20413	2.06258	9.02324	11.5224	3.70523	2.27139	3.43803	2.77351
VIT_05s0020g00960	No hit	UNKNOWN		4.66171	3.58801	5.11022	6.07248	4.94968	3.78129	6.4396	5.07743
VIT_09s0002g02950	No hit	UNKNOWN		1.66973	0.964588	3.82978	2.11444	4.16851	4.12603	7.86329	5.63159
VIT_13s0064g00670	No hit	UNKNOWN		478.762	519.981	542.7	601.92	789.498	571.988	919.026	739.732
VIT_17s0000g05040	No hit	UNKNOWN		6.35922	5.28496	8.57933	6.50281	15.2179	8.93929	9.08568	12.4309
VIT_06s0061g01550	No hit	UNKNOWN		3.29221	2.23194	4.35759	3.66947	4.22335	3.3376	5.08117	4.31288
VIT_18s0166g00260	No hit	UNKNOWN		127.521	48.432	84.5286	75.2058	106.02	61.7484	52.0321	90.9587
VIT_01s0011g01700	No hit	UNKNOWN		5.04824	4.16894	6.89351	5.41204	6.88409	4.79561	5.84138	6.535
VIT_03s0063g01770	No hit	UNKNOWN		96.7371	72.9296	122.302	95.2825	146.376	95.5293	135.628	101.422
VIT_06s0061g01290	No hit	UNKNOWN		4.98875	3.48316	6.31779	5.44529	4.8956	3.56369	4.87739	4.49941
VIT_06s0009g01410	No hit	UNKNOWN		15.8487	13.6744	20.9538	22.9025	22.6649	19.9781	30.0365	23.9528
VIT_17s0000g04470	No hit	UNKNOWN		5.33441	4.11574	6.62941	3.9911	6.41361	4.33788	4.17376	5.88058
VIT_17s0000g09020	No hit	UNKNOWN		1.34953	0.77593	1.68458	1.33219	1.6317	1.43262	2.11601	1.6644
VIT_18s0166g00250	No hit	UNKNOWN		142.051	70.761	113.987	116.48	123.486	91.6177	102.567	109.284
VIT_04s0023g01690	No hit	UNKNOWN		11.8544	8.97964	14.6452	11.4425	14.9832	12.3781	12.8761	16.193
VIT_15s0024g00740	No hit	UNKNOWN		12.6621	10.4209	12.7159	15.7793	16.4474	15.413	18.1417	20.1476
VIT_01s0011g04840	No hit	UNKNOWN		4.45965	4.39077	8.38627	4.79291	5.76426	5.55718	8.4111	5.40668
VIT_11s0016g04670	No hit	UNKNOWN		12.4249	5.19172	9.43421	14.0242	11.9644	8.8645	10.6862	8.53021
VIT_05s0077g00900	No hit	UNKNOWN		3.35551	1.97017	3.19744	4.15944	8.0114	6.94791	6.91253	9.29846
VIT_16s0098g00270	No hit	UNKNOWN		17.5485	17.3367	21.5629	18.9099	24.5778	26.2762	32.1511	24.5428
VIT_02s0012g01870	No hit	UNKNOWN		5.8461	4.45886	8.72192	9.49513	10.8139	9.141	9.20539	8.12034
VIT_05s0049g00550	No hit	UNKNOWN		1.67456	0.423098	1.92066	1.25195	1.16227	1.33833	1.45571	1.44899
VIT_16s0039g02430	No hit	UNKNOWN		0.464193	0.48688	1.09973	0.603023	0.678698	0.647479	0.674423	0.514694
VIT_15s0024g00800	No hit	UNKNOWN		18.7805	22.7523	23.84	20.5168	19.5072	19.52	28.1902	23.2011
VIT_01s0026g02040	No hit	UNKNOWN		1.83167	1.50386	2.97113	2.39827	2.06071	2.36247	2.86846	1.99558
VIT_09s0002g00410	No hit	UNKNOWN		16.3515	12.2552	8.52831	14.2418	6.2407	6.97825	7.81854	10.2418
VIT_19s0090g01090	No hit	UNKNOWN		2.83618	2.57294	3.08309	2.77482	4.10394	2.72455	2.00928	3.01398
VIT_06s0004g07930	Nucleotidyltransferase family	UNKNOWN		3.80509	3.32601	6.8917	4.08636	4.0993	2.69056	4.70111	3.94231
VIT_12s0035g01050	Octicosapeptide/Phox/Bem1p (PB1) domain-containing protein	UNKNOWN		2.21387	1.44692	2.94758	2.71444	1.7553	0.850279	1.81947	1.92026
VIT_00s0203g00140	Octicosapeptide/Phox/Bem1p (PB1) domain-containing protein	UNKNOWN		5.01838	4.05385	6.67529	5.47284	7.61929	4.69134	7.47039	8.55715
VIT_00s0203g00150	Octicosapeptide/Phox/Bem1p (PB1) domain-containing protein	UNKNOWN		4.98863	3.90383	6.15993	4.81394	8.92008	6.7592	10.6065	12.1111
VIT_18s0001g12490	O-methyltransferase	UNKNOWN		81.2119	72.8437	112.65	104.114	121.62	107.856	136.974	121.254
VIT_18s0001g01430	Oxidoreductase N-terminal domain-containing	UNKNOWN		22.3225	15.166	23.6464	30.0135	24.4093	18.1368	29.3928	22.2737
VIT_05s0077g01080	PAPA-1-like family protein	UNKNOWN		0.792123	0.728583	1.16136	1.41345	0.964131	0.652507	1.09913	0.839842
VIT_19s0014g03320	Peroxisomal membrane protein	UNKNOWN		227.053	225.343	272.146	243.343	322.805	235.479	329.509	321.48
VIT_13s0019g00490	PHD zinc finger protein	UNKNOWN		12.5732	11.0152	15.9788	13.4965	16.0471	11.933	14.005	15.858
VIT_18s0001g05040	Pollen Ole e 1 allergen and extensin	UNKNOWN		78.1627	78.0875	111.028	115.751	92.6309	88.0439	128.676	93.9222
VIT_08s0058g01430	PRC-barrel	UNKNOWN		6.43721	6.11255	8.42979	7.28096	10.9925	7.18824	9.63196	9.22181
VIT_02s0025g00150	PRLI-interacting factor G	UNKNOWN		0.571245	0.376993	0.49223	0.626105	0.490599	0.323434	0.748156	0.551449
VIT_13s0084g00160	Proline-rich family protein	UNKNOWN		163.011	158.518	182.02	199.916	191.46	156.766	218.716	189.164
VIT_04s0008g06690	Proton gradient regulation 3	UNKNOWN		13.308	12.7858	16.1795	14.1336	21.9396	18.4764	23.2778	22.7683
VIT_05s0020g01740	RanGAP1 interacting protein	UNKNOWN		1.17634	0.849798	1.36361	1.23608	2.34656	1.69441	1.88417	1.84858
VIT_07s0031g00610	Remorin	UNKNOWN		10.769	10.0176	14.6939	14.9041	11.7423	10.7144	13.4152	12.1697
VIT_17s0053g00630	Rhodanese domain containing protein	UNKNOWN		1.44952	1.42751	2.58736	2.14818	2.55054	2.0646	3.1803	2.32258
VIT_16s0098g01280	Rhodanese domain-containing protein	UNKNOWN		40.0877	40.8168	47.0245	47.3298	63.107	51.0343	64.6803	59.165
VIT_15s0048g02560	Ribonucleoprotein, chloroplast 33 kDa	UNKNOWN		21.7875	21.6233	27.1065	24.8172	36.0494	22.0625	29.5669	29.7357
VIT_13s0106g00500	RNA recognition motif (RRM)-containing protein	UNKNOWN		9.67948	9.421	13.2333	12.924	16.3906	14.5339	20.6647	16.4602
VIT_17s0053g00770	RNA recognition motif (RRM)-containing protein	UNKNOWN		4.2805	3.10879	4.78272	4.84334	11.6031	10.9569	16.3743	10.8119
VIT_02s0025g02190	Short-chain dehydrogenase/reductase	UNKNOWN		0.362016	0.295157	0.427468	0.375719	0.635816	0.129059	0.52502	0.604909
VIT_05s0094g00770	Short-chain dehydrogenase/reductase (SDR)	UNKNOWN		2.46059	1.88283	3.0415	1.75425	7.25681	4.05281	4.05441	8.13547
VIT_02s0012g00290	S-ribonuclease binding protein SBP1	UNKNOWN		7.39628	6.03057	9.95646	7.56501	12.4414	9.97738	12.9002	13.5259
VIT_00s0561g00020	Stem-specific protein TSJT1	UNKNOWN		1.18256	1.27632	1.99787	1.53479	3.96907	0.626523	1.70633	1.27138
VIT_00s0586g00030	Stem-specific protein TSJT1	UNKNOWN		1.35037	1.73358	2.75792	2.21763	4.62341	0.720037	1.87471	1.38336
VIT_12s0057g01400	Steroid nuclear receptor, ligand-binding	UNKNOWN		1.89821	1.47279	2.81431	1.53783	3.45147	2.17382	2.11696	2.73168
VIT_06s0004g00600	SUB1 (short under blue light 1)	UNKNOWN		4.68572	3.74412	5.23275	5.41991	4.3412	3.43095	4.3087	4.72193
VIT_18s0001g11120	Ternary complex factor MIP1	UNKNOWN		2.94637	2.64722	3.86621	3.72591	4.94835	2.74478	3.04272	3.7398
VIT_13s0067g02550	Transcription factor related	UNKNOWN		2.61638	2.48343	2.71721	3.22306	4.06253	1.94776	2.39927	3.18718
VIT_01s0137g00360	Transducin family protein / WD-40 repeat	UNKNOWN		9.46019	5.53795	6.33132	8.53753	5.91604	5.15163	5.59835	4.34433
VIT_00s0471g00010	U-box domain-containing protein	UNKNOWN		1.24688	0.92035	2.11789	1.48187	1.64496	1.12412	2.24595	1.85562
VIT_18s0001g08790	U-box domain-containing protein	UNKNOWN		2.9817	2.52377	3.92528	3.70807	4.75403	3.88568	5.56549	4.87486
VIT_03s0063g00180	U-box domain-containing protein	UNKNOWN		13.7827	11.7964	21.1649	19.7916	17.1432	17.0562	24.5609	20.1592
VIT_14s0066g01500	UDP-glucoronosyl and UDP-glucosyl transferase	UNKNOWN		6.62567	5.93269	8.43543	8.75834	8.02082	5.57567	12.1022	8.50951
VIT_14s0066g01490	UDP-glucoronosyl and UDP-glucosyl transferase	UNKNOWN		5.10439	3.65484	5.54301	5.71296	5.38978	4.21107	7.53281	5.81716
VIT_00s1350g00030	Unknown	UNKNOWN		1.18818	0.22649	1.55874	0.786783	0.680304	0.132567	0.564903	1.07262
VIT_14s0066g00300	Unknown	UNKNOWN		2.41723	1.53735	3.16835	3.24721	3.04318	1.20409	4.33862	3.52401
VIT_14s0068g01790	Unknown	UNKNOWN		1.91601	3.50185	6.93984	3.51366	5.45108	1.66689	4.52278	2.81799
VIT_06s0004g00960	Unknown	UNKNOWN		2.86398	0.896207	2.04734	3.67248	1.28855	0.65875	1.49919	1.57101
VIT_18s0001g08690	Unknown	UNKNOWN		0.805209	0.535551	1.42225	1.31882	1.1476	0.573164	1.29342	1.25023
VIT_03s0088g00300	Unknown	UNKNOWN		0.480602	0.439604	1.1821	0.975337	1.29283	0.634452	1.50991	1.28147
VIT_07s0151g00800	Unknown	UNKNOWN		2.98734	1.76011	4.20288	3.34522	6.28386	3.27523	8.65253	5.91344
VIT_15s0046g01380	Unknown	UNKNOWN		1.04966	0.355849	1.23942	1.43282	2.5775	0.953626	1.64716	1.76731
VIT_01s0127g00340	Unknown	UNKNOWN		8.68315	9.28363	13.7562	9.00065	18.6453	8.93381	20.5432	16.8799
VIT_11s0016g05800	Unknown	UNKNOWN		0.714681	0.761185	0.821711	1.25348	1.20018	0.61027	1.44064	1.17716
VIT_09s0002g07220	Unknown	UNKNOWN		3.14438	3.61079	4.45053	4.69256	4.97017	2.3936	4.518	5.11332
VIT_14s0060g00250	Unknown	UNKNOWN		2.61917	1.92811	3.046	2.86114	5.50669	2.31908	3.87868	4.20623
VIT_05s0077g01030	Unknown	UNKNOWN		2.04461	1.17816	2.37467	2.02395	4.69622	2.12925	3.77011	3.91691
VIT_05s0094g00880	Unknown	UNKNOWN		3.84107	3.03333	7.08894	6.65882	6.09215	3.34911	7.2766	5.3881
VIT_04s0008g06060	Unknown	UNKNOWN		3.65593	4.32745	7.0851	4.95199	8.99048	5.11803	10.7629	8.48295
VIT_01s0011g03360	Unknown	UNKNOWN		3.72536	1.88049	2.02338	2.88877	4.20556	1.69207	2.00703	2.85862
VIT_08s0007g02990	Unknown	UNKNOWN		0.370438	0.306042	0.612058	0.38162	1.28216	0.709077	1.0787	1.37039
VIT_01s0010g03330	Unknown	UNKNOWN		5.43395	4.3026	5.99827	4.6582	7.16863	4.33985	7.13293	8.50371
VIT_00s0216g00070	Unknown	UNKNOWN		0.676259	0.366732	0.888432	0.549466	0.744656	0.472037	0.891599	0.767328
VIT_06s0004g05110	Unknown	UNKNOWN		14.6334	11.5407	19.121	19.5704	24.3945	14.7815	26.3364	21.5135
VIT_19s0014g05110	Unknown	UNKNOWN		11.1575	9.62195	15.8935	14.939	15.1085	9.24075	16.0368	13.3854
VIT_18s0001g09010	Unknown	UNKNOWN		1.19687	0.971996	1.52974	1.14517	1.29937	0.887155	1.85181	1.08655
VIT_13s0047g00720	Unknown	UNKNOWN		1.3779	1.34115	2.41936	1.93851	3.66042	1.89901	2.22327	2.96583
VIT_07s0129g00130	Unknown	UNKNOWN		2.37799	1.72918	2.50327	2.70903	3.44453	2.07481	3.42972	2.50398
VIT_18s0001g02730	Unknown	UNKNOWN		0.758693	0.565541	1.19544	0.883414	2.00185	1.25921	2.04293	1.64443
VIT_11s0016g02260	Unknown	UNKNOWN		4.13025	3.00386	5.62337	3.85906	8.94191	4.74457	5.19363	7.15849
VIT_00s2705g00010	Unknown	UNKNOWN		11.18	8.31037	14.5268	14.3048	14.528	11.5878	20.2069	16.9302
VIT_04s0008g01250	Unknown	UNKNOWN		11.9531	9.58196	18.0536	15.5217	11.0488	7.65257	12.3814	10.6121
VIT_04s0023g01550	Unknown	UNKNOWN		45.6394	39.9182	60.6386	65.1163	74.1808	59.218	100.526	78.8133
VIT_14s0083g00410	Unknown	UNKNOWN		20.1455	16.1417	23.295	17.9001	26.8383	21.1533	33.4542	29.7489
VIT_13s0067g03730	Unknown	UNKNOWN		16.599	13.1238	25.5842	21.0596	29.5737	23.5655	36.8127	31.4369
VIT_03s0132g00290	Unknown	UNKNOWN		2.94574	2.30456	4.0826	3.84786	2.94341	2.23854	3.53159	2.7945
VIT_00s0271g00100	Unknown	UNKNOWN		11.2792	8.76936	13.5369	14.7458	13.2914	10.8105	17.068	14.1057
VIT_00s0229g00100	Unknown	UNKNOWN		0.856675	0.452732	0.87784	0.735573	1.18317	0.771136	0.915932	0.976809
VIT_06s0004g02290	Unknown	UNKNOWN		20.0549	17.3364	23.5641	24.2689	21.7978	16.8988	23.1156	22.1901
VIT_00s0445g00040	Unknown	UNKNOWN		0.832198	0.660161	1.40826	1.18529	1.59631	1.15655	1.46691	1.5127
VIT_00s2171g00010	Unknown	UNKNOWN		3.32091	2.39093	4.55651	3.59796	4.17716	2.80106	3.65764	2.56332
VIT_06s0061g00740	Unknown	UNKNOWN		1.84572	1.44353	2.33204	1.87623	3.058	2.17719	2.08671	2.54345
VIT_09s0002g06800	Unknown	UNKNOWN		7.22819	7.10913	9.34697	9.13335	12.4274	12.4777	16.922	13.7705
VIT_14s0083g00230	Unknown	UNKNOWN		3.25675	2.33587	3.83824	2.95743	4.45854	3.1619	2.82888	3.39129
VIT_07s0151g00730	Unknown	UNKNOWN		4.97614	5.15813	8.24877	5.40453	6.93657	5.97161	6.7642	6.36917
VIT_00s0445g00030	Unknown	UNKNOWN		1.73387	0.994288	1.97031	1.59027	2.01322	1.9853	2.08959	2.20275
VIT_15s0024g00860	Unknown	UNKNOWN		5.01772	5.52684	6.883	5.14721	7.58428	6.73741	6.08128	7.09222
VIT_13s0019g01800	Unknown	UNKNOWN		2.01915	1.49982	2.72375	1.68567	3.43068	2.74874	2.32563	2.64888
VIT_15s0024g00200	Unknown	UNKNOWN		0.292646	0.447455	0.56826	0.36435	0.32624	0.170261	0.672141	0.527291
VIT_00s0265g00090	Unknown protein	UNKNOWN		0.442433	0.0905528	0.643519	0.479882	0.356345	0.00715888	0.104536	0.137713
VIT_04s0044g00970	Unknown protein	UNKNOWN		0.610874	0.207692	0.945707	0.621002	0.426561	0.13927	0.974766	0.670054
VIT_18s0001g05580	Unknown protein	UNKNOWN		0.665778	0.265797	0.374152	0.473522	2.1208	0.752291	2.19783	2.22014
VIT_17s0000g02600	Unknown protein	UNKNOWN		2.84389	1.83586	3.52019	3.2461	4.64225	1.65919	5.42468	3.56872
VIT_17s0000g09400	Unknown protein	UNKNOWN		0.81637	0.281318	0.730796	0.988017	2.56871	0.967608	2.06722	1.88031
VIT_07s0005g01050	Unknown protein	UNKNOWN		3.12905	1.97388	3.76988	2.68981	3.82527	1.69366	3.26417	3.33579
VIT_10s0003g01310	Unknown protein	UNKNOWN		1.5134	1.35307	1.41892	1.13247	2.111	1.01843	2.3684	1.74583
VIT_12s0059g00600	Unknown protein	UNKNOWN		3.05789	2.5383	4.50467	4.20999	4.47231	2.08518	4.26221	3.81439
VIT_09s0054g01760	Unknown protein	UNKNOWN		7.47659	4.7062	12.9504	10.6021	15.3305	8.24206	19.2307	14.4872
VIT_04s0008g05520	Unknown protein	UNKNOWN		3.64036	1.82074	4.26103	3.92135	5.52819	3.02243	6.59621	5.46079
VIT_09s0018g01680	Unknown protein	UNKNOWN		2.16849	2.38228	2.88909	3.05567	3.56105	1.80378	3.66099	3.0605
VIT_04s0043g00850	Unknown protein	UNKNOWN		1.84192	1.43241	2.52765	2.59501	2.92831	1.67275	3.67985	2.89625
VIT_17s0000g06680	Unknown protein	UNKNOWN		4.59621	3.28542	7.24307	6.46624	11.1635	5.09493	10.1487	7.16381
VIT_00s1543g00010	Unknown protein	UNKNOWN		17.1368	13.2298	22.5105	20.7116	29.2161	16.4722	33.882	28.8723
VIT_00s0194g00160	Unknown protein	UNKNOWN		16.7568	13.0154	22.0427	20.5913	28.9281	16.4613	33.8402	29.0656
VIT_15s0048g00910	Unknown protein	UNKNOWN		11.4232	9.70539	13.5692	14.847	12.6402	6.65061	13.1355	11.2936
VIT_02s0025g01090	Unknown protein	UNKNOWN		25.0415	22.9234	31.7823	29.1104	63.6386	38.5541	73.7522	75.6287
VIT_01s0011g05820	Unknown protein	UNKNOWN		1.97949	2.06576	3.76808	3.39105	4.32895	2.38222	5.36418	3.25678
VIT_11s0016g05430	Unknown protein	UNKNOWN		74.6549	51.5115	60.4694	75.3554	130.116	63.3542	106.677	105.993
VIT_13s0064g00900	Unknown protein	UNKNOWN		15.3198	10.5172	18.3314	18.4357	22.718	12.0042	21.1011	21.0999
VIT_12s0028g00040	Unknown protein	UNKNOWN		2.11098	0.947313	1.91204	2.30046	4.28325	2.76868	6.28703	4.09359
VIT_02s0033g01340	Unknown protein	UNKNOWN		1.98329	1.34849	2.48757	2.15758	3.10906	1.85346	3.47129	3.17847
VIT_15s0048g02780	Unknown protein	UNKNOWN		4.21487	4.02585	6.66525	5.0538	6.86104	4.97532	11.6472	7.52484
VIT_01s0010g00510	Unknown protein	UNKNOWN		1.27355	0.730854	1.99012	1.81754	1.21873	0.651768	1.28483	0.88899
VIT_00s0179g00320	Unknown protein	UNKNOWN		14.6604	11.6471	23.1172	16.168	22.9136	16.3174	35.0634	26.6921
VIT_16s0100g00330	Unknown protein	UNKNOWN		7.85783	6.82858	11.2161	10.2124	18.4586	10.9007	20.2767	17.4913
VIT_08s0056g00140	Unknown protein	UNKNOWN		21.0545	15.0038	26.1749	20.5529	41.8862	24.4026	45.1622	36.6688
VIT_07s0129g00370	Unknown protein	UNKNOWN		3.68173	2.92843	5.24584	3.41562	7.75294	4.58774	7.2327	8.25719
VIT_16s0039g01540	Unknown protein	UNKNOWN		5.74714	5.12541	6.5389	7.40614	5.35235	3.98937	8.15313	6.49824
VIT_09s0054g00840	Unknown protein	UNKNOWN		7.53974	6.16774	11.126	9.45636	9.07915	6.37841	13.2525	9.60637
VIT_08s0007g00520	Unknown protein	UNKNOWN		11.8298	9.92764	15.3258	16.1121	15.2658	8.72529	15.4371	12.9041
VIT_05s0077g01290	Unknown protein	UNKNOWN		16.327	12.8153	20.7339	16.905	20.5445	12.6254	21.8199	20.1995
VIT_14s0128g00030	Unknown protein	UNKNOWN		3.42409	3.31538	6.31783	4.99341	5.83255	3.21602	5.14469	4.95811
VIT_18s0001g12090	Unknown protein	UNKNOWN		1.92059	1.65313	2.47426	2.36252	3.81347	2.10116	3.26567	3.33036
VIT_05s0020g02810	Unknown protein	UNKNOWN		2.67082	2.06448	3.37167	2.39269	4.86221	3.01521	4.21452	5.83546
VIT_06s0080g00930	Unknown protein	UNKNOWN		0.89769	0.915572	1.31188	0.98581	1.97203	1.19967	2.15832	1.79928
VIT_15s0046g01410	Unknown protein	UNKNOWN		5.94972	4.06538	8.18129	7.01809	9.41374	5.4782	8.91575	8.49035
VIT_15s0021g02070	Unknown protein	UNKNOWN		7.83694	4.87543	9.63783	6.06552	9.84582	7.28979	15.2528	10.4864
VIT_18s0001g14250	Unknown protein	UNKNOWN		21.1437	16.7084	33.1844	23.6189	27.4464	17.2995	29.1903	27.328
VIT_10s0003g04480	Unknown protein	UNKNOWN		3.6744	3.20993	4.83029	4.42137	3.81509	2.50192	4.15986	4.12551
VIT_05s0020g02920	Unknown protein	UNKNOWN		0.713164	0.712022	1.85747	0.92028	1.16686	0.705506	1.20221	1.02414
VIT_05s0020g02770	Unknown protein	UNKNOWN		121.468	120.823	136.244	110.367	219.132	131.874	208.023	205.268
VIT_00s0179g00360	Unknown protein	UNKNOWN		1.93695	2.0732	2.58139	1.79236	3.41718	2.25452	3.52868	3.84187
VIT_19s0014g05220	Unknown protein	UNKNOWN		12.9918	10.9191	18.7087	15.2774	17.6427	11.6485	21.8531	16.1863
VIT_07s0005g01190	Unknown protein	UNKNOWN		1.95533	1.66997	2.72842	2.1578	3.26143	1.95981	2.78796	3.30576
VIT_04s0008g03760	Unknown protein	UNKNOWN		7.82605	5.48473	9.94563	9.12985	14.1698	8.27573	13.1376	12.1783
VIT_06s0004g00430	Unknown protein	UNKNOWN		6.73713	5.48674	8.2653	5.93621	11.6091	6.67413	9.76918	10.3003
VIT_16s0050g01440	Unknown protein	UNKNOWN		3.72186	3.14542	4.6068	4.1464	7.16294	4.39834	6.77765	6.83755
VIT_17s0000g02120	Unknown protein	UNKNOWN		2.07751	1.58359	3.18455	3.22787	6.77995	4.55576	8.52529	5.89359
VIT_14s0068g00280	Unknown protein	UNKNOWN		17.4369	15.5551	25.5741	22.3311	37.4939	25.8768	45.3349	37.2117
VIT_01s0026g00670	Unknown protein	UNKNOWN		9.85548	7.53896	17.0261	13.7264	9.15781	6.25186	11.4967	8.23083
VIT_01s0026g01540	Unknown protein	UNKNOWN		2.70644	2.7758	4.27714	4.36459	3.62398	2.54927	4.18697	3.92651
VIT_11s0118g00630	Unknown protein	UNKNOWN		16.7515	13.0944	20.3412	19.6986	22.9014	14.7863	22.764	22.3232
VIT_11s0206g00150	Unknown protein	UNKNOWN		2.41126	2.12524	4.82744	3.29029	3.63585	2.52109	4.53158	3.37726
VIT_01s0010g00940	Unknown protein	UNKNOWN		16.2462	15.5467	23.6711	20.3798	28.0111	16.8112	23.252	25.7017
VIT_19s0090g00490	Unknown protein	UNKNOWN		7.38441	7.1155	9.55547	9.94036	13.0497	9.14947	15.8107	12.9382
VIT_15s0046g02870	Unknown protein	UNKNOWN		13.9085	11.9995	18.0662	15.0186	18.4977	11.9282	19.0041	16.8994
VIT_01s0137g00740	Unknown protein	UNKNOWN		1.96513	1.56289	2.80136	2.18234	6.48594	3.65029	5.33206	4.82734
VIT_16s0098g01750	Unknown protein	UNKNOWN		1.78135	1.02525	2.04969	1.7856	2.19078	1.34282	1.90197	2.02066
VIT_05s0062g01030	Unknown protein	UNKNOWN		4.64229	3.66838	5.56397	5.5049	8.153	5.35971	8.23332	7.95781
VIT_08s0040g03230	Unknown protein	UNKNOWN		19.7776	17.0354	27.1596	21.3186	52.1884	32.2877	46.4431	48.0055
VIT_09s0002g08980	Unknown protein	UNKNOWN		2.57198	1.924	3.27396	2.76927	1.83916	1.7477	3.60714	2.45913
VIT_01s0026g00730	Unknown protein	UNKNOWN		4.6527	4.46811	8.32166	7.01438	8.86941	6.09306	10.9765	7.69901
VIT_13s0067g02560	Unknown protein	UNKNOWN		361.966	247.727	365.733	364.404	629.594	403.544	622.253	566.996
VIT_16s0039g02680	Unknown protein	UNKNOWN		2.88494	3.01312	3.37635	3.40326	3.36574	2.36277	3.59025	3.69241
VIT_01s0011g00460	Unknown protein	UNKNOWN		20.4387	16.1472	29.1168	24.8417	22.4646	15.7621	24.549	23.6079
VIT_13s0074g00590	Unknown protein	UNKNOWN		8.35677	6.19765	10.7436	8.93589	9.98762	7.05717	10.3051	11.3169
VIT_01s0150g00280	Unknown protein	UNKNOWN		9.45121	8.45208	12.52	10.4357	10.7264	7.72295	13.4154	10.3845
VIT_06s0009g03260	Unknown protein	UNKNOWN		55.9378	51.6508	65.9731	63.7813	95.766	65.4233	106.483	89.5686
VIT_03s0063g02530	Unknown protein	UNKNOWN		8.71161	6.04045	11.9323	8.26636	10.1279	6.69784	9.5063	10.0088
VIT_05s0094g00820	Unknown protein	UNKNOWN		38.4689	39.6687	47.7897	43.2914	67.7882	43.4204	60.5121	63.2666
VIT_04s0023g00360	Unknown protein	UNKNOWN		3.10708	3.16678	4.72278	4.01941	3.56403	2.72908	4.97892	3.49512
VIT_07s0129g00050	Unknown protein	UNKNOWN		3.36231	2.93522	3.59938	4.04135	3.90534	2.51571	4.07918	3.09596
VIT_04s0008g01320	Unknown protein	UNKNOWN		10.3985	12.4909	15.6167	13.8991	21.6895	14.3023	22.9205	18.3826
VIT_04s0008g05460	Unknown protein	UNKNOWN		4.33053	4.26845	4.95022	4.91415	7.26455	4.37517	5.56085	6.30536
VIT_06s0004g05790	Unknown protein	UNKNOWN		2.03587	1.20444	2.85729	2.3079	2.18999	1.64154	2.6517	2.33525
VIT_02s0025g01470	Unknown protein	UNKNOWN		49.2275	47.5581	72.2062	64.7215	75.9763	56.2065	92.6856	76.3951
VIT_00s2377g00010	Unknown protein	UNKNOWN		87.9436	78.8014	106.501	102.982	142.101	96.2737	138.517	136.804
VIT_11s0118g00590	Unknown protein	UNKNOWN		12.9971	12.4239	19.4278	16.5859	18.0005	11.2002	15.3306	14.9848
VIT_00s0227g00150	Unknown protein	UNKNOWN		48.3218	42.1403	58.1597	55.8147	69.6892	47.5756	66.0488	69.0914
VIT_06s0004g06060	Unknown protein	UNKNOWN		2.9458	3.28451	4.02306	3.81108	3.68442	2.85148	4.67966	3.90273
VIT_13s0064g00380	Unknown protein	UNKNOWN		0.999461	0.778907	1.42525	1.17727	1.61989	1.16077	1.78294	1.57516
VIT_16s0039g00350	Unknown protein	UNKNOWN		3.20063	3.20531	3.51391	3.71056	4.81004	3.40191	5.10051	4.65211
VIT_07s0005g00960	Unknown protein	UNKNOWN		4.01404	3.74005	5.76197	4.85147	5.0978	3.74267	5.82226	5.08699
VIT_04s0023g03290	Unknown protein	UNKNOWN		21.7665	25.2299	27.8726	27.6716	38.9254	30.6011	51.6319	40.1129
VIT_01s0026g01040	Unknown protein	UNKNOWN		11.9328	11.0957	16.1772	14.0681	21.1497	15.2262	21.534	22.0095
VIT_04s0023g00720	Unknown protein	UNKNOWN		48.0535	42.2923	58.6742	55.4409	81.2457	55.2716	77.6138	74.1492
VIT_17s0000g03300	Unknown protein	UNKNOWN		4.51587	3.72609	5.04973	5.13013	5.31948	4.01988	6.08076	5.45816
VIT_01s0026g01930	Unknown protein	UNKNOWN		104.135	92.8496	125.897	116.182	122.18	90.2922	137.027	119.296
VIT_16s0050g00110	Unknown protein	UNKNOWN		1.7364	1.15239	2.40051	1.71503	2.79998	1.83389	2.40861	2.47708
VIT_16s0039g02440	Unknown protein	UNKNOWN		0.321177	0.253349	0.648294	0.413827	0.4161	0.237427	0.362924	0.214483
VIT_18s0001g05790	Unknown protein	UNKNOWN		14.8579	12.4118	19.0671	17.8742	16.0672	12.1481	20.0728	14.6548
VIT_11s0037g00830	Unknown protein	UNKNOWN		9.24896	7.43405	12.5658	11.4091	29.3911	20.091	29.4322	25.1442
VIT_06s0004g01680	Unknown protein	UNKNOWN		5.63499	5.50794	5.3345	6.52625	8.9585	6.66082	9.7169	8.90559
VIT_14s0108g01350	Unknown protein	UNKNOWN		49.4476	50.7505	72.4835	59.8513	73.3838	52.3533	73.5981	68.9108
VIT_17s0000g05650	Unknown protein	UNKNOWN		69.2747	62.6612	78.9674	73.9191	105.859	78.4866	113.217	104.047
VIT_03s0038g03970	Unknown protein	UNKNOWN		32.7935	31.6428	45.7005	43.8164	40.021	29.5687	43.1754	38.0651
VIT_13s0067g01340	Unknown protein	UNKNOWN		125.051	121.175	155.731	147.713	133.466	104.07	160.643	131.66
VIT_01s0010g03880	Unknown protein	UNKNOWN		25.2032	30.0612	33.9885	31.115	30.9918	24.6244	35.6327	33.5378
VIT_02s0012g01180	Unknown protein	UNKNOWN		21.4114	21.5597	25.3514	23.4899	29.3566	23.7259	34.8149	32.0065
VIT_00s0349g00020	Unknown protein	UNKNOWN		7.0174	6.384	8.46551	8.66386	24.0912	18.4101	26.4088	24.0867
VIT_03s0091g00230	Unknown protein	UNKNOWN		109.166	88.1159	155.329	108.299	124.179	91.5005	131.922	113.147
VIT_14s0030g01650	Unknown protein	UNKNOWN		110.806	102.905	125.258	120.874	114.802	89.6949	132.312	114.123
VIT_03s0091g00850	Unknown protein	UNKNOWN		15.1304	12.8009	17.1474	16.5996	14.0003	11.1077	16.8422	13.7326
VIT_19s0090g01750	Unknown protein	UNKNOWN		25.2547	23.1603	26.5872	28.6387	36.807	29.3605	44.4699	36.2732
VIT_07s0129g00470	Unknown protein	UNKNOWN		95.8784	83.5675	110.156	104.564	112.775	77.8993	100.491	98.3259
VIT_16s0050g00680	Unknown protein	UNKNOWN		11.8891	9.83339	14.5227	12.8164	20.4662	14.7718	19.631	18.8866
VIT_09s0018g02110	Unknown protein	UNKNOWN		3.66171	3.42283	5.24225	5.25698	6.08983	4.46646	5.83448	5.90602
VIT_01s0150g00540	Unknown protein	UNKNOWN		0.911473	0.738995	1.612	1.61694	1.07414	0.766721	1.31339	0.673131
VIT_01s0011g00850	Unknown protein	UNKNOWN		160.736	142.575	187.716	180.414	176.204	118.703	150.665	146.659
VIT_05s0077g00110	Unknown protein	UNKNOWN		10.7244	10.5996	15.0057	13.3452	16.7347	12.4687	17.7463	15.1582
VIT_17s0000g05250	Unknown protein	UNKNOWN		101.99	98.1963	117.304	127.302	149.439	119.299	172.819	152.468
VIT_16s0050g01470	Unknown protein	UNKNOWN		9.2291	9.09715	12.4457	10.3869	17.0731	13.0238	17.4136	17.0716
VIT_09s0018g00290	Unknown protein	UNKNOWN		51.0761	49.7578	63.8835	57.3737	62.8494	49.2578	67.3791	64.7272
VIT_16s0022g01740	Unknown protein	UNKNOWN		1.76402	1.49067	2.31444	2.24688	2.21155	1.89473	2.98703	2.2997
VIT_06s0061g00330	Unknown protein	UNKNOWN		13.5043	12.7258	15.9146	16.885	18.5213	14.9356	21.2456	19.2208
VIT_02s0025g04710	Unknown protein	UNKNOWN		90.1441	92.9735	105.521	101.656	140.008	101.075	128.051	129.962
VIT_15s0021g01550	Unknown protein	UNKNOWN		5.23168	4.26742	7.01511	5.79758	10.0844	7.19407	9.66945	8.51048
VIT_02s0025g03940	Unknown protein	UNKNOWN		3.48279	2.48717	4.81102	3.68994	7.19686	4.84678	5.12476	6.61482
VIT_08s0007g03370	Unknown protein	UNKNOWN		28.49	19.786	34.9369	29.7875	34.2803	26.9271	38.2436	32.0892
VIT_00s0779g00010	Unknown protein	UNKNOWN		19.6691	13.9349	17.9809	19.2706	19.6923	13.9278	17.4459	16.7613
VIT_07s0005g02400	Unknown protein	UNKNOWN		14.5055	13.8578	17.1927	16.268	15.7039	12.8089	18.1254	15.5489
VIT_05s0020g02240	Unknown protein	UNKNOWN		134.78	113.356	165.258	136.941	166.861	130.292	177.551	156.944
VIT_06s0004g04910	Unknown protein	UNKNOWN		3.7559	3.27725	5.07175	3.37244	10.5955	7.32965	7.59941	9.95496
VIT_14s0068g02200	Unknown protein	UNKNOWN		12.8007	13.0079	19.7298	15.6607	17.486	13.7334	18.0316	16.9446
VIT_15s0046g01470	Unknown protein	UNKNOWN		177.85	194.859	212.693	228.45	209.458	166.507	233.668	192.759
VIT_16s0050g00710	Unknown protein	UNKNOWN		42.3196	40.7372	58.4249	50.7528	85.5387	74.7742	109.042	90.1997
VIT_13s0019g01750	Unknown protein	UNKNOWN		36.3267	34.8308	46.0593	43.8663	35.8667	32.246	47.6372	39.1643
VIT_14s0030g00430	Unknown protein	UNKNOWN		36.9363	32.5171	47.6314	43.406	35.8422	29.3845	40.1979	35.4594
VIT_07s0005g01830	Unknown protein	UNKNOWN		35.9948	28.8676	40.5794	38.9218	38.3177	30.1631	40.044	36.0432
VIT_12s0028g00520	Unknown protein	UNKNOWN		47.4939	40.4271	53.9737	50.7357	59.4501	50.12	66.8507	62.1773
VIT_06s0004g08380	Unknown protein	UNKNOWN		91.0207	101.08	121.942	116.614	101.763	86.3054	122.256	99.93
VIT_01s0026g02100	Unknown protein	UNKNOWN		13.3408	10.9461	17.2678	14.8592	14.4582	14.1288	20.9075	17.3336
VIT_08s0007g08170	Unknown protein	UNKNOWN		13.4508	14.129	14.8593	14.1501	20.8496	17.1189	24.0839	18.8739
VIT_13s0019g00700	Unknown protein	UNKNOWN		2.55581	2.3105	3.65813	2.21765	4.45121	2.92677	2.54186	3.90543
VIT_05s0049g00140	Unknown protein	UNKNOWN		14.4037	11.7619	20.9484	17.3021	15.2824	14.6191	21.6428	17.2391
VIT_10s0116g00390	Unknown protein	UNKNOWN		16.7241	17.267	18.9901	20.4784	22.1415	19.3572	25.8834	23.4619
VIT_16s0050g02240	Unknown protein	UNKNOWN		207.308	219.763	237.284	241.913	286.065	229.537	287.754	269.879
VIT_14s0068g01020	Unknown protein	UNKNOWN		75.9428	74.4258	91.0161	98.3097	98.0481	84.4239	116.607	94.6495
VIT_07s0005g04900	Unknown protein	UNKNOWN		28.4485	26.7721	37.3659	33.2591	34.3205	28.3837	34.7598	34.8386
VIT_02s0025g01520	Unknown protein	UNKNOWN		11.7674	10.1274	14.968	11.7659	21.4624	14.3805	13.1066	18.0019
VIT_14s0036g01060	Unknown protein	UNKNOWN		10.7852	8.97131	12.7616	10.4124	16.2257	12.411	13.5888	15.4628
VIT_17s0000g03820	Unknown protein	UNKNOWN		103.636	109.335	127.66	134.085	118.103	100.34	133.729	114.128
VIT_15s0021g02460	Unknown protein	UNKNOWN		14.0489	13.0973	15.766	14.8452	13.4472	11.759	16.418	12.9718
VIT_03s0017g02300	Unknown protein	UNKNOWN		17.2052	17.8198	23.6874	22.4841	26.571	20.7606	25.2036	23.6691
VIT_19s0014g01930	Unknown protein	UNKNOWN		22.9908	22.1837	29.8585	30.3415	35.4299	32.5545	48.1207	34.6277
VIT_16s0039g00310	Unknown protein	UNKNOWN		1.52769	1.14642	2.05945	1.72066	1.50904	1.32716	1.84085	1.44267
VIT_15s0021g00530	Unknown protein	UNKNOWN		7.1383	6.61003	10.1699	8.9578	8.5274	7.43289	10.0178	8.28015
VIT_18s0001g08630	Unknown protein	UNKNOWN		72.116	71.6822	90.6437	88.4685	76.7234	65.948	85.3252	74.0849
VIT_18s0001g12340	Unknown protein	UNKNOWN		16.1956	16.4703	20.6234	16.7656	20.749	19.4783	25.7566	22.7952
VIT_06s0080g00570	Unknown protein	UNKNOWN		9.75138	7.85056	13.6516	10.0245	16.2215	13.9958	19.0143	14.5512
VIT_07s0104g00760	Unknown protein	UNKNOWN		4.12932	3.73771	5.80595	3.92756	6.00779	4.61608	4.54115	5.80611
VIT_06s0080g00890	Unknown protein	UNKNOWN		38.4689	38.5587	48.831	46.9479	52.2707	48.2611	64.275	53.3971
VIT_02s0012g02670	Unknown protein	UNKNOWN		31.9887	28.1688	39.0242	33.5631	37.5853	31.6516	39.5245	34.0121
VIT_01s0010g02410	Unknown protein	UNKNOWN		19.551	17.3602	23.6723	25.2504	28.4877	24.867	31.4232	27.391
VIT_01s0011g04420	Unknown protein	UNKNOWN		9.38631	8.45183	12.3729	10.9655	10.1528	8.7253	10.7517	9.63616
VIT_05s0020g04500	Unknown protein	UNKNOWN		5.05297	4.94656	7.49851	5.84167	8.27264	8.4087	11.9288	9.03133
VIT_08s0056g00500	Unknown protein	UNKNOWN		2.30733	1.81213	2.57141	3.09526	2.49173	2.46183	3.46304	2.50123
VIT_16s0050g00600	Unknown protein	UNKNOWN		7.60551	7.34324	10.061	8.27601	9.35556	7.87596	8.42184	9.06885
VIT_17s0000g00070	Unknown protein	UNKNOWN		0.75826	0.701956	1.89353	1.3419	1.16246	0.887175	0.881756	0.969306
VIT_13s0067g02710	Unknown protein	UNKNOWN		43.9027	34.0405	53.5842	48.8729	51.2987	48.2334	64.9486	47.552
VIT_00s0203g00180	Unknown protein	UNKNOWN		11.2944	9.15744	15.2377	11.9225	17.5916	13.4148	12.7896	14.4366
VIT_14s0060g01430	Unknown protein	UNKNOWN		0.528064	0.444755	0.794541	0.502274	0.590942	0.630239	0.770254	0.715751
VIT_06s0004g02830	Unknown protein	UNKNOWN		5.86778	6.92893	10.1062	7.56228	7.3621	7.88959	11.5628	7.0451
VIT_02s0025g02460	Unknown protein	UNKNOWN		3.17826	2.72694	3.90677	3.31297	3.57903	2.98259	2.7985	3.40492
VIT_14s0066g02600	Unknown protein	UNKNOWN		6.33785	5.83339	8.24064	7.05565	9.68364	8.48209	9.62101	8.42365
VIT_04s0043g00830	Unknown protein	UNKNOWN		2.6103	2.37926	4.11247	2.70847	3.65161	2.98839	2.28778	3.68977
VIT_01s0026g00800	Unknown protein	UNKNOWN		7.13093	6.87784	9.39954	6.88312	7.87895	7.07651	6.4726	8.12344
VIT_06s0009g00230	Unknown protein	UNKNOWN		6.84398	7.10779	6.95383	8.49828	6.94898	7.75394	9.61704	7.48008
VIT_15s0048g02980	Unknown protein	UNKNOWN		122.643	134.551	152.862	152.421	155.898	161.411	195.415	147.293
VIT_03s0063g01380	Unknown protein	UNKNOWN		25.383	40.5549	32.1661	30.393	34.9119	26.2333	35.6037	30.6196
VIT_06s0004g05650	Unknown protein	UNKNOWN		34.8563	44.5928	54.9719	41.7094	41.9493	31.6221	55.265	46.2175
VIT_15s0046g01660	Unknown protein	UNKNOWN		60.176	70.9016	76.5281	71.9587	68.3982	56.805	84.4631	68.5423
VIT_09s0002g03950	Unknown protein	UNKNOWN		0.37443	0.384601	0.379735	0.398544	0.646258	0.210688	0.385949	0.511962
VIT_14s0081g00650	Unknown protein	UNKNOWN		1.04163	1.10979	1.07975	0.803598	0.955857	0.580841	1.77418	1.30194
VIT_01s0010g00520	Unknown protein	UNKNOWN		2.36457	1.91044	2.3545	3.14052	2.21828	1.88433	2.12414	2.20981
VIT_19s0090g00510	Unknown protein	UNKNOWN		1.65339	1.31512	1.39158	2.79876	1.58915	1.15433	1.05695	1.45312
VIT_08s0040g00440	Unknown protein	UNKNOWN		9.30303	4.94887	5.56266	9.30747	7.75986	3.49614	5.26458	7.52813
VIT_16s0039g02390	Unknown protein	UNKNOWN		1.58107	1.57365	1.87169	1.4573	1.5065	1.09066	0.487494	1.47069
VIT_01s0011g00150	Unknown protein	UNKNOWN		0.565191	0.391178	0.573639	0.445341	0.502578	0.294	0.215082	0.336099
VIT_02s0025g03370	YDA (YODA)	UNKNOWN		6.18511	5.64171	7.55491	6.47058	10.7423	7.11818	8.41124	10.2581
VIT_13s0047g01180	Zinc-binding protein	UNKNOWN		5.73644	4.88449	6.69718	6.42229	6.46345	5.12737	6.63214	6.17794

## Sheet: Cluster 2 AcS-Mt UP
GGDB 12X V1	Functional annotation	Functional category	Network	FPKM Moscato				FPKM Nebbiolo
				CTR	AcS-Mt	K-Pho	Lam	CTR	AcS-Mt	K-Pho	Lam
VIT_05s0020g04080	1,2-dihydroxy-3-keto-5-methylthiopentene dioxygenase 2	AMINO ACID METABOLISM	vv10271Methionine_metabolism	281.486	332.428	274.186	309.137	250.93	243.055	239.724	226.957
VIT_08s0007g08410	4,5-DOPA dioxygenase extradiol	AMINO ACID METABOLISM	vv10350Tyrosine_metabolism	146.041	219.3	120.469	156.064	77.5432	110.745	70.622	92.9069
VIT_16s0022g01490	4,5-DOPA dioxygenase extradiol	AMINO ACID METABOLISM	vv10350Tyrosine_metabolism	1.28639	1.44768	0.671095	1.19703	1.12664	1.20213	0.798245	1.22709
VIT_00s2215g00010	4,5-DOPA dioxygenase extradiol	AMINO ACID METABOLISM	vv10350Tyrosine_metabolism	0.945556	2.03729	0.749575	0.714968	0.545092	0.812222	0.824696	0.790483
VIT_04s0008g03050	Acetylglutamate kinase	AMINO ACID METABOLISM	vv10220Urea_cycle_and_metabolism_of_amino_groups	17.1933	20.7406	14.9547	20.0954	14.6839	15.8291	18.2086	16.9412
VIT_03s0038g01440	Adenosylhomocysteine nucleosidase.	AMINO ACID METABOLISM	vv10271Methionine_metabolism	104.363	117.103	99.4426	107.418	76.3865	78.9399	75.6359	81.9341
VIT_03s0017g01000	Amine oxidase	AMINO ACID METABOLISM	vv10220Urea_cycle_and_metabolism_of_amino_groups vv10340Histidine_metabolism vv10350Tyrosine_metabolism vv10360Phenylalanine_metabolism vv11002Auxin_biosynthesis	3.97551	4.4044	3.32566	3.93854	3.32378	3.79679	3.08063	3.57414
VIT_17s0000g07670	Betaine-aldehyde dehydrogenase	AMINO ACID METABOLISM	vv10260Glycine_serine_and_threonine_metabolism vv50101Channels_and_pores	9.03608	18.4221	12.7372	13.9297	9.10529	15.4803	16.2373	11.319
VIT_14s0066g02410	Betaine-aldehyde dehydrogenase	AMINO ACID METABOLISM	vv10260Glycine_serine_and_threonine_metabolism vv50101Channels_and_pores	7.29656	9.75934	7.38602	7.95263	8.48565	9.3973	7.9449	8.38127
VIT_18s0075g00280	Branched-chain amino acid aminotransferase	AMINO ACID METABOLISM	vv10280Valine_leucine_and_isoleucine_degradation vv10290Valine_leucine_and_isoleucine_biosynthesis vv10770Pantothenate_and_CoA_biosynthesis	3.65152	7.04743	2.9809	4.05785	1.39257	2.77875	2.08771	3.04292
VIT_14s0108g01330	Chorismate mutase, chloroplast (CM1)	AMINO ACID METABOLISM	vv10400Phenylalanine_tyrosine_and_tryptophan_biosynthesis	34.9223	39.3189	27.0078	34.7549	31.9799	29.2372	25.0565	30.8517
VIT_19s0015g00380	Cystathionine beta-synthase	AMINO ACID METABOLISM	vv10260Glycine_serine_and_threonine_metabolism vv10271Methionine_metabolism vv10450Selenoamino_acid_metabolism	5.26439	6.11929	3.99084	4.77897	3.71277	3.76098	3.20486	3.60308
VIT_14s0030g01560	Cysteine synthase	AMINO ACID METABOLISM	vv10272Cysteine_metabolism vv10450Selenoamino_acid_metabolism vv10920Sulfur_metabolism	125.98	152.398	135.834	124.353	143.682	142.895	130.075	139.082
VIT_09s0018g01870	D-3-phosphoglycerate dehydrogenase, chloroplast precursor (3-PGDH)	AMINO ACID METABOLISM	vv10260Glycine_serine_and_threonine_metabolism	9.71045	14.4658	6.51564	11.4546	4.64461	5.1698	4.4231	4.54568
VIT_01s0011g02200	Glutamine synthetase	AMINO ACID METABOLISM	vv10251Glutamate_metabolism vv10550Peptidoglycan_biosynthesis vv10910Nitrogen_metabolism	39.5531	50.5527	26.2882	36.2296	47.9523	49.6713	33.7967	47.1037
VIT_13s0064g00050	Glutamine-fructose-6-phosphate transaminase 2	AMINO ACID METABOLISM	vv10251Glutamate_metabolism vv10530Aminosugars_metabolism	25.6512	36.028	24.2868	27.491	23.2014	27.1152	21.1653	23.4203
VIT_01s0011g03740	Glutaminyl-tRNA synthetase	AMINO ACID METABOLISM	vv10251Glutamate_metabolism vv20970Aminoacyl-tRNA_biosynthesis	14.8731	24.7222	11.8238	13.5047	15.4775	17.3215	7.88759	14.8242
VIT_11s0016g02280	Glycine dehydrogenase 2	AMINO ACID METABOLISM	vv10260Glycine_serine_and_threonine_metabolism	1.93844	2.31405	1.16609	1.85086	3.30498	2.7043	1.70935	2.6779
VIT_17s0000g04910	L-asparaginase	AMINO ACID METABOLISM	vv10252Alanine_and_aspartate_metabolism vv10910Nitrogen_metabolism	18.6775	26.6039	19.6286	22.1211	17.4522	19.2197	16.3977	17.826
VIT_18s0001g09910	L-asparaginase	AMINO ACID METABOLISM	vv10252Alanine_and_aspartate_metabolism vv10910Nitrogen_metabolism	27.8373	28.3955	18.5471	26.2216	29.4698	24.2046	25.8884	23.3996
VIT_19s0090g01580	Lysine decarboxylase	AMINO ACID METABOLISM	vv10300Lysine_biosynthesis	10.1863	12.6902	9.98229	10.2932	7.40308	7.13779	6.03091	8.23629
VIT_00s0187g00030	Lysine-ketoglutarate reductase	AMINO ACID METABOLISM	vv10300Lysine_biosynthesis	2.24963	2.64402	1.85302	2.20385	2.34365	3.20852	1.24479	2.76373
VIT_16s0013g00620	Methionine sulfoxide reductase A	AMINO ACID METABOLISM	vv10271Methionine_metabolism	220.921	245.452	239.424	241.847	229.68	243.998	281.588	219.902
VIT_03s0091g00100	Methylthioribose kinase	AMINO ACID METABOLISM	vv10271Methionine_metabolism	17.4797	20.4529	14.5987	17.1856	16.1371	14.5573	13.5472	14.005
VIT_16s0050g01430	Ornithine cyclodeaminase	AMINO ACID METABOLISM	vv10330Arginine_and_proline_metabolism	12.6251	17.9584	8.77315	12.0545	15.2727	21.5392	15.468	17.6437
VIT_02s0025g02560	O-succinylhomoserine sulfhydrylase	AMINO ACID METABOLISM	vv10271Methionine_metabolism vv10272Cysteine_metabolism vv10450Selenoamino_acid_metabolism vv10920Sulfur_metabolism	221.177	412.434	167.111	215.849	117.563	104.837	102.371	94.3328
VIT_19s0015g01670	Phenylalanine-tRNA ligase	AMINO ACID METABOLISM	vv10400Phenylalanine_tyrosine_and_tryptophan_biosynthesis vv20970Aminoacyl-tRNA_biosynthesis	5.28152	7.1819	4.60382	4.894	4.09158	5.03466	3.33848	4.81458
VIT_19s0015g01580	Phenylalanine-tRNA ligase	AMINO ACID METABOLISM	vv10400Phenylalanine_tyrosine_and_tryptophan_biosynthesis vv20970Aminoacyl-tRNA_biosynthesis	2.71647	3.04491	2.05634	2.13381	2.17245	2.31291	1.93705	2.19264
VIT_00s2579g00010	Phosphoserine aminotransferase	AMINO ACID METABOLISM	vv10260Glycine_serine_and_threonine_metabolism vv10750Vitamin_B6_metabolism	57.3117	111.43	35.1372	58.715	24.6492	26.1787	22.2997	26.2309
VIT_00s2607g00010	Phosphoserine aminotransferase	AMINO ACID METABOLISM	vv10260Glycine_serine_and_threonine_metabolism vv10750Vitamin_B6_metabolism	53.9266	105.447	32.4827	54.8796	24.4835	25.6621	22.0704	25.4357
VIT_14s0083g00520	Proline oxidase	AMINO ACID METABOLISM	vv10330Arginine_and_proline_metabolism	52.3758	72.7967	31.858	48.609	71.698	101.077	50.8911	62.1951
VIT_14s0066g02170	Prolyl 4-hydroxylase	AMINO ACID METABOLISM	vv10330Arginine_and_proline_metabolismis	8.47063	10.6366	5.4875	7.28052	10.9669	12.4078	9.13141	11.9344
VIT_03s0091g00520	Prolyl 4-hydroxylase	AMINO ACID METABOLISM	vv10330Arginine_and_proline_metabolismis	5.72182	7.59906	5.1736	6.72362	5.21708	5.83251	4.33349	5.64391
VIT_00s0194g00120	Serine acetyltransferase	AMINO ACID METABOLISM	vv10272Cysteine_metabolism vv10920Sulfur_metabolism	11.0841	17.4757	11.8388	10.6823	8.23972	13.045	9.36678	9.96961
VIT_04s0008g05380	Serine hydrolase [Vitis vinifera]	AMINO ACID METABOLISM	vv10260Glycine_serine_and_threonine_metabolism	14.7897	24.0644	15.0911	16.1743	19.2518	22.5139	22.6281	22.9225
VIT_11s0016g01720	Threonine synthase	AMINO ACID METABOLISM	vv10260Glycine_serine_and_threonine_metabolism vv10750Vitamin_B6_metabolism	19.3638	25.8398	21.0855	23.2617	18.0458	19.7707	21.5021	21.8506
VIT_02s0154g00370	YbaK/prolyl-tRNA synthetase associated region	AMINO ACID METABOLISM	vv10330Arginine_and_proline_metabolism vv20970Aminoacyl-tRNA_biosynthesis	6.29021	7.16563	5.25349	6.3375	6.87648	7.00111	5.87323	7.65799
VIT_09s0002g00380	1-phosphatidylinositol-3-phosphate 5-kinase	CARBOHYDRATE METABOLISM	vv10562Inositol_phosphate_metabolism vv44145Phagosome vv44810Regulation_of_actin_cytoskeleton	8.25519	10.3885	9.693	8.75987	9.0723	11.0578	7.37805	9.5881
VIT_06s0061g00280	2-phosphoglycerate kinase	CARBOHYDRATE METABOLISM	vv10010Glycolysis	3.1151	6.10983	2.72828	4.06838	1.97218	3.49789	1.3567	2.52291
VIT_19s0014g02840	3-deoxy-manno-octulosonate cytidylyltransferase	CARBOHYDRATE METABOLISM	vv10540Lipopolysaccharide_biosynthesis	26.7711	33.368	25.0637	28.4013	30.1161	29.1375	25.706	28.9809
VIT_00s0780g00010	6-phosphofructokinase 2	CARBOHYDRATE METABOLISM	vv10051Fructose_and_mannose_metabolism	26.8877	42.5535	22.8579	29.0594	24.2082	30.642	23.747	26.5605
VIT_01s0010g01130	6-phosphogluconate dehydrogenase	CARBOHYDRATE METABOLISM	vv10030Pentose_phosphate	63.2931	75.7236	51.1789	66.173	60.6899	62.9428	54.9728	63.2714
VIT_01s0137g00810	Acetylglucosaminyltransferase	CARBOHYDRATE METABOLISM	vv11030Glycan_structures-biosynthesis1	9.13023	12.0087	10.6292	11.016	9.19299	12.6977	12.4266	10.3169
VIT_00s0227g00180	Acyl-coenzyme A thioesterase 9.	CARBOHYDRATE METABOLISM	vv10620Pyruvate_metabolism	2.59502	3.4327	2.26049	2.87207	2.93123	3.22951	2.94068	3.17371
VIT_18s0001g00380	Alcohol dehydrogenase	CARBOHYDRATE METABOLISM	vv10010Glycolysis vv10071Fatty_acid_metabolism vv10350Tyrosine_metabolism	7.01047	7.64045	5.7317	7.13602	7.84712	7.1905	6.11048	7.55424
VIT_14s0068g01760	Alcohol dehydrogenase	CARBOHYDRATE METABOLISM	vv10010Glycolysis vv10071Fatty_acid_metabolism vv10350Tyrosine_metabolism	21.2364	27.2112	14.7544	20.261	10.6303	10.0883	9.17767	10.8802
VIT_17s0000g02260	Aldose 1-epimerase	CARBOHYDRATE METABOLISM	vv10010Glycolysis	22.3741	29.4805	24.4119	24.3447	23.943	25.2501	24.1544	22.1213
VIT_01s0011g00160	Alpha-1,4-glucan-protein synthase	CARBOHYDRATE METABOLISM	vv10500Starch_and_sucrose_metabolism	21.8182	26.8554	14.7378	19.552	25.3289	31.5603	21.2788	25.8514
VIT_17s0000g05030	Alpha-1,4-glucan-protein synthase 1	CARBOHYDRATE METABOLISM	vv10500Starch_and_sucrose_metabolism	338.137	501.882	226.527	363.48	195.412	264.459	144.975	198.292
VIT_03s0063g00410	Alpha-amylase	CARBOHYDRATE METABOLISM	vv10500Starch_and_sucrose_metabolism	1.46819	2.55737	0.903925	1.47839	1.15304	1.50124	0.899606	0.750147
VIT_03s0063g00450	Alpha-amylase	CARBOHYDRATE METABOLISM	vv10500Starch_and_sucrose_metabolism	3.93485	6.97711	2.10206	4.05845	2.7845	4.24984	2.26567	3.27038
VIT_03s0063g00430	Alpha-amylase / 1,4-alpha-D-glucan glucanohydrolase	CARBOHYDRATE METABOLISM	vv10500Starch_and_sucrose_metabolism	4.07332	5.06071	2.44448	4.01943	2.95801	4.36941	2.86571	3.55412
VIT_03s0063g00400	Alpha-amylase / 1,4-alpha-D-glucan glucanohydrolase	CARBOHYDRATE METABOLISM	vv10500Starch_and_sucrose_metabolism	30.9851	40.7728	18.3415	30.5403	24.8149	34.177	22.3505	31.1117
VIT_10s0003g03280	Alpha-mannosidase	CARBOHYDRATE METABOLISM	vv10510N-Glycan_biosynthesis vv11030Glycan_structures-biosynthesis1 vv24141Protein_processing_in_endoplasmic_reticulum	11.9503	14.7796	10.0346	12.5863	11.0196	11.9634	9.77469	11.5379
VIT_01s0127g00260	ATP-citrate synthase	CARBOHYDRATE METABOLISM	vv10020Citrate_cycle	34.4075	30.5146	22.9727	31.781	33.2881	24.5012	19.2206	31.6709
VIT_12s0057g00990	Beta 1,2 N-acetylglucosaminyltransferase	CARBOHYDRATE METABOLISM	vv10510N-Glycan_biosynthesis vv11030Glycan_structures-biosynthesis1	21.8881	29.6925	23.3008	24.3295	19.7004	25.4599	21.8975	22.7397
VIT_08s0007g06020	Beta 1-3 glucanase [Vitis vinifera]	CARBOHYDRATE METABOLISM		0.35662	1.26679	0.265338	0.476532	0.41901	0.501437	0.277166	0.732755
VIT_07s0005g00390	Beta Glucosidase 11	CARBOHYDRATE METABOLISM		41.7267	54.4609	43.966	42.4701	45.3214	41.5449	35.6823	39.781
VIT_19s0090g01540	Beta-1,2-xylosyltransferase	CARBOHYDRATE METABOLISM	vv11030Glycan_structures-biosynthesis1	16.6887	21.98	16.3349	18.6956	14.2722	17.2385	15.0767	15.6125
VIT_00s2527g00010	Beta-fructosidase (BFRUCT3)	CARBOHYDRATE METABOLISM	vv10052Galactose_metabolism vv10500Starch_and_sucrose_metabolism	4.36341	5.71921	3.9441	4.11074	3.45625	3.81344	1.79312	2.69189
VIT_14s0083g00340	Beta-glucan-binding protein 4	CARBOHYDRATE METABOLISM	vv10052Galactose_metabolism vv10511N-Glycan_degradation vv10600Sphingolipid_metabolism	14.048	19.9398	10.115	15.2384	8.47502	10.239	8.21662	9.39234
VIT_14s0083g00350	Beta-glucan-binding protein 5	CARBOHYDRATE METABOLISM	vv10052Galactose_metabolism vv10511N-Glycan_degradation vv10600Sphingolipid_metabolism	0.261197	0.73863	0.233899	0.497222	0.267266	0.2741	0.183459	0.201365
VIT_09s0002g02320	Cell wall apoplastic invertase	CARBOHYDRATE METABOLISM	vv10052Galactose_metabolism vv10500Starch_and_sucrose_metabolism	46.3539	62.2161	38.5059	46.7907	41.6509	43.9085	33.5332	44.3251
VIT_03s0063g02100	Dolichyl-diphosphooligosaccharide-protein glycosyltransferase 48kDa	CARBOHYDRATE METABOLISM	vv10510N-Glycan_biosynthesis vv24141Protein_processing_in_endoplasmic_reticulum	45.4992	58.8813	43.3844	48.9515	46.2592	47.738	39.319	48.9671
VIT_05s0020g02540	Endo-1,3;1,4-beta-D-glucanase precursor	CARBOHYDRATE METABOLISM		271.011	332.093	275.93	283.289	279.419	274.983	269.076	261.996
VIT_08s0007g08120	Exostosin	CARBOHYDRATE METABOLISM	vv11030Glycan_structures-biosynthesis1	1.98811	2.85046	1.78752	1.93591	3.67778	4.10674	2.29149	3.42396
VIT_18s0122g01400	Exostosin family protein	CARBOHYDRATE METABOLISM	vv11030Glycan_structures-biosynthesis1	1.14231	1.74777	1.23971	1.62336	0.836677	1.68237	0.972714	1.23242
VIT_05s0102g00710	fructokinase-1	CARBOHYDRATE METABOLISM	vv10051Fructose_and_mannose_metabolism vv10500Starch_and_sucrose_metabolism	15.5306	18.9024	14.9871	18.0243	16.9287	14.8947	15.1347	18.2761
VIT_14s0068g01230	fructose-2,6-bisphosphatase	CARBOHYDRATE METABOLISM	vv10010Glycolysis vv10030Pentose_phosphate vv10051Fructose_and_mannose_metabolism vv10710Carbon_fixation	12.0005	13.6464	11.5967	13.1894	10.2716	12.8077	11.9463	11.8866
VIT_00s2240g00010	GAE3 (UDP-D- glcucuronate 4-epimerase 3)	CARBOHYDRATE METABOLISM	vv10500Starch_and_sucrose_metabolism vv10520Nucleotide_sugars_metabolism vv40006Cell_wall	6.73768	7.63346	6.15717	6.96241	6.55779	9.07945	5.26139	6.2393
VIT_00s1525g00010	GAE3 (UDP-D- glcucuronate 4-epimerase 3)	CARBOHYDRATE METABOLISM	vv10500Starch_and_sucrose_metabolism vv10520Nucleotide_sugars_metabolism vv40006Cell_wall	8.64057	9.88771	7.95146	9.30612	8.78356	12.1211	7.18285	7.96774
VIT_14s0060g00810	Galactinol synthase	CARBOHYDRATE METABOLISM	vv10052Galactose_metabolism	4.02728	6.78607	5.17749	4.43994	3.02052	5.62623	1.70624	3.39246
VIT_04s0023g03650	Galactose mutarotase-like	CARBOHYDRATE METABOLISM	vv10010Glycolysis	2.67837	4.13684	3.08694	3.23558	2.53153	3.11056	3.1982	2.80372
VIT_08s0007g07430	Galactose-1-phosphate uridyl transferase	CARBOHYDRATE METABOLISM	vv10052Galactose_metabolism vv10520Nucleotide_sugars_metabolism	12.9887	15.3239	11.7557	13.6993	12.9848	12.9135	11.3061	12.1799
VIT_14s0171g00490	Glucose-6-phosphate 1-dehydrogenase, cytoplasmic isoform	CARBOHYDRATE METABOLISM	vv10030Pentose_phosphate vv10480Glutathione_metabolism	33.5432	38.8589	27.0632	31.6877	42.3923	40.0368	33.5663	41.8658
VIT_00s2563g00010	Glycogenin glucosyltransferase	CARBOHYDRATE METABOLISM	vv10500Starch_and_sucrose_metabolism	73.2452	109.365	75.5901	78.0478	43.0146	72.1943	46.4617	54.3635
VIT_13s0320g00040	Glycosyl hydrolase family 20 protein	CARBOHYDRATE METABOLISM		4.45644	5.05184	3.68828	4.15503	3.02983	4.11581	3.36886	3.24968
VIT_02s0087g00330	Glycosyl transferase family 1 protein	CARBOHYDRATE METABOLISM		3.03024	4.65082	2.89188	4.42827	2.15467	3.14951	2.5113	3.68041
VIT_19s0014g02650	Glycosyl transferase family 14 protein	CARBOHYDRATE METABOLISM		22.8567	36.0547	17.9431	23.8099	13.6613	18.3902	11.2196	16.4698
VIT_14s0066g02440	Glycosyl transferase family 14 protein	CARBOHYDRATE METABOLISM		30.2774	39.157	23.5215	33.7038	20.8213	28.2099	22.5455	27.0455
VIT_00s0216g00020	Glycosyl transferase family 8 protein	CARBOHYDRATE METABOLISM		18.6613	20.4103	15.45	21.2585	8.53415	9.38495	7.84838	8.55373
VIT_14s0066g02390	Golgi alpha-mannosidase II	CARBOHYDRATE METABOLISM	vv10510N-Glycan_biosynthesis vv11030Glycan_structures-biosynthesis1	21.6398	29.7023	20.5905	23.1721	17.8688	21.9774	18.899	20.2082
VIT_08s0040g01700	Isocitrate dehydrogenase (NAD+) precursor	CARBOHYDRATE METABOLISM	vv10020Citrate_cycle	49.8332	55.6002	46.9191	51.6243	50.3446	50.1033	43.0395	49.3147
VIT_03s0038g03120	Isocitrate dehydrogenase subunit 1	CARBOHYDRATE METABOLISM	vv10020Citrate_cycle	48.8539	52.4181	44.908	49.227	33.0649	33.9717	30.4529	34.4172
VIT_19s0014g01640	Malate dehydrogenase	CARBOHYDRATE METABOLISM	vv10020Citrate_cycle vv10620Pyruvate_metabolism vv10630Glyoxylate_and_dicarboxylate_metabolism vv10710Carbon_fixation vv10720Reductive_carboxylate_cycle	41.7327	50.7084	42.1226	43.4007	23.8866	26.7595	24.9312	26.9568
VIT_09s0054g00310	Mannosyl-oligosaccharide 1,2-alpha-mannosidase	CARBOHYDRATE METABOLISM	vv10510N-Glycan_biosynthesis vv11030Glycan_structures-biosynthesis1 vv24141Protein_processing_in_endoplasmic_reticulum	3.10566	5.51745	3.48419	3.44991	3.19669	4.30938	4.28817	4.42206
VIT_09s0054g00230	Mannosyl-oligosaccharide 1,2-alpha-mannosidase IA	CARBOHYDRATE METABOLISM	vv10510N-Glycan_biosynthesis vv11030Glycan_structures-biosynthesis1 vv24141Protein_processing_in_endoplasmic_reticulum	9.70205	13.5678	7.54528	9.18297	9.62011	12.1043	9.09357	10.3327
VIT_09s0054g00370	Mannosyl-oligosaccharide 1,2-alpha-mannosidase IA	CARBOHYDRATE METABOLISM	vv10510N-Glycan_biosynthesis vv11030Glycan_structures-biosynthesis1 vv24141Protein_processing_in_endoplasmic_reticulum	19.3086	28.0763	14.8415	18.8355	21.7447	27.0184	20.5758	23.2044
VIT_11s0016g02800	Myo-inositol oxygenase	CARBOHYDRATE METABOLISM	vv10562Inositol_phosphate_metabolism	1.07483	1.42745	1.26339	1.18538	1.43365	1.44288	0.542167	1.18389
VIT_11s0016g03210	NADP-dependent malic enzyme	CARBOHYDRATE METABOLISM	vv10620Pyruvate_metabolism vv10710Carbon_fixation	70.3936	91.4239	68.1299	72.1968	79.068	79.2206	67.9151	78.0368
VIT_11s0016g03320	Oligosaccharyl transferase STT3 subunit	CARBOHYDRATE METABOLISM	vv10510N-Glycan_biosynthesis vv24141Protein_processing_in_endoplasmic_reticulum	19.2756	24.7048	17.1356	19.5005	23.5624	24.9599	17.7711	23.2167
VIT_13s0019g04410	Oligosaccharyltransferase complex subunit alpha (ribophorin I)	CARBOHYDRATE METABOLISM	vv10510N-Glycan_biosynthesis vv11030Glycan_structures-biosynthesis1 vv24141Protein_processing_in_endoplasmic_reticulum	43.1798	57.1939	38.3906	44.766	32.413	39.5985	30.7466	35.1997
VIT_19s0014g01390	Phosphoenolpyruvate carboxylase	CARBOHYDRATE METABOLISM	vv10620Pyruvate_metabolism vv10710Carbon_fixation vv10720Reductive_carboxylate_cycle vv34020Calcium_signaling_pathway	44.7969	56.435	39.1804	47.9406	39.3887	41.0703	33.9989	41.6382
VIT_00s0582g00010	Phosphoglucomutase/phosphomannomutase C terminal	CARBOHYDRATE METABOLISM	vv10010Glycolysis vv10030Pentose_phosphate vv10052Galactose_metabolism vv10500Starch_and_sucrose_metabolism	15.843	19.2521	15.2562	16.2534	15.8509	19.4663	15.0613	15.9062
VIT_00s0227g00190	Phosphoglucomutase/phosphomannomutase C terminal	CARBOHYDRATE METABOLISM	vv10010Glycolysis vv10030Pentose_phosphate vv10052Galactose_metabolism vv10500Starch_and_sucrose_metabolism	22.1878	28.578	19.7329	23.3312	22.8791	25.6615	21.2714	23.7077
VIT_06s0004g06660	Phosphoinositide-specific phospholipase C	CARBOHYDRATE METABOLISM	vv10562Inositol_phosphate_metabolism vv30001ABA_signaling vv34070Phosphatidylinositol_signaling_system	20.9348	37.4918	15.8588	23.2965	12.8408	28.543	10.0029	16.1096
VIT_08s0217g00100	Pyruvate decarboxylase isozyme 2	CARBOHYDRATE METABOLISM	vv10010Glycolysis	28.24	33.252	25.9814	32.7468	32.5641	28.8256	27.4942	30.0076
VIT_04s0043g00310	Ribulose-phosphate 3-epimerase	CARBOHYDRATE METABOLISM	vv10030Pentose_phosphate vv10040Pentose_glucuronate_interconversion vv10710Carbon_fixation	15.6505	21.2901	14.3284	17.937	7.44302	8.66083	7.79175	8.48656
VIT_02s0025g00480	Serine/threonine-protein phosphatase PP1	CARBOHYDRATE METABOLISM	vv10500Starch_and_sucrose_metabolism	82.2635	115.404	92.9693	95.2683	76.6932	93.2005	81.9548	84.0736
VIT_14s0036g00370	Serine/threonine-protein phosphatase PP1	CARBOHYDRATE METABOLISM	vv10500Starch_and_sucrose_metabolism	24.1466	29.0764	21.0334	22.254	27.2894	27.2157	24.9816	26.2162
VIT_13s0019g01090	Triosephosphate isomerase, cytosolic	CARBOHYDRATE METABOLISM	vv10010Glycolysis vv10051Fructose_and_mannose_metabolism vv10710Carbon_fixation	324.467	388.195	328.388	357.202	339.416	321.838	316.691	327.629
VIT_10s0003g05640	UDP-arabinose 4-epimerase 3	CARBOHYDRATE METABOLISM	vv10520Nucleotide_sugars_metabolism	19.0671	27.4096	12.2806	19.3033	14.2868	18.788	9.29122	15.6402
VIT_02s0241g00180	UDP-D- glcucuronate 4-epimerase 5 GAE5	CARBOHYDRATE METABOLISM	vv10500Starch_and_sucrose_metabolism vv10520Nucleotide_sugars_metabolism vv40006Cell_wall	6.58771	7.61036	6.18232	6.74711	6.39212	9.63555	5.20092	6.07953
VIT_19s0014g00290	UDP-glucose 4,6-dehydratase	CARBOHYDRATE METABOLISM	vv10520Nucleotide_sugars_metabolism	59.1985	85.2697	50.9545	64.74	58.3373	87.2909	49.3558	60.3188
VIT_01s0011g00690	UDP-glucose 6-dehydrogenase	CARBOHYDRATE METABOLISM	vv10040Pentose_glucuronate_interconversion vv10500Starch_and_sucrose_metabolism vv10520Nucleotide_sugars_metabolism vv40006Cell_wall	229.086	415.074	179.872	261.406	104.324	204.254	81.9832	117.73
VIT_17s0000g06960	UDP-glucose 6-dehydrogenase	CARBOHYDRATE METABOLISM	vv10040Pentose_glucuronate_interconversion vv10500Starch_and_sucrose_metabolism vv10520Nucleotide_sugars_metabolism vv40006Cell_wall	15.3243	18.9995	13.6719	16.8443	10.6983	12.4623	9.06081	13.3141
VIT_06s0004g06390	UDP-glucose glucosyltransferase	CARBOHYDRATE METABOLISM	vv10500Starch_and_sucrose_metabolism	2.39347	2.94676	1.54807	2.0812	0.616457	0.628999	0.681428	0.533658
VIT_17s0000g04750	UDP-glycosyltransferase 89B2	CARBOHYDRATE METABOLISM	vv10040Pentose_glucuronate_interconversion vv10500Starch_and_sucrose_metabolism	116.121	180.06	124.325	115.075	88.3655	121.953	103.445	110.183
VIT_02s0154g00090	Vacuolar invertase 2, GIN2	CARBOHYDRATE METABOLISM	vv10052Galactose_metabolism vv10500Starch_and_sucrose_metabolism	6.65122	8.62401	5.70021	6.69162	5.20596	5.92038	4.03448	3.87117
VIT_04s0008g03610	Xylan synthase	CARBOHYDRATE METABOLISM	vv10500Starch_and_sucrose_metabolism vv10520Nucleotide_sugars_metabolism	0.882229	1.22084	0.664304	0.801215	1.20605	1.32272	0.991323	1.22753
VIT_18s0001g08150	Xylan synthase	CARBOHYDRATE METABOLISM	vv10500Starch_and_sucrose_metabolism vv10520Nucleotide_sugars_metabolism	19.039	24.0891	18.1871	21.4344	18.5073	19.387	15.6367	18.3212
VIT_14s0006g03230	14-3-3 protein GF14 nu (GRF7)	CELLULAR PROCESSES, SIGNALLING & HOMEOSTASIS		104.992	133.969	87.9793	106.18	137.978	143.721	112.621	138.052
VIT_04s0023g03300	2OG-Fe(II) oxygenase	CELLULAR PROCESSES, SIGNALLING & HOMEOSTASIS		11.4282	14.6555	10.0728	11.7997	13.2731	13.8813	12.1173	13.979
VIT_15s0048g02240	Acid phosphatase PAP14	CELLULAR PROCESSES, SIGNALLING & HOMEOSTASIS	vv10740Riboflavin_metabolism	69.091	97.8024	68.9858	72.5875	76.2851	92.0479	71.9336	72.9158
VIT_13s0067g00930	ACR4 (Arabidopsis CRINKLY4)	CELLULAR PROCESSES, SIGNALLING & HOMEOSTASIS		14.3916	20.9355	19.6636	19.0803	13.1976	19.7483	17.5415	16.3694
VIT_02s0087g00690	Adapter-related protein complex 4 epsilon 1 sub	CELLULAR PROCESSES, SIGNALLING & HOMEOSTASIS	vv50110Protein_coat	12.8501	15.3728	11.3112	13.6801	10.4671	11.1234	10.3833	11.0622
VIT_14s0066g01080	ADP-ribosylation factor A1B	CELLULAR PROCESSES, SIGNALLING & HOMEOSTASIS	vv50110Protein_coat	527.29	608.861	502.175	537.617	511.312	516.55	480.602	516.45
VIT_01s0127g00440	ADP-ribosylation factor A1B	CELLULAR PROCESSES, SIGNALLING & HOMEOSTASIS	vv50110Protein_coat	122.195	137.997	117.378	128.121	129.235	126.752	121.317	133.8
VIT_04s0023g03420	Alcium-dependent protein kinase 16 CPK16	CELLULAR PROCESSES, SIGNALLING & HOMEOSTASIS		53.3235	82.7064	52.054	57.5944	43.6853	51.2932	35.2105	45.8817
VIT_08s0058g00820	ALPHA-SNAP2 (alpha-soluble nsf attachment protein)	CELLULAR PROCESSES, SIGNALLING & HOMEOSTASIS	vv24130SNARE_interactions_in_vesicular_transport	41.5471	52.0526	39.8827	40.6385	41.0757	45.9432	36.1311	39.9374
VIT_19s0014g03510	ARF GTPase activator, ARF-GAP Domain 5	CELLULAR PROCESSES, SIGNALLING & HOMEOSTASIS	vv50110Protein_coat	43.3132	54.3888	39.7293	43.8641	32.2654	38.5115	24.8709	33.1922
VIT_19s0014g04190	ARK3 (Arabidopsis Receptor Kinase 3)	CELLULAR PROCESSES, SIGNALLING & HOMEOSTASIS		4.95739	8.3251	2.83382	4.43626	5.93925	7.83551	3.43458	6.65754
VIT_00s0595g00010	ARK3 (Arabidopsis Receptor Kinase 3)	CELLULAR PROCESSES, SIGNALLING & HOMEOSTASIS		1.1979	2.2377	1.18638	1.11761	2.49923	3.03709	1.67411	2.19764
VIT_00s0374g00030	ARK3 (Arabidopsis Receptor Kinase 3)	CELLULAR PROCESSES, SIGNALLING & HOMEOSTASIS		2.13757	3.63015	2.04798	2.04929	3.73629	4.22036	2.51335	3.98474
VIT_18s0001g01980	Auxilin	CELLULAR PROCESSES, SIGNALLING & HOMEOSTASIS		5.9745	8.13044	4.70863	6.73073	4.12821	6.37005	2.99574	4.96466
VIT_19s0014g04650	Avr9/Cf-9 rapidly elicited protein 20	CELLULAR PROCESSES, SIGNALLING & HOMEOSTASIS		15.163	16.0364	19.174	16.8461	14.9843	19.3164	28.3261	13.9451
VIT_15s0048g02070	BON2-associated protein (BAP2)	CELLULAR PROCESSES, SIGNALLING & HOMEOSTASIS		10.8863	20.5866	16.2682	15.2057	12.6735	23.6424	29.4693	15.9134
VIT_02s0025g04350	C2 domain protein	CELLULAR PROCESSES, SIGNALLING & HOMEOSTASIS		12.0114	17.1381	12.2886	13.9925	15.2981	16.5846	10.9221	14.7878
VIT_15s0046g01550	C2 domain-containing protein	CELLULAR PROCESSES, SIGNALLING & HOMEOSTASIS		4.39216	6.95821	3.42956	5.23631	2.65653	4.29916	2.11117	2.96357
VIT_16s0050g01400	C2 domain-containing protein	CELLULAR PROCESSES, SIGNALLING & HOMEOSTASIS		13.8377	25.0334	11.1353	14.9753	7.72586	10.8065	5.62483	7.5105
VIT_01s0150g00370	C2 domain-containing protein	CELLULAR PROCESSES, SIGNALLING & HOMEOSTASIS		13.0508	19.4356	11.939	12.101	13.8752	17.3368	11.8024	17.0551
VIT_16s0050g00850	C2 domain-containing protein	CELLULAR PROCESSES, SIGNALLING & HOMEOSTASIS		87.8212	110.649	81.4768	94.4676	73.673	95.2469	85.5634	81.4011
VIT_13s0019g01490	C2 domain-containing protein	CELLULAR PROCESSES, SIGNALLING & HOMEOSTASIS		11.8058	13.2928	7.20574	11.7325	18.5329	17.027	11.7747	17.8731
VIT_05s0094g00500	C2 domain-containing protein	CELLULAR PROCESSES, SIGNALLING & HOMEOSTASIS		4.90269	6.15333	3.35189	4.41191	6.96918	6.56071	5.14441	6.48991
VIT_07s0129g00110	Ca2+-ATPase 2 ACA2, plasma membrane	CELLULAR PROCESSES, SIGNALLING & HOMEOSTASIS	vv34020Calcium_signaling_pathway vv50131Primary_active_transporter_cat_A2_to_A4	31.3487	41.3302	36.473	35.4377	35.5651	49.3088	30.2317	39.2983
VIT_18s0001g09150	Ca2+-transporting ATPase 2 ACA2	CELLULAR PROCESSES, SIGNALLING & HOMEOSTASIS	vv34020Calcium_signaling_pathway vv50131Primary_active_transporter_cat_A2_to_A4	7.70902	9.75038	7.69468	8.32031	9.06308	9.19025	8.40753	8.66791
VIT_14s0030g02110	Ca2+-transporting ATPase type 2 isoform 8	CELLULAR PROCESSES, SIGNALLING & HOMEOSTASIS	vv34020Calcium_signaling_pathway vv50131Primary_active_transporter_cat_A2_to_A4	2.96078	3.59865	1.93094	3.15308	0.905354	1.48906	0.911029	1.61362
VIT_05s0077g02210	Calcineurin phosphoesterase	CELLULAR PROCESSES, SIGNALLING & HOMEOSTASIS		7.98073	12.3611	8.41287	9.88712	7.99814	11.84	9.13227	8.82154
VIT_15s0048g02230	Calcineurin phosphoesterase	CELLULAR PROCESSES, SIGNALLING & HOMEOSTASIS		57.9669	83.9279	59.7092	61.4571	58.8134	69.8146	57.9954	58.4115
VIT_18s0122g01080	Calcium ion binding protein	CELLULAR PROCESSES, SIGNALLING & HOMEOSTASIS		13.0606	16.0292	10.6043	13.44	13.1791	13.6152	11.458	13.4878
VIT_03s0038g03870	Calcium ion binding protein	CELLULAR PROCESSES, SIGNALLING & HOMEOSTASIS		8.93133	10.5163	8.59196	9.55636	10.3457	9.86882	9.3409	10.6135
VIT_14s0030g02170	Calcium-binding EF hand	CELLULAR PROCESSES, SIGNALLING & HOMEOSTASIS		18.1795	26.5917	12.1924	17.7012	20.1547	22.9835	12.1857	19.1161
VIT_03s0180g00030	Calcium-binding protein	CELLULAR PROCESSES, SIGNALLING & HOMEOSTASIS		48.7878	72.876	52.0831	52.8701	41.6842	56.7355	36.415	43.8027
VIT_00s0179g00260	Calcium-transporting ATPase 12 ACA12	CELLULAR PROCESSES, SIGNALLING & HOMEOSTASIS	vv34020Calcium_signaling_pathway vv50131Primary_active_transporter_cat_A2_to_A4	41.2807	62.5424	34.3025	43.1246	22.0696	37.5149	19.2058	26.1118
VIT_05s0020g04380	Calcium-transporting ATPase 13 ACA13	CELLULAR PROCESSES, SIGNALLING & HOMEOSTASIS	vv34020Calcium_signaling_pathway vv50131Primary_active_transporter_cat_A2_to_A4	0.308998	0.506874	0.266064	0.363795	0.356285	0.490608	0.212049	0.329891
VIT_05s0020g04420	Calmodulin	CELLULAR PROCESSES, SIGNALLING & HOMEOSTASIS	vv34020Calcium_signaling_pathway vv34626Plant-pathogen_interaction	21.6643	36.3436	17.4927	25.5709	20.4104	33.5744	13.843	21.6854
VIT_08s0007g05790	Calmodulin	CELLULAR PROCESSES, SIGNALLING & HOMEOSTASIS	vv34020Calcium_signaling_pathway vv34626Plant-pathogen_interaction	117.24	171.873	95.5732	130.478	107.432	153.015	129.968	114.742
VIT_02s0241g00140	Calmodulin (A)	CELLULAR PROCESSES, SIGNALLING & HOMEOSTASIS	vv34020Calcium_signaling_pathway vv34626Plant-pathogen_interaction	31.4041	34.8392	27.8524	33.4031	27.6142	27.5276	27.2767	28.4215
VIT_17s0000g03390	Calmodulin binding protein	CELLULAR PROCESSES, SIGNALLING & HOMEOSTASIS	vv34020Calcium_signaling_pathway vv34626Plant-pathogen_interaction	13.1543	31.7989	11.8819	11.5072	8.32264	17.2571	9.11517	10.7116
VIT_13s0019g03890	Calmodulin binding protein	CELLULAR PROCESSES, SIGNALLING & HOMEOSTASIS		14.4436	15.296	11.31	13.6546	15.0861	15.7692	11.0402	13.8252
VIT_17s0000g00580	Calmodulin-7 (CAM7)	CELLULAR PROCESSES, SIGNALLING & HOMEOSTASIS	vv34020Calcium_signaling_pathway vv34626Plant-pathogen_interaction	159.35	200.86	146.292	161.696	146.583	147.037	135.377	146.257
VIT_09s0002g04560	Calmodulin-binding protein	CELLULAR PROCESSES, SIGNALLING & HOMEOSTASIS		15.9993	37.1569	10.1864	16.1747	10.8676	20.7002	7.39675	11.9218
VIT_17s0000g03370	Calmodulin-binding protein	CELLULAR PROCESSES, SIGNALLING & HOMEOSTASIS	vv34020Calcium_signaling_pathway vv34626Plant-pathogen_interaction	16.4715	32.4536	13.4443	14.2437	15.8624	20.6826	15.8121	21.5344
VIT_18s0001g11130	Calmodulin-binding protein AR781	CELLULAR PROCESSES, SIGNALLING & HOMEOSTASIS		103.888	182.844	80.3951	126.435	43.1079	75.2461	51.1622	54.748
VIT_09s0002g01680	Calmodulin-binding region IQD6	CELLULAR PROCESSES, SIGNALLING & HOMEOSTASIS		0.865847	1.16025	0.314809	0.65035	0.538889	1.01359	0.378259	0.63711
VIT_08s0007g05810	Calmodulin-binding, plant	CELLULAR PROCESSES, SIGNALLING & HOMEOSTASIS		1.76045	2.79218	1.31819	1.96024	2.32786	3.46321	2.52572	3.06528
VIT_04s0023g00830	Calreticulin 3 (CRT3)	CELLULAR PROCESSES, SIGNALLING & HOMEOSTASIS		36.2457	54.6049	27.8284	37.1764	25.4808	36.4195	27.0022	28.1597
VIT_03s0063g00820	Carboxyesterase 12; CXE12	CELLULAR PROCESSES, SIGNALLING & HOMEOSTASIS		54.2725	68.8163	47.666	57.7111	44.212	54.4005	50.4015	52.7772
VIT_16s0100g00010	Carboxyesterase 20 CXE20	CELLULAR PROCESSES, SIGNALLING & HOMEOSTASIS		6.33432	8.21533	5.1373	4.62171	7.01415	5.62066	3.78811	4.57154
VIT_03s0063g00830	Carboxyesterase 5 CXE5	CELLULAR PROCESSES, SIGNALLING & HOMEOSTASIS		4.72062	4.63402	3.21612	3.97955	2.86528	3.27175	2.7149	3.17095
VIT_11s0016g03460	Casein kinase I delta	CELLULAR PROCESSES, SIGNALLING & HOMEOSTASIS	vv23008Ribosome_biogenesis_in_Eukaryotes	34.0483	39.0692	32.4272	34.9367	44.1035	40.957	32.7209	40.6464
VIT_15s0021g01020	Casein kinase II subunit beta-2	CELLULAR PROCESSES, SIGNALLING & HOMEOSTASIS	vv23008Ribosome_biogenesis_in_Eukaryotes vv34710Circadian_rhythm	24.0392	26.8667	20.816	24.2118	23.9964	24.0279	21.3517	24.0484
VIT_10s0003g01420	CBL-interacting protein kinase 19 CIPK19	CELLULAR PROCESSES, SIGNALLING & HOMEOSTASIS		12.5925	17.0272	10.9285	12.5914	9.39909	12.154	8.01725	10.5183
VIT_04s0008g05770	CBL-interacting protein kinase 25 (CIPK25)	CELLULAR PROCESSES, SIGNALLING & HOMEOSTASIS		28.2549	44.0722	27.7153	29.948	35.271	37.8172	35.5342	39.2064
VIT_05s0020g04570	CBL-interacting protein kinase 7 (CIPK7)	CELLULAR PROCESSES, SIGNALLING & HOMEOSTASIS		2.22962	2.97419	1.42256	1.85175	1.9336	1.99739	2.12346	2.00563
VIT_16s0039g01030	Cell division cycle 20, cofactor of APC complex	CELLULAR PROCESSES, SIGNALLING & HOMEOSTASIS	vv24120Ubiquitin_mediated_proteolysis vv44110Cell_cycle	14.747	17.0167	14.3915	14.6954	12.2613	13.3021	11.4528	13.1373
VIT_18s0001g06760	Clathrin assembly protein 16	CELLULAR PROCESSES, SIGNALLING & HOMEOSTASIS	vv50110Protein_coat	7.10572	15.3562	5.51633	6.20685	4.638	6.24513	3.24919	4.67221
VIT_00s0477g00040	Clathrin assembly protein 16	CELLULAR PROCESSES, SIGNALLING & HOMEOSTASIS	vv50110Protein_coat	18.3711	24.31	18.5349	21.7187	17.2569	21.7204	17.4985	17.9452
VIT_04s0008g05540	Clathrin assembly protein 2	CELLULAR PROCESSES, SIGNALLING & HOMEOSTASIS	vv50110Protein_coat	17.1565	22.8173	16.2112	20.5439	19.1246	20.7445	17.9344	19.8567
VIT_13s0067g00550	Clathrin, light polypeptide B	CELLULAR PROCESSES, SIGNALLING & HOMEOSTASIS	vv50110Protein_coat	98.3224	120.07	90.9153	109.059	92.8072	93.2042	90.0233	91.5223
VIT_04s0008g00330	Clavata1 receptor kinase (CLV1)	CELLULAR PROCESSES, SIGNALLING & HOMEOSTASIS		12.1895	19.6923	6.86074	10.7305	24.1895	40.2214	13.5289	23.2271
VIT_04s0008g00300	Clavata1 receptor kinase (CLV1)	CELLULAR PROCESSES, SIGNALLING & HOMEOSTASIS		7.51505	14.1786	4.0593	7.01755	8.21343	14.5711	5.64294	9.31784
VIT_04s0008g00400	Clavata1 receptor kinase (CLV1)	CELLULAR PROCESSES, SIGNALLING & HOMEOSTASIS		1.21962	3.1452	0.923764	1.62541	0.494032	0.66991	0.293127	0.28295
VIT_04s0008g00310	Clavata1 receptor kinase (CLV1)	CELLULAR PROCESSES, SIGNALLING & HOMEOSTASIS		7.94048	14.6946	4.71043	7.72247	11.3374	20.0225	8.24505	12.8067
VIT_04s0008g00370	Clavata1 receptor kinase (CLV1)	CELLULAR PROCESSES, SIGNALLING & HOMEOSTASIS		7.75302	15.3138	5.0358	8.38892	3.82135	6.22027	3.11093	4.12711
VIT_04s0008g00350	Clavata1 receptor kinase (CLV1)	CELLULAR PROCESSES, SIGNALLING & HOMEOSTASIS		0.728384	1.73428	0.531946	0.887785	0.292331	0.298286	0.142456	0.138587
VIT_04s0008g00390	Clavata1 receptor kinase (CLV1)	CELLULAR PROCESSES, SIGNALLING & HOMEOSTASIS		2.44591	4.6085	1.82517	2.61508	1.53993	2.10059	1.06949	1.44717
VIT_04s0008g00290	Clavata1 receptor kinase (CLV1)	CELLULAR PROCESSES, SIGNALLING & HOMEOSTASIS		0.278347	0.605193	0.130286	0.431025	0.156628	0.193772	0.116747	0.138368
VIT_04s0008g00430	Clavata1 receptor kinase (CLV1)	CELLULAR PROCESSES, SIGNALLING & HOMEOSTASIS		1.47416	2.73262	1.62862	2.01758	2.08904	2.29611	1.60155	2.7117
VIT_07s0005g04390	Clavata1 receptor kinase (CLV1)	CELLULAR PROCESSES, SIGNALLING & HOMEOSTASIS		0.694413	0.922244	0.491815	0.72843	0.5019	0.504652	0.391667	0.529985
VIT_11s0016g03080	Clavata1 receptor kinase (CLV1)	CELLULAR PROCESSES, SIGNALLING & HOMEOSTASIS		56.4867	92.1615	44.8964	65.8033	29.6138	37.3998	29.5805	46.8326
VIT_04s0008g00420	Clavata1 receptor kinase (CLV1)	CELLULAR PROCESSES, SIGNALLING & HOMEOSTASIS		26.7503	41.0468	25.3342	27.8206	26.47	36.0635	22.4376	31.9176
VIT_04s0008g00410	Clavata1 receptor kinase (CLV1)	CELLULAR PROCESSES, SIGNALLING & HOMEOSTASIS		6.22234	9.40276	5.57193	6.43808	6.52392	8.17488	5.52355	7.35861
VIT_18s0001g13430	Coatomer alpha subunit	CELLULAR PROCESSES, SIGNALLING & HOMEOSTASIS	vv50110Protein_coat	16.5836	19.8937	14.1411	18.0884	13.4268	15.7072	12.3117	14.2735
VIT_14s0083g01160	COBRA protein	CELLULAR PROCESSES, SIGNALLING & HOMEOSTASIS	vv40006Cell_wall	48.4542	55.9757	40.2706	49.7634	49.0117	66.4369	35.6413	43.4242
VIT_05s0049g00980	Cofilin	CELLULAR PROCESSES, SIGNALLING & HOMEOSTASIS	vv44810Regulation_of_actin_cytoskeleton	55.1224	78.8649	58.1635	65.1898	46.6957	50.4482	43.9923	43.581
VIT_08s0040g03360	Cofilin	CELLULAR PROCESSES, SIGNALLING & HOMEOSTASIS	vv44810Regulation_of_actin_cytoskeleton	126.613	154.875	119.307	139.783	137.139	141.552	123.219	133.287
VIT_02s0087g01010	CRK10 (cysteine-rich RLK10)	CELLULAR PROCESSES, SIGNALLING & HOMEOSTASIS		2.64012	10.092	2.00512	3.69392	3.21518	6.3407	4.97588	4.48473
VIT_00s2485g00010	CRK10 (cysteine-rich RLK10)	CELLULAR PROCESSES, SIGNALLING & HOMEOSTASIS		27.4262	43.4819	15.7208	22.9844	22.659	28.8994	13.1941	22.996
VIT_02s0087g01020	CRK10 (cysteine-rich RLK10)	CELLULAR PROCESSES, SIGNALLING & HOMEOSTASIS		3.93423	8.97625	3.47556	4.40387	2.72582	3.36209	2.60921	3.20197
VIT_13s0084g00130	CXE carboxylesterase	CELLULAR PROCESSES, SIGNALLING & HOMEOSTASIS		61.5657	83.85	34.7953	58.3328	42.1111	53.8046	56.9381	54.5339
VIT_08s0032g00710	CXE carboxylesterase	CELLULAR PROCESSES, SIGNALLING & HOMEOSTASIS		1.48383	1.65149	0.461147	0.96055	1.24955	1.02195	0.626551	1.24083
VIT_03s0063g00730	CXE carboxylesterase CXE10	CELLULAR PROCESSES, SIGNALLING & HOMEOSTASIS		3.18051	4.78482	2.32203	3.88273	6.09315	5.70663	4.18977	6.02745
VIT_18s0001g12980	Cyclin-dependent protein kinase CYCT1;4	CELLULAR PROCESSES, SIGNALLING & HOMEOSTASIS	vv44110Cell_cycle	9.31634	14.3666	8.14385	9.87998	7.28822	11.1748	6.34185	8.24961
VIT_00s0125g00270	Cyclin-T1-5 (CycT1;5)	CELLULAR PROCESSES, SIGNALLING & HOMEOSTASIS	vv44110Cell_cycle	7.63631	9.2801	7.98873	7.94932	8.73683	9.52522	7.42775	8.30201
VIT_18s0089g00700	CYP714A1	CELLULAR PROCESSES, SIGNALLING & HOMEOSTASIS		18.0603	38.5668	12.074	19.1443	31.2063	48.907	26.6491	40.3718
VIT_04s0044g01610	CYP82C1p	CELLULAR PROCESSES, SIGNALLING & HOMEOSTASIS		6.78243	9.68917	5.57425	5.79843	7.77417	9.1908	7.12565	7.58767
VIT_16s0039g01060	CYP89A2	CELLULAR PROCESSES, SIGNALLING & HOMEOSTASIS		24.8257	46.4517	20.5549	27.0256	26.8136	41.4001	32.2488	33.3667
VIT_07s0141g00890	CYP94A1	CELLULAR PROCESSES, SIGNALLING & HOMEOSTASIS		36.4478	53.3868	19.8173	34.4639	21.2747	31.56	14.164	32.2313
VIT_08s0007g04100	CYPLXXVIA2	CELLULAR PROCESSES, SIGNALLING & HOMEOSTASIS		1.49509	2.21293	1.20295	1.48875	0.0799626	0.185646	0.0812681	0.0336282
VIT_17s0000g08770	Cysteine-rich receptor-like protein kinase 2	CELLULAR PROCESSES, SIGNALLING & HOMEOSTASIS		10.8032	16.9344	12.4331	11.9353	13.3104	14.6742	11.3164	14.9869
VIT_01s0127g00190	Cysteine-rich receptor-like protein kinase 2	CELLULAR PROCESSES, SIGNALLING & HOMEOSTASIS		0.41585	1.08833	0.590012	0.302313	0.302275	0.484425	0.139026	0.417357
VIT_00s0409g00060	Cysteine-rich receptor-like protein kinase 25	CELLULAR PROCESSES, SIGNALLING & HOMEOSTASIS		0.0939586	0.176375	0.0526369	0.0723427	0.335317	0.35187	0.103393	0.251541
VIT_01s0011g05350	Cysteine-rich RLK10	CELLULAR PROCESSES, SIGNALLING & HOMEOSTASIS		14.5082	20.6261	13.2011	15.1412	11.6298	14.6265	11.5725	12.5449
VIT_16s0098g01230	Cytochrome b5	CELLULAR PROCESSES, SIGNALLING & HOMEOSTASIS		45.4222	54.1838	43.4959	46.1887	55.2913	57.6068	49.583	58.6263
VIT_18s0001g15670	Cytoplasm protein	CELLULAR PROCESSES, SIGNALLING & HOMEOSTASIS		8.57628	12.5501	7.96683	9.54618	8.30507	9.2958	7.18421	8.36841
VIT_14s0108g00500	Death receptor interacting protein	CELLULAR PROCESSES, SIGNALLING & HOMEOSTASIS		5.10634	5.81067	4.80613	5.73608	4.05034	4.29988	4.01559	4.32824
VIT_00s0516g00030	Dehydrogenase/reductase SDR family member 4	CELLULAR PROCESSES, SIGNALLING & HOMEOSTASIS	vv44146Peroxisome	8.27965	9.98903	8.00667	8.27909	7.81231	8.11674	5.91911	7.26248
VIT_12s0059g00890	Dienelactone hydrolase	CELLULAR PROCESSES, SIGNALLING & HOMEOSTASIS	vv11000Single_reactions	86.8943	102.782	85.4022	99.0746	83.6668	94.3249	88.4775	84.2121
VIT_15s0021g00480	Dynamin-like protein 2b	CELLULAR PROCESSES, SIGNALLING & HOMEOSTASIS	vv50109Incompletely_characterized_transport_systems vv50110Protein_coat	46.5099	62.3522	43.0196	45.4413	24.1622	26.4761	17.1421	23.0723
VIT_09s0002g04280	Dynein light chain LC6, flagellar outer arm	CELLULAR PROCESSES, SIGNALLING & HOMEOSTASIS	vv44810Regulation_of_actin_cytoskeleton	18.8721	36.3199	16.8398	19.4408	25.9197	22.2697	22.5281	24.0504
VIT_19s0014g02850	Dynein light subunit lc6, flagellar outer arm	CELLULAR PROCESSES, SIGNALLING & HOMEOSTASIS	vv44810Regulation_of_actin_cytoskeleton	9.46019	15.0671	6.35309	10.8937	9.89431	14.0302	7.93391	11.9802
VIT_14s0030g01440	EDR1 (Enhanced disease resistance 1)	CELLULAR PROCESSES, SIGNALLING & HOMEOSTASIS		10.6192	15.5683	11.7537	11.1505	13.0706	13.8332	10.254	12.4098
VIT_00s0340g00060	Endo-1,4-beta-glucanase korrigan (KOR)	CELLULAR PROCESSES, SIGNALLING & HOMEOSTASIS	vv40006Cell_wall	3.31728	4.42034	2.26339	2.70972	3.35366	5.49046	2.48112	4.14122
VIT_00s2526g00010	Endo-1,4-beta-glucanase korrigan (KOR)	CELLULAR PROCESSES, SIGNALLING & HOMEOSTASIS	vv40006Cell_wall	6.177	7.64414	3.78746	5.52094	7.35556	10.1476	4.55536	8.10693
VIT_00s2620g00010	Endo-1,4-beta-glucanase korrigan (KOR)	CELLULAR PROCESSES, SIGNALLING & HOMEOSTASIS	vv40006Cell_wall	5.25281	5.89521	2.77632	4.34379	5.60681	7.77193	3.64127	6.22358
VIT_00s0340g00050	Endo-1,4-beta-glucanase korrigan (KOR)	CELLULAR PROCESSES, SIGNALLING & HOMEOSTASIS	vv40006Cell_wall	10.6913	14.7385	6.98335	9.37865	12.6751	16.527	8.01672	12.7654
VIT_11s0149g00030	Endomembrane protein 70	CELLULAR PROCESSES, SIGNALLING & HOMEOSTASIS		29.6705	38.6234	26.7275	33.3395	26.7278	31.6248	24.2611	26.7058
VIT_12s0057g01530	Endomembrane protein 70, TM4 ;	CELLULAR PROCESSES, SIGNALLING & HOMEOSTASIS		18.0921	22.7576	18.197	21.5741	15.2161	17.2586	15.2182	16.5829
VIT_11s0037g00210	Endomembrane protein 70, TM4 ;	CELLULAR PROCESSES, SIGNALLING & HOMEOSTASIS		74.4695	90.2367	69.4011	75.5378	62.5585	67.2306	56.5541	65.3343
VIT_07s0031g00030	Endoplasmatic reticulum retrieval protein 1A	CELLULAR PROCESSES, SIGNALLING & HOMEOSTASIS	vv50109Incompletely_characterized_transport_systems	30.7737	36.3235	28.4807	32.8635	23.9758	23.1869	22.2256	23.3693
VIT_05s0124g00030	Epsin protein	CELLULAR PROCESSES, SIGNALLING & HOMEOSTASIS		20.1113	23.6638	18.9559	22.8805	20.767	20.4854	19.0362	20.6894
VIT_00s0216g00040	ER lumen protein retaining receptor	CELLULAR PROCESSES, SIGNALLING & HOMEOSTASIS		21.0117	27.5237	23.3428	23.6047	21.2134	24.7655	22.9503	20.8178
VIT_16s0039g02210	ER lumen protein retaining receptor	CELLULAR PROCESSES, SIGNALLING & HOMEOSTASIS		15.2032	19.134	15.0943	15.4417	13.658	14.6399	12.2211	13.729
VIT_07s0005g00680	Exocyst complex subunit Sec15B	CELLULAR PROCESSES, SIGNALLING & HOMEOSTASIS	vv50111Tethering_factors	10.3479	12.2136	9.84157	11.4041	11.4789	13.6954	10.3979	11.7548
VIT_17s0000g07350	Exocyst subunit EXO70 E2	CELLULAR PROCESSES, SIGNALLING & HOMEOSTASIS	vv50111Tethering_factors	21.3687	36.2378	17.6743	22.7699	17.4565	24.8254	17.57	19.7057
VIT_17s0000g01450	Exocyst subunit EXO70 F1	CELLULAR PROCESSES, SIGNALLING & HOMEOSTASIS	vv50111Tethering_factors	24.2969	33.9106	22.0142	25.5554	23.2621	26.4698	21.2064	23.0988
VIT_06s0004g07440	Exocyst subunit EXO70 family protein B1	CELLULAR PROCESSES, SIGNALLING & HOMEOSTASIS	vv50111Tethering_factors	80.4832	124.73	72.3675	86.5472	61.0997	86.9512	56.3171	65.7269
VIT_01s0011g04830	Extensin	CELLULAR PROCESSES, SIGNALLING & HOMEOSTASIS	vv40006Cell_wall	26.8972	39.6664	42.1769	39.199	28.0765	33.3241	48.842	33.5735
VIT_08s0032g00930	Fasciclin domain-containing protein FLA17	CELLULAR PROCESSES, SIGNALLING & HOMEOSTASIS	vv40006Cell_wall	23.4723	27.8492	23.1532	27.1035	23.8589	34.8906	18.3853	20.7048
VIT_07s0104g01260	flavin-containing monooxygenase	CELLULAR PROCESSES, SIGNALLING & HOMEOSTASIS	vv11000Single_reactions	13.0124	23.574	16.2527	12.0323	16.6807	22.5907	19.6276	20.6641
VIT_02s0154g00170	flavin-containing monooxygenase 3	CELLULAR PROCESSES, SIGNALLING & HOMEOSTASIS	vv11000Single_reactions	0.553078	0.605891	0.194362	0.445813	0.575156	0.644385	0.357087	0.553619
VIT_14s0108g00290	formin 8	CELLULAR PROCESSES, SIGNALLING & HOMEOSTASIS	vv44810Regulation_of_actin_cytoskeleton	1.51921	3.43269	1.06233	1.46673	2.09046	5.81413	2.20902	2.56024
VIT_12s0059g02110	Galacturonosyltransferase 10	CELLULAR PROCESSES, SIGNALLING & HOMEOSTASIS	vv40006Cell_wall	3.74353	4.85417	3.24243	4.298	2.37677	2.24439	2.08023	1.83558
VIT_04s0008g05920	Golgi SNARE 11 protein	CELLULAR PROCESSES, SIGNALLING & HOMEOSTASIS	vv24130SNARE_interactions_in_vesicular_transport	13.8769	16.5963	12.9937	14.8583	14.3195	15.9258	14.7206	14.7983
VIT_06s0004g02990	GRIK2 (geminivirus rep interacting kinase 2)	CELLULAR PROCESSES, SIGNALLING & HOMEOSTASIS		19.5809	24.3923	19.2418	19.603	26.9968	25.6629	21.5078	24.8828
VIT_03s0017g00650	GTP cyclohydrolase II	CELLULAR PROCESSES, SIGNALLING & HOMEOSTASIS	vv10740Riboflavin_metabolism	39.5168	53.5505	48.4762	40.5726	36.6418	41.3583	45.3262	45.1659
VIT_17s0119g00030	Guanine nucleotide-binding protein alpha-1 subunit	CELLULAR PROCESSES, SIGNALLING & HOMEOSTASIS		2.49316	3.78293	2.28619	2.61369	3.38661	3.90543	2.50239	3.28445
VIT_04s0008g04700	Histone H2A variant 3 HTA9	CELLULAR PROCESSES, SIGNALLING & HOMEOSTASIS		23.8525	27.67	20.7558	25.8173	16.3261	16.9358	15.1466	16.7303
VIT_09s0002g05770	Histone H2A variant 3 HTA9	CELLULAR PROCESSES, SIGNALLING & HOMEOSTASIS		71.5171	84.9853	71.4558	81.4598	68.64	75.3017	80.9867	77.9318
VIT_06s0004g04240	Histone H2B	CELLULAR PROCESSES, SIGNALLING & HOMEOSTASIS		70.0456	88.6816	64.4402	75.5118	72.3439	81.3219	73.2248	73.5662
VIT_06s0004g04250	Histone H2B	CELLULAR PROCESSES, SIGNALLING & HOMEOSTASIS		101.423	123.999	101.047	114.107	109.302	103.862	123.557	112.217
VIT_11s0016g04210	Human Rev interacting protein (GTPase activating protein)	CELLULAR PROCESSES, SIGNALLING & HOMEOSTASIS		7.64468	9.05262	6.35327	7.98984	5.73709	5.52196	4.80974	5.64921
VIT_02s0025g00130	Hydroxyproline-rich glycoprotein	CELLULAR PROCESSES, SIGNALLING & HOMEOSTASIS	vv40006Cell_wall	47.5299	64.2588	39.0479	45.1825	50.8547	60.9818	47.3259	52.5631
VIT_02s0025g03290	Hydroxyproline-rich glycoprotein	CELLULAR PROCESSES, SIGNALLING & HOMEOSTASIS	vv40006Cell_wall	23.5032	31.6662	22.2068	23.6954	17.9131	21.8533	19.0213	21.0402
VIT_13s0067g02030	IMK2 (inflorescence meristem receptor-like kinase 2)	CELLULAR PROCESSES, SIGNALLING & HOMEOSTASIS		7.78497	9.82798	7.2956	9.42398	4.12021	5.4572	4.55937	4.53594
VIT_16s0022g00960	Invertase/pectin methylesterase inhibitor	CELLULAR PROCESSES, SIGNALLING & HOMEOSTASIS	vv40006Cell_wall	82.065	103.635	45.6921	88.7376	24.3672	33.4278	16.5388	30.6029
VIT_18s0122g00970	IRE1A (Yeast endoribonuclease/protein kinase IRE1-like gene)	CELLULAR PROCESSES, SIGNALLING & HOMEOSTASIS		7.40675	10.5019	7.59545	8.78439	7.14947	7.20739	5.74218	7.54022
VIT_08s0007g07120	Kelch-like protein 18	CELLULAR PROCESSES, SIGNALLING & HOMEOSTASIS	vv44110Cell_cycle	65.9231	88.4453	67.3146	70.0881	61.8596	74.2692	52.0166	58.8446
VIT_01s0011g06080	Lectin protein kinase family	CELLULAR PROCESSES, SIGNALLING & HOMEOSTASIS		15.5438	29.2908	8.54776	17.2274	16.4395	25.1252	18.0931	19.0238
VIT_12s0028g03580	Lectin-receptor like protein kinase 3	CELLULAR PROCESSES, SIGNALLING & HOMEOSTASIS		8.64769	11.112	10.6179	9.19346	9.07751	10.4772	7.96703	10.178
VIT_00s0265g00100	Lectin-receptor like protein kinase 3	CELLULAR PROCESSES, SIGNALLING & HOMEOSTASIS		6.23097	6.33536	5.90595	6.83104	5.19238	7.43461	5.57294	6.24967
VIT_10s0092g00230	Lesion simulating disease	CELLULAR PROCESSES, SIGNALLING & HOMEOSTASIS		24.3788	28.3928	23.794	23.4087	28.4046	27.5511	25.6285	26.5251
VIT_14s0066g02670	Leucine Rich Repeat receptor-like kinase	CELLULAR PROCESSES, SIGNALLING & HOMEOSTASIS		0.505244	1.53469	0.405888	0.702137	0.284944	0.746586	0.44627	0.454256
VIT_14s0108g00300	Leucine Rich Repeat receptor-like kinase	CELLULAR PROCESSES, SIGNALLING & HOMEOSTASIS		1.31227	3.02037	1.06756	1.53154	1.85647	3.18727	1.54524	1.95282
VIT_14s0108g00280	Leucine Rich Repeat receptor-like kinase	CELLULAR PROCESSES, SIGNALLING & HOMEOSTASIS		0.917661	1.66676	1.02017	1.10521	0.409718	0.481138	0.294839	0.350255
VIT_10s0042g00600	Leucine Rich Repeat receptor-like kinase	CELLULAR PROCESSES, SIGNALLING & HOMEOSTASIS		4.50779	6.70197	4.49069	4.77888	3.98305	5.23052	4.29097	6.1647
VIT_14s0066g02680	Leucine-rich repeat protein kinase	CELLULAR PROCESSES, SIGNALLING & HOMEOSTASIS		4.67581	9.01193	2.40306	4.32356	3.20085	5.07097	2.08277	3.63834
VIT_09s0002g07570	Leucine-rich repeat protein kinase	CELLULAR PROCESSES, SIGNALLING & HOMEOSTASIS		1.19871	2.92084	0.779989	0.881302	3.21032	3.71568	1.74393	3.03559
VIT_03s0091g00560	Leucine-rich repeat protein kinase	CELLULAR PROCESSES, SIGNALLING & HOMEOSTASIS		142.577	227.839	112.132	148.953	167.089	215.18	133.232	173.844
VIT_18s0072g00990	Leucine-rich repeat protein kinase	CELLULAR PROCESSES, SIGNALLING & HOMEOSTASIS		19.1645	29.207	17.9932	20.403	24.1872	33.9627	28.14	29.9026
VIT_18s0072g00980	Leucine-rich repeat protein kinase	CELLULAR PROCESSES, SIGNALLING & HOMEOSTASIS		9.11985	12.6164	7.79064	9.50495	7.68332	9.87274	8.64988	7.90383
VIT_10s0042g00770	Leucine-rich repeat receptor-like protein kinase 1	CELLULAR PROCESSES, SIGNALLING & HOMEOSTASIS		0.350499	0.973344	0.145462	0.166717	0.239292	0.743924	0.312909	0.348679
VIT_10s0042g00700	Leucine-rich repeat receptor-like protein kinase 1	CELLULAR PROCESSES, SIGNALLING & HOMEOSTASIS		6.69143	9.55527	6.46155	7.0711	4.31918	5.56109	4.59067	6.8107
VIT_10s0003g05510	Leucine-rich repeat transmembrane protein kinase	CELLULAR PROCESSES, SIGNALLING & HOMEOSTASIS		15.2049	22.3789	12.6583	16.0732	9.73356	14.4496	9.96297	11.1005
VIT_14s0066g02250	Leucine-rich repeat transmembrane protein kinase	CELLULAR PROCESSES, SIGNALLING & HOMEOSTASIS		37.5991	54.4059	34.8512	39.8682	45.432	56.8364	46.413	50.3289
VIT_03s0063g00020	LRX2 (leucine-rich repeat/extensin 2)	CELLULAR PROCESSES, SIGNALLING & HOMEOSTASIS	vv40006Cell_wall	2.26524	3.64036	1.6296	4.08301	1.19418	1.36927	1.23242	1.22217
VIT_13s0067g03840	Lung seven transmembrane receptor	CELLULAR PROCESSES, SIGNALLING & HOMEOSTASIS		71.994	96.9923	65.9834	80.7528	60.301	76.8287	65.1536	66.7813
VIT_04s0023g01080	Lys Motif-Type Receptor-Like Kinase LYK4	CELLULAR PROCESSES, SIGNALLING & HOMEOSTASIS		3.08992	3.95093	2.25145	2.8663	2.86539	2.84751	2.89616	2.74626
VIT_18s0122g00230	Lys Motif-Type Receptor-Like Kinase LYK8	CELLULAR PROCESSES, SIGNALLING & HOMEOSTASIS		15.8204	22.8984	16.8326	18.0556	16.1324	25.2709	18.8028	17.4087
VIT_04s0008g01310	MAP3K delta-1 protein kinase	CELLULAR PROCESSES, SIGNALLING & HOMEOSTASIS		12.1921	15.4825	10.7711	12.2026	13.3138	13.3328	10.8913	12.9037
VIT_07s0031g00490	MAP3K protein kinase	CELLULAR PROCESSES, SIGNALLING & HOMEOSTASIS		8.54726	11.3136	5.69831	8.07807	3.92931	3.37301	2.06313	4.26534
VIT_04s0044g01290	MAP3Ka	CELLULAR PROCESSES, SIGNALLING & HOMEOSTASIS	vv44110Cell_cycle	51.7593	60.7588	55.265	54.7523	50.6051	55.6099	42.4619	48.7046
VIT_00s0567g00010	MAPKKK5	CELLULAR PROCESSES, SIGNALLING & HOMEOSTASIS		24.437	32.0298	22.9719	24.8608	27.2977	33.4732	20.7555	26.1082
VIT_00s1194g00010	MAPKKK5	CELLULAR PROCESSES, SIGNALLING & HOMEOSTASIS		24.0927	30.4729	21.4012	25.002	27.0746	32.4187	20.3825	25.069
VIT_10s0003g01430	MEE62 (maternal effect embryo arrest 62)	CELLULAR PROCESSES, SIGNALLING & HOMEOSTASIS		11.2099	13.0156	9.22759	11.2973	11.6651	12.6697	11.9713	10.737
VIT_18s0001g03960	Mekk1	CELLULAR PROCESSES, SIGNALLING & HOMEOSTASIS	vv24120Ubiquitin_mediated_proteolysis vv34626Plant-pathogen_interaction	30.8778	38.464	35.0557	33.6861	28.899	34.1946	23.7364	29.0217
VIT_12s0034g00240	Mekk1	CELLULAR PROCESSES, SIGNALLING & HOMEOSTASIS	vv24120Ubiquitin_mediated_proteolysis vv34626Plant-pathogen_interaction	16.1061	21.7545	14.5574	18.3132	16.7333	16.3495	13.4059	15.041
VIT_19s0014g02740	Metallothionein	CELLULAR PROCESSES, SIGNALLING & HOMEOSTASIS		16326.4	23056	16753.1	19182.3	18857.9	19436.7	21631.8	19946.2
VIT_04s0043g00130	Mob1/phocein	CELLULAR PROCESSES, SIGNALLING & HOMEOSTASIS	vv44110Cell_cycle	31.8727	38.9822	31.6326	36.0276	31.0574	31.0787	31.4459	32.0446
VIT_11s0016g01200	Mob1/phocein	CELLULAR PROCESSES, SIGNALLING & HOMEOSTASIS	vv44110Cell_cycle	11.5706	13.185	12.1438	11.2251	13.9169	14.0941	8.11577	12.0312
VIT_07s0005g04790	Myosin-like protein XIB	CELLULAR PROCESSES, SIGNALLING & HOMEOSTASIS	vv44810Regulation_of_actin_cytoskeleton	5.40527	5.39308	5.66383	4.79111	6.00826	6.11937	3.51159	5.2778
VIT_13s0067g03530	Nitrilase	CELLULAR PROCESSES, SIGNALLING & HOMEOSTASIS	vv10910Nitrogen_metabolism vv11002Auxin_biosynthesis	18.2919	21.5933	18.2186	19.4367	16.9405	17.6801	16.1167	17.4403
VIT_10s0003g00150	NSL1 (necrotic spotted lesions 1)	CELLULAR PROCESSES, SIGNALLING & HOMEOSTASIS		26.5354	42.7522	22.6138	29.2145	25.4033	31.3652	19.525	25.3183
VIT_07s0031g03060	NSL1 (necrotic spotted lesions 1)	CELLULAR PROCESSES, SIGNALLING & HOMEOSTASIS		14.9426	23.6019	11.3853	15.5517	18.3072	19.6127	16.306	21.5703
VIT_00s0250g00090	Oxidoreductase, 2OG-Fe(II) oxygenase	CELLULAR PROCESSES, SIGNALLING & HOMEOSTASIS		1.85247	2.55931	0.817565	1.48188	3.80293	4.18173	2.07254	3.01943
VIT_04s0044g01020	Pectinesterase family	CELLULAR PROCESSES, SIGNALLING & HOMEOSTASIS	vv40006Cell_wall	0.899477	2.01313	0.982017	1.13807	1.39492	2.36685	1.44301	1.84854
VIT_04s0044g01010	Pectinesterase family	CELLULAR PROCESSES, SIGNALLING & HOMEOSTASIS	vv40006Cell_wall	5.45705	8.55144	3.84301	6.20864	6.53194	8.2083	5.54061	6.34211
VIT_04s0044g01000	Pectinesterase family	CELLULAR PROCESSES, SIGNALLING & HOMEOSTASIS	vv40006Cell_wall	20.6818	29.5523	17.368	21.881	19.8696	23.834	16.8216	19.0221
VIT_16s0100g00270	Peptidoglycan-binding LysM domain-containing protein	CELLULAR PROCESSES, SIGNALLING & HOMEOSTASIS		38.169	56.5784	23.3731	32.9681	27.3991	30.581	27.8319	28.4379
VIT_13s0019g03410	Peroxisomal membrane protein (PMP36)	CELLULAR PROCESSES, SIGNALLING & HOMEOSTASIS	vv44146Peroxisome vv50123Porters_cat_18_to_29	8.79902	11.5623	9.88765	9.31263	9.99132	11.1048	6.95368	9.22695
VIT_16s0098g01890	Phosphatidylinositol 3- and 4-kinase / ubiquitin	CELLULAR PROCESSES, SIGNALLING & HOMEOSTASIS		14.6302	21.8027	13.0407	15.0203	18.0482	23.2655	18.5698	19.3551
VIT_04s0008g05630	Phox	CELLULAR PROCESSES, SIGNALLING & HOMEOSTASIS		7.65609	9.9051	7.55244	8.08441	13.2704	12.0924	9.82621	12.2658
VIT_09s0002g03410	Phytochrome-associated protein 1 (PAP1)	CELLULAR PROCESSES, SIGNALLING & HOMEOSTASIS	vv34710Circadian_rhythm vv60008AUXIAA	4.57127	5.02518	4.50373	5.35307	5.95238	3.15932	3.03213	4.05857
VIT_14s0083g00540	Plant adhesion molecule 1 (PAM1)	CELLULAR PROCESSES, SIGNALLING & HOMEOSTASIS		2.68367	3.08459	1.99538	2.139	2.63632	2.58443	2.14413	2.54743
VIT_18s0001g11860	Polygalacturonate 4-alpha-galacturonosyltransferase	CELLULAR PROCESSES, SIGNALLING & HOMEOSTASIS	vv40006Cell_wall	1.89746	2.83158	1.4537	2.91129	1.98259	3.11146	1.95754	2.22498
VIT_07s0141g00630	Prenylated rab acceptor (PRA1)	CELLULAR PROCESSES, SIGNALLING & HOMEOSTASIS		11.2377	15.1938	10.7914	12.4666	10.9375	13.2041	10.9085	11.7483
VIT_05s0020g04740	Prenylated rab acceptor (PRA1)	CELLULAR PROCESSES, SIGNALLING & HOMEOSTASIS		9.00009	14.4732	7.76724	11.0339	8.52148	9.24301	8.15538	8.54148
VIT_09s0002g03250	Profilin 4 (PRO4) (PFN4)	CELLULAR PROCESSES, SIGNALLING & HOMEOSTASIS	vv44810Regulation_of_actin_cytoskeleton	16.6468	16.5893	11.6573	15.6686	7.42658	8.17591	6.53495	7.03606
VIT_02s0025g01100	Protein kinase	CELLULAR PROCESSES, SIGNALLING & HOMEOSTASIS		1.12118	1.53158	0.921169	1.10056	0.806353	0.907053	0.653454	0.659642
VIT_00s0220g00120	Protein kinase	CELLULAR PROCESSES, SIGNALLING & HOMEOSTASIS		60.1485	92.769	56.4712	64.335	73.7069	91.6608	74.2048	82.0196
VIT_19s0027g00390	Protein kinase	CELLULAR PROCESSES, SIGNALLING & HOMEOSTASIS		8.92741	14.2257	7.56241	9.38967	8.32071	9.39047	6.78076	8.9762
VIT_08s0056g00100	Protein kinase	CELLULAR PROCESSES, SIGNALLING & HOMEOSTASIS		12.0942	15.6346	10.5573	11.2234	20.3527	21.0563	12.9173	21.7454
VIT_07s0129g00990	Protein kinase	CELLULAR PROCESSES, SIGNALLING & HOMEOSTASIS		20.4874	26.9362	20.9231	23.571	24.0842	27.1748	26.7146	27.5504
VIT_12s0028g01040	Protein kinase	CELLULAR PROCESSES, SIGNALLING & HOMEOSTASIS		3.82372	5.35491	3.15428	3.76635	4.96128	3.59923	4.05588	3.81595
VIT_19s0014g01530	Protein kinase	CELLULAR PROCESSES, SIGNALLING & HOMEOSTASIS		5.05824	7.5208	5.09538	5.7171	5.18253	6.80781	5.08832	6.0407
VIT_18s0122g01260	Protein kinase 1B	CELLULAR PROCESSES, SIGNALLING & HOMEOSTASIS		14.1689	26.6402	15.4141	16.0231	7.77465	12.8228	7.22178	9.15642
VIT_00s0479g00010	Protein kinase 6	CELLULAR PROCESSES, SIGNALLING & HOMEOSTASIS		49.606	64.6831	46.9461	51.5847	54.2855	55.2001	47.9938	53.0829
VIT_08s0040g01570	Protein kinase APK1A, chloroplast precursor	CELLULAR PROCESSES, SIGNALLING & HOMEOSTASIS		15.7079	23.4421	10.7388	13.6144	16.5735	21.4558	12.5174	16.5395
VIT_08s0040g01580	Protein kinase APK1A, chloroplast precursor	CELLULAR PROCESSES, SIGNALLING & HOMEOSTASIS		25.1292	35.9767	15.9291	23.4589	29.5319	35.914	20.8433	29.3118
VIT_01s0026g01880	Protein kinase APK1B	CELLULAR PROCESSES, SIGNALLING & HOMEOSTASIS		46.223	64.1122	50.2917	49.2798	41.6539	55.3245	41.7998	44.5369
VIT_11s0065g00470	Protein kinase APK1B	CELLULAR PROCESSES, SIGNALLING & HOMEOSTASIS		16.0303	22.481	17.273	19.0335	15.6707	17.5023	13.9754	14.8705
VIT_13s0019g01080	Protein kinase APK1B	CELLULAR PROCESSES, SIGNALLING & HOMEOSTASIS		22.3984	28.3943	20.6919	24.7277	18.2153	20.6994	20.6442	21.8173
VIT_18s0122g01270	Protein kinase APK1B	CELLULAR PROCESSES, SIGNALLING & HOMEOSTASIS		3.97525	8.54403	3.76243	4.42692	3.09238	3.0013	2.86389	2.93399
VIT_05s0049g01220	Protein kinase MK6	CELLULAR PROCESSES, SIGNALLING & HOMEOSTASIS		8.8123	10.3495	8.74121	8.81837	10.718	11.8384	6.88033	9.95712
VIT_06s0061g01050	Protein kinase SRPK1	CELLULAR PROCESSES, SIGNALLING & HOMEOSTASIS		12.6017	14.7408	10.5001	12.702	11.99	13.5851	10.5785	12.2355
VIT_01s0010g02350	Protein phosphatase 2 (formerly 2A), regulatory subunit B'	CELLULAR PROCESSES, SIGNALLING & HOMEOSTASIS	vv23015mRNA_surveillance_pathway	15.0747	18.3597	14.1265	15.534	14.907	15.8409	13.7365	15.9906
VIT_04s0008g04270	Protein phosphatase 2 (formerly 2A), regulatory subunit B'	CELLULAR PROCESSES, SIGNALLING & HOMEOSTASIS	vv23015mRNA_surveillance_pathway	7.48809	8.11296	6.05264	8.21015	6.70207	6.28616	5.22185	6.63682
VIT_09s0070g00490	Protein phosphatase 2C	CELLULAR PROCESSES, SIGNALLING & HOMEOSTASIS		82.6044	127.943	64.6104	86.8039	61.1677	87.5517	45.9418	66.2505
VIT_18s0001g09390	Protein phosphatase 2C	CELLULAR PROCESSES, SIGNALLING & HOMEOSTASIS		17.8274	27.9683	9.98316	17.1806	17.3586	26.829	17.0833	19.8753
VIT_05s0049g01290	Protein phosphatase 2C	CELLULAR PROCESSES, SIGNALLING & HOMEOSTASIS		11.4713	23.7813	7.00089	10.0552	14.4773	15.7232	9.3133	11.2376
VIT_18s0001g05690	Protein phosphatase 2C	CELLULAR PROCESSES, SIGNALLING & HOMEOSTASIS		5.2394	7.19905	4.94941	5.60293	6.63005	6.61789	4.25403	6.74507
VIT_07s0141g00040	Protein phosphatase 2C	CELLULAR PROCESSES, SIGNALLING & HOMEOSTASIS		12.9119	17.1259	12.1773	13.569	17.4592	17.8751	13.8878	17.3133
VIT_07s0141g00130	Protein phosphatase 2C	CELLULAR PROCESSES, SIGNALLING & HOMEOSTASIS		4.03771	4.59972	3.54886	3.70441	5.07294	5.03596	4.29559	4.68419
VIT_13s0067g03500	Protein phosphatase 2C	CELLULAR PROCESSES, SIGNALLING & HOMEOSTASIS		10.0375	11.9165	8.52472	10.5294	11.82	11.1938	9.35717	10.3114
VIT_00s0434g00020	Protein phosphatase 2C	CELLULAR PROCESSES, SIGNALLING & HOMEOSTASIS		43.7428	50.1047	38.6657	45.9577	42.8279	52.0839	33.7958	40.2277
VIT_18s0001g10700	Protein phosphatase 2C / PP2C	CELLULAR PROCESSES, SIGNALLING & HOMEOSTASIS		20.7897	24.7709	16.8784	20.6452	23.5751	28.027	19.066	20.7838
VIT_03s0038g00250	Purple acid phosphatase 10 ATPAP10/PAP10	CELLULAR PROCESSES, SIGNALLING & HOMEOSTASIS	vv10740Riboflavin_metabolism	7.66096	8.62398	5.97295	8.5643	9.52368	10.2712	7.56614	11.2103
VIT_03s0038g00230	Purple acid phosphatase 2 PAP2	CELLULAR PROCESSES, SIGNALLING & HOMEOSTASIS	vv10740Riboflavin_metabolism	7.2561	8.76362	5.72177	8.48374	10.9976	11.9619	8.9438	12.7628
VIT_05s0094g01550	RAB GDP dissociation inhibitor 1 ATGD1	CELLULAR PROCESSES, SIGNALLING & HOMEOSTASIS		68.0225	82.5257	71.4363	74.8733	73.2072	72.4029	66.0444	73.558
VIT_04s0044g00070	RAB GDP dissociation inhibitor 1 ATGD1	CELLULAR PROCESSES, SIGNALLING & HOMEOSTASIS		5.19584	6.4844	4.96032	5.63008	8.88984	7.80224	6.7772	7.55619
VIT_06s0004g04200	RAB GTPase ARA3	CELLULAR PROCESSES, SIGNALLING & HOMEOSTASIS	vv50111Tethering_factors	44.0836	47.131	40.2129	45.6418	47.0767	47.0782	37.2308	45.0108
VIT_15s0021g00640	RAB GTPase RAB6	CELLULAR PROCESSES, SIGNALLING & HOMEOSTASIS		11.8959	12.1349	9.42413	12.3658	12.7159	11.0997	11.3412	11.1903
VIT_06s0004g05550	RAB GTPase RABA2B	CELLULAR PROCESSES, SIGNALLING & HOMEOSTASIS		17.6072	22.325	15.0871	18.4398	13.4354	15.2233	13.3248	13.8822
VIT_13s0064g01300	RAB GTPase SMG1	CELLULAR PROCESSES, SIGNALLING & HOMEOSTASIS		16.3649	23.2432	15.1451	17.0118	17.2062	18.7489	15.1223	17.459
VIT_02s0025g02530	RabGAP/TBC domain-containing protein	CELLULAR PROCESSES, SIGNALLING & HOMEOSTASIS		76.0278	106.668	65.9571	75.0469	82.6408	98.692	78.0492	82.1732
VIT_11s0016g05700	RabGAP/TBC domain-containing protein	CELLULAR PROCESSES, SIGNALLING & HOMEOSTASIS		16.3124	20.0826	16.8744	17.3713	20.0843	19.0424	18.2037	18.2669
VIT_16s0098g01220	RabGAP/TBC domain-containing protein	CELLULAR PROCESSES, SIGNALLING & HOMEOSTASIS		10.0602	14.5072	8.69061	10.7423	10.6986	11.2236	11.1324	12.2564
VIT_04s0079g00760	Ras-related protein Rab-5A	CELLULAR PROCESSES, SIGNALLING & HOMEOSTASIS	vv44145Phagosome	45.0016	54.8896	45.9762	45.2711	45.6727	41.1428	40.1343	46.5457
VIT_02s0012g01920	RCD1 (radical-induced cell death1)	CELLULAR PROCESSES, SIGNALLING & HOMEOSTASIS		35.0358	40.1973	32.0675	35.3157	43.7936	42.3969	36.598	45.0516
VIT_19s0014g04500	Receptor kinase ARK3	CELLULAR PROCESSES, SIGNALLING & HOMEOSTASIS		0.705778	1.48213	0.322201	0.529711	1.40609	1.65763	0.724976	1.65415
VIT_00s0484g00020	Receptor kinase ARK3	CELLULAR PROCESSES, SIGNALLING & HOMEOSTASIS		4.14941	6.14868	4.53359	3.54976	4.29843	5.38914	2.50686	4.50358
VIT_04s0008g02510	Receptor kinase homolog LRK10	CELLULAR PROCESSES, SIGNALLING & HOMEOSTASIS		16.8303	24.3392	13.3815	16.909	20.0874	24.7728	23.242	22.4697
VIT_01s0011g04270	Receptor kinase homolog LRK10	CELLULAR PROCESSES, SIGNALLING & HOMEOSTASIS		8.99115	13.1086	8.00058	10.7858	8.5116	14.5366	7.88625	9.63077
VIT_00s0262g00010	Receptor kinase RK20-1	CELLULAR PROCESSES, SIGNALLING & HOMEOSTASIS		53.0555	83.6839	38.5694	49.1699	29.311	42.6004	18.5282	30.5611
VIT_00s0262g00090	Receptor kinase RK20-1	CELLULAR PROCESSES, SIGNALLING & HOMEOSTASIS		7.98474	10.0425	5.286	6.46595	9.04969	11.6571	5.14195	10.0525
VIT_11s0052g01430	Receptor kinase TRKe	CELLULAR PROCESSES, SIGNALLING & HOMEOSTASIS		0.746922	1.15223	0.771993	0.778596	0.343125	0.36822	0.195902	0.270163
VIT_18s0001g09550	Receptor kinase TRKe	CELLULAR PROCESSES, SIGNALLING & HOMEOSTASIS		3.63461	8.05701	3.62918	3.38102	3.34892	3.20864	2.43022	3.63343
VIT_08s0058g00290	Receptor lectin protein kinase	CELLULAR PROCESSES, SIGNALLING & HOMEOSTASIS		22.4408	33.9156	16.3504	23.5679	33.9218	48.0262	28.292	34.3541
VIT_16s0013g01730	Receptor Like Protein 35	CELLULAR PROCESSES, SIGNALLING & HOMEOSTASIS		0.966954	1.47161	0.397225	0.741722	0.60916	0.725662	0.838879	0.728458
VIT_11s0118g00040	Receptor Like Protein 9	CELLULAR PROCESSES, SIGNALLING & HOMEOSTASIS		7.00651	13.8051	5.96234	7.53703	10.6022	12.8737	7.30131	10.5144
VIT_12s0055g00580	Receptor protein kinase	CELLULAR PROCESSES, SIGNALLING & HOMEOSTASIS		8.65726	11.81	4.11044	6.4894	8.60185	9.74913	4.52879	7.45004
VIT_17s0000g02370	Receptor protein kinase	CELLULAR PROCESSES, SIGNALLING & HOMEOSTASIS		4.74178	9.55283	2.37856	4.27727	10.3254	13.6426	7.2398	12.0148
VIT_00s1542g00010	Receptor protein kinase	CELLULAR PROCESSES, SIGNALLING & HOMEOSTASIS		10.7216	15.0312	9.96363	11.0476	10.8941	14.1906	13.7502	13.16
VIT_11s0016g03880	Receptor protein kinase PERK1	CELLULAR PROCESSES, SIGNALLING & HOMEOSTASIS		15.1039	17.1822	12.921	15.5108	17.3146	18.6916	13.4148	16.953
VIT_12s0134g00290	Receptor ser/thr protein kinase	CELLULAR PROCESSES, SIGNALLING & HOMEOSTASIS		11.081	15.502	9.94481	10.98	16.7437	17.7339	12.2648	14.4226
VIT_00s0388g00020	Receptor serine/threonine kinase PR5K	CELLULAR PROCESSES, SIGNALLING & HOMEOSTASIS		52.9341	113.38	31.9296	41.7673	119.517	169.306	77.568	113.435
VIT_01s0011g03890	Receptor serine/threonine kinase PR5K	CELLULAR PROCESSES, SIGNALLING & HOMEOSTASIS		4.33405	5.13341	3.61781	4.20291	4.82756	6.01482	4.03616	4.74946
VIT_01s0011g03900	Receptor serine/threonine kinase PR5K	CELLULAR PROCESSES, SIGNALLING & HOMEOSTASIS		0.142282	0.536819	0.132813	0.162542	0.75317	0.717904	0.343836	0.540422
VIT_16s0050g01700	Receptor serine/threonine kinase PR5K	CELLULAR PROCESSES, SIGNALLING & HOMEOSTASIS		21.6281	28.6756	19.1632	21.4284	26.9396	31.999	22.9507	26.5771
VIT_17s0000g03330	Receptor serine/threonine kinase PR5K	CELLULAR PROCESSES, SIGNALLING & HOMEOSTASIS		1.26692	2.16091	1.15431	1.28472	2.03981	2.11007	1.37316	1.88328
VIT_16s0050g01720	Receptor serine/threonine kinase PR5K	CELLULAR PROCESSES, SIGNALLING & HOMEOSTASIS		38.7602	46.914	33.1103	35.4038	42.0201	40.7351	34.4812	38.2539
VIT_01s0011g03990	Receptor serine/threonine kinase PR5K-l	CELLULAR PROCESSES, SIGNALLING & HOMEOSTASIS		7.26033	11.6319	5.62603	7.40672	7.97629	10.9559	7.18427	8.17037
VIT_01s0011g04280	Receptor-like kinase ARK1AS	CELLULAR PROCESSES, SIGNALLING & HOMEOSTASIS		5.06078	7.70175	4.25221	5.06292	6.86017	7.45105	5.11733	7.57053
VIT_18s0166g00210	Regulator of chromosome condensation (RCC1)	CELLULAR PROCESSES, SIGNALLING & HOMEOSTASIS	vv50112Nuclear_pore_complex	14.264	19.0641	13.41	14.7688	12.6532	15.0579	10.2345	13.636
VIT_14s0083g01020	Regulator of chromosome condensation (RCC1)	CELLULAR PROCESSES, SIGNALLING & HOMEOSTASIS	vv50112Nuclear_pore_complex	8.83702	11.6728	9.00767	10.3813	10.3505	10.5908	8.41828	8.93708
VIT_00s0187g00210	Rho GDP-dissociation inhibitor 2	CELLULAR PROCESSES, SIGNALLING & HOMEOSTASIS		29.2748	39.3691	27.4379	29.0678	36.9786	38.7156	30.1813	34.3221
VIT_18s0001g01960	RKF3 (receptor-like kinase IN in flowers 3)	CELLULAR PROCESSES, SIGNALLING & HOMEOSTASIS		11.7748	23.1305	15.2143	17.8747	5.90649	10.96	6.345	10.4052
VIT_12s0034g02220	RKF3 (receptor-like kinase IN in flowers 3)	CELLULAR PROCESSES, SIGNALLING & HOMEOSTASIS		12.1156	15.7437	14.5992	13.8294	10.6775	14.1913	14.6009	13.1415
VIT_16s0050g02710	RPK1 (receptor-like protein kinase 1)	CELLULAR PROCESSES, SIGNALLING & HOMEOSTASIS		8.90493	12.0971	6.62701	7.44711	9.34841	9.10351	7.23208	10.514
VIT_18s0001g12130	RRA2 (reduced residual arabinose 2)	CELLULAR PROCESSES, SIGNALLING & HOMEOSTASIS		35.7193	54.7276	27.8937	38.1674	38.3604	47.6094	34.9373	38.8711
VIT_06s0004g04820	Salt stress-inducible protein kinase	CELLULAR PROCESSES, SIGNALLING & HOMEOSTASIS		2.24929	3.30299	1.35567	2.31087	2.10854	3.3991	1.83177	2.74465
VIT_18s0001g09820	S-domain receptor kinase	CELLULAR PROCESSES, SIGNALLING & HOMEOSTASIS		0.522898	0.950327	0.199194	0.432393	0.217976	0.325093	0.211351	0.26964
VIT_18s0001g09790	S-domain receptor kinase	CELLULAR PROCESSES, SIGNALLING & HOMEOSTASIS		0.646729	1.18259	0.570869	0.74386	0.67962	0.736052	0.803698	0.613993
VIT_18s0001g09730	S-domain receptor kinase	CELLULAR PROCESSES, SIGNALLING & HOMEOSTASIS		1.24588	2.27983	1.14735	1.56313	1.22891	1.66253	1.96897	1.57455
VIT_18s0001g09720	S-domain receptor kinase	CELLULAR PROCESSES, SIGNALLING & HOMEOSTASIS		0.724424	1.42792	0.583228	0.949494	0.72035	0.982369	1.32027	0.849262
VIT_18s0001g09750	S-domain receptor kinase	CELLULAR PROCESSES, SIGNALLING & HOMEOSTASIS		1.08854	1.91626	0.987788	1.27937	1.07916	1.33531	1.64276	1.24925
VIT_18s0072g00740	SEC5A (exocyst complex component SEC5)	CELLULAR PROCESSES, SIGNALLING & HOMEOSTASIS	vv50111Tethering_factors	14.0235	15.4956	10.7387	11.1511	10.019	14.427	11.5855	11.97
VIT_00s1830g00010	Ser/Thr receptor-like kinase1	CELLULAR PROCESSES, SIGNALLING & HOMEOSTASIS		45.5818	98.3905	27.6607	36.0423	86.2705	121.036	54.4453	81.893
VIT_00s0388g00090	Ser/Thr receptor-like kinase1	CELLULAR PROCESSES, SIGNALLING & HOMEOSTASIS		40.5929	88.7852	23.885	31.8579	90.306	128.668	60.2116	86.2332
VIT_16s0098g00420	Ser/Thr receptor-like kinase1	CELLULAR PROCESSES, SIGNALLING & HOMEOSTASIS		20.545	27.557	22.2655	21.2796	24.2512	27.985	20.1159	27.2215
VIT_16s0148g00020	Ser/Thr receptor-like kinase1	CELLULAR PROCESSES, SIGNALLING & HOMEOSTASIS		17.2944	20.8832	11.8411	14.1084	19.6374	16.7031	13.9829	19.7273
VIT_09s0018g01420	Serine incorporator 3	CELLULAR PROCESSES, SIGNALLING & HOMEOSTASIS		139.408	166.417	137.719	144.425	145.294	150.372	140.839	147.324
VIT_17s0000g03510	Serine/threonine kinase BRLK	CELLULAR PROCESSES, SIGNALLING & HOMEOSTASIS		16.849	23.6725	14.2985	17.1923	18.8506	24.1075	13.6832	17.6802
VIT_13s0067g03410	Serine/threonine Protein kinase BNK1	CELLULAR PROCESSES, SIGNALLING & HOMEOSTASIS		8.66298	10.3008	8.07044	9.69082	9.53402	9.43834	8.1856	8.37395
VIT_01s0026g01080	Serine/threonine protein phosphatase PP2A-1 catalytic subunit (PP2A1)	CELLULAR PROCESSES, SIGNALLING & HOMEOSTASIS	vv23015mRNA_surveillance_pathway vv34020Calcium_signaling_pathway	60.6753	72.516	55.68	64.9406	58.7559	60.6977	52.8768	57.289
VIT_11s0065g00140	Serine/threonine/tyrosine kinase DSK2	CELLULAR PROCESSES, SIGNALLING & HOMEOSTASIS		32.7599	44.3558	26.0074	32.4242	42.5394	46.5776	33.6138	42.686
VIT_17s0000g09500	Serine/threonine-protein kinase AFC2	CELLULAR PROCESSES, SIGNALLING & HOMEOSTASIS		57.9655	70.829	60.132	58.1927	62.8289	57.951	40.8473	58.8126
VIT_19s0014g04090	Serine/threonine-protein kinase receptor ARK3	CELLULAR PROCESSES, SIGNALLING & HOMEOSTASIS		14.517	18.6894	13.7108	14.1095	18.9079	18.318	13.5914	16.6885
VIT_12s0055g00590	SHR5-receptor-like kinase	CELLULAR PROCESSES, SIGNALLING & HOMEOSTASIS		2.18189	2.79877	1.25839	1.85811	2.51607	2.41516	1.45932	2.03311
VIT_05s0049g01200	S-locus lectin protein kinase	CELLULAR PROCESSES, SIGNALLING & HOMEOSTASIS		21.3406	32.5742	16.5751	19.3032	13.0699	22.0455	12.1689	19.2328
VIT_00s0374g00020	S-locus lectin protein kinase	CELLULAR PROCESSES, SIGNALLING & HOMEOSTASIS		18.8459	34.5368	16.4819	16.9403	26.4339	35.4693	17.9198	27.7305
VIT_00s0374g00040	S-locus lectin protein kinase	CELLULAR PROCESSES, SIGNALLING & HOMEOSTASIS		2.85765	5.09542	2.28697	2.34271	3.42867	4.53575	2.32893	3.75036
VIT_00s0262g00180	S-locus lectin protein kinase	CELLULAR PROCESSES, SIGNALLING & HOMEOSTASIS		2.12922	3.54075	2.31555	2.17746	3.70475	3.9443	1.83916	3.08717
VIT_19s0014g04050	S-locus lectin protein kinase	CELLULAR PROCESSES, SIGNALLING & HOMEOSTASIS		1.92035	3.7407	1.11905	1.7156	0.896785	0.997226	0.556582	0.959095
VIT_00s0743g00010	S-locus lectin protein kinase	CELLULAR PROCESSES, SIGNALLING & HOMEOSTASIS		1.49806	2.49552	1.61542	2.03947	2.12361	2.63336	1.47512	2.86667
VIT_12s0134g00270	S-locus lectin protein kinase family	CELLULAR PROCESSES, SIGNALLING & HOMEOSTASIS		0.656098	1.38022	0.383832	0.530941	1.17099	1.65571	0.849	0.843438
VIT_19s0014g04490	S-locus protein kinase	CELLULAR PROCESSES, SIGNALLING & HOMEOSTASIS		6.63712	10.3983	5.02558	6.28859	12.3898	11.6784	6.99534	10.4446
VIT_19s0014g04510	S-locus protein kinase	CELLULAR PROCESSES, SIGNALLING & HOMEOSTASIS		3.27072	4.62665	2.58856	3.173	6.90365	6.22863	3.37321	5.7259
VIT_19s0014g04470	S-locus protein kinase	CELLULAR PROCESSES, SIGNALLING & HOMEOSTASIS		12.2331	19.52	10.8268	11.4245	17.5182	16.386	11.9945	15.672
VIT_19s0014g04220	S-locus protein kinase	CELLULAR PROCESSES, SIGNALLING & HOMEOSTASIS		2.79244	3.09969	3.37063	3.03675	3.07314	2.93084	1.80887	2.7943
VIT_18s0086g00210	S-locus receptor protein kinase	CELLULAR PROCESSES, SIGNALLING & HOMEOSTASIS		28.1556	39.4596	25.7092	30.6637	26.6597	40.1976	28.1085	31.0643
VIT_17s0000g06860	SNAP25ous protein SNAP30	CELLULAR PROCESSES, SIGNALLING & HOMEOSTASIS	vv24130SNARE_interactions_in_vesicular_transport	139.376	220.987	115.974	132.865	206.098	251.058	169.469	209.465
VIT_17s0000g05160	SP1L2 (SPIRAL2)	CELLULAR PROCESSES, SIGNALLING & HOMEOSTASIS	vv44810Regulation_of_actin_cytoskeleton	79.7323	88.6523	81.7283	86.9804	80.8108	89.1108	106.618	93.2501
VIT_19s0014g00960	Spg1p (septum-promoting GTPase)	CELLULAR PROCESSES, SIGNALLING & HOMEOSTASIS		6.45328	10.641	6.30967	6.43281	8.63535	10.1412	8.422	10.7712
VIT_16s0050g01390	SRC2/SRC2 (soybean gene regulated BY cold-2)	CELLULAR PROCESSES, SIGNALLING & HOMEOSTASIS		4.67239	9.02175	3.13528	4.93962	4.64089	9.84151	6.39743	3.70993
VIT_05s0020g01400	SRC2/SRC2 (soybean gene regulated BY cold-2)	CELLULAR PROCESSES, SIGNALLING & HOMEOSTASIS		96.1663	165.269	84.6064	105.444	111.843	170.207	115.161	129.166
VIT_04s0044g00680	S-receptor kinase	CELLULAR PROCESSES, SIGNALLING & HOMEOSTASIS		6.82657	16.8155	4.89031	6.29828	7.93281	15.1763	7.9351	8.15362
VIT_04s0044g00640	S-receptor kinase	CELLULAR PROCESSES, SIGNALLING & HOMEOSTASIS		5.85941	9.29432	3.60086	5.42459	5.15827	10.0386	4.77497	6.36013
VIT_05s0020g03210	S-receptor kinase	CELLULAR PROCESSES, SIGNALLING & HOMEOSTASIS		13.9356	26.3527	11.0531	15.7963	10.9804	19.5733	10.941	11.0945
VIT_04s0044g00650	S-receptor kinase	CELLULAR PROCESSES, SIGNALLING & HOMEOSTASIS		13.4213	31.8436	10.0176	13.2858	7.37525	11.6768	6.61577	6.35044
VIT_04s0044g00660	S-receptor kinase	CELLULAR PROCESSES, SIGNALLING & HOMEOSTASIS		7.56977	11.3658	4.78404	7.02944	3.0175	5.45797	3.00688	3.73443
VIT_05s0020g03240	S-receptor kinase	CELLULAR PROCESSES, SIGNALLING & HOMEOSTASIS		62.8747	114.508	51.6562	70.8671	44.8219	78.5046	47.4043	48.8358
VIT_04s0044g00720	S-receptor kinase	CELLULAR PROCESSES, SIGNALLING & HOMEOSTASIS		12.0663	19.8547	8.12217	12.1792	6.3465	11.3251	6.76986	8.01109
VIT_05s0020g03220	S-receptor kinase	CELLULAR PROCESSES, SIGNALLING & HOMEOSTASIS		34.0531	66.3754	28.8453	39.7764	24.4028	40.3126	24.2811	27.1609
VIT_05s0020g03270	S-receptor kinase	CELLULAR PROCESSES, SIGNALLING & HOMEOSTASIS		17.0252	30.7872	13.1668	18.3577	15.4998	23.9426	14.8819	16.0891
VIT_19s0014g02620	S-receptor kinase	CELLULAR PROCESSES, SIGNALLING & HOMEOSTASIS		1.82218	2.4882	1.27439	1.89691	1.74711	2.4514	1.17256	1.98088
VIT_04s0044g00730	S-receptor kinase	CELLULAR PROCESSES, SIGNALLING & HOMEOSTASIS		22.9837	34.7495	18.498	24.4979	9.69194	15.4117	10.5693	10.9988
VIT_12s0028g01650	S-receptor kinase	CELLULAR PROCESSES, SIGNALLING & HOMEOSTASIS		2.81552	4.76771	2.36287	2.94643	3.39166	5.02439	4.44968	4.56703
VIT_06s0004g01380	S-receptor kinase	CELLULAR PROCESSES, SIGNALLING & HOMEOSTASIS		28.1934	44.7429	27.2219	32.5484	34.1262	40.1858	39.2843	39.6072
VIT_17s0053g00400	S-receptor protein kinase	CELLULAR PROCESSES, SIGNALLING & HOMEOSTASIS		0.749265	1.40491	0.576348	0.830371	0.734887	0.745814	0.528829	0.778379
VIT_16s0050g01570	Synbindin TRAPPC1	CELLULAR PROCESSES, SIGNALLING & HOMEOSTASIS	vv50110Protein_coat	3.25074	4.36909	3.07671	3.81989	3.70677	3.71905	3.2661	3.80511
VIT_07s0005g01000	Syntaxin 16	CELLULAR PROCESSES, SIGNALLING & HOMEOSTASIS	vv24130SNARE_interactions_in_vesicular_transport vv50101Channels_and_pores	3.76558	7.02142	4.24185	4.61134	6.88183	6.60821	4.40401	5.99836
VIT_08s0032g01150	Syntaxin 1B/2/3/4	CELLULAR PROCESSES, SIGNALLING & HOMEOSTASIS	vv24130SNARE_interactions_in_vesicular_transport vv50101Channels_and_pores	24.2726	43.113	33.266	33.9639	25.7358	43.2875	40.453	26.7482
VIT_16s0039g01850	Syntaxin 7	CELLULAR PROCESSES, SIGNALLING & HOMEOSTASIS	vv24130SNARE_interactions_in_vesicular_transport vv44145Phagosome vv50101Channels_and_pores	18.9646	26.8189	20.8091	20.3893	16.9572	18.2729	15.0028	17.2621
VIT_11s0016g02310	Thioredoxin 2	CELLULAR PROCESSES, SIGNALLING & HOMEOSTASIS		69.1264	83.9659	53.5018	70.6781	61.4629	66.735	54.9157	59.8049
VIT_12s0028g03830	Thioredoxin M-type 2	CELLULAR PROCESSES, SIGNALLING & HOMEOSTASIS		5.13523	6.75987	6.11741	6.98663	5.26773	6.64762	9.06909	7.60745
VIT_16s0050g02160	Timeless ATIM	CELLULAR PROCESSES, SIGNALLING & HOMEOSTASIS		0.215647	0.362863	0.215547	0.224875	0.307733	0.364102	0.138798	0.250355
VIT_08s0007g07290	Translation initiation factor eIF-4E	CELLULAR PROCESSES, SIGNALLING & HOMEOSTASIS	vv23013RNA_transport vv34150mTOR_signaling_pathway	55.6297	72.6312	49.6927	59.7257	57.2413	62.4984	50.4834	58.5887
VIT_14s0030g00700	Transport protein particle (TRAPP) component Bet3	CELLULAR PROCESSES, SIGNALLING & HOMEOSTASIS	vv50110Protein_coat	18.1558	20.6942	16.7753	19.4989	16.1976	15.9537	16.63	16.8336
VIT_10s0003g05320	Tubulin beta-7 chain	CELLULAR PROCESSES, SIGNALLING & HOMEOSTASIS	vv44145Phagosome vv44810Regulation_of_actin_cytoskeleton	59.2271	71.6747	55.8064	63.3363	68.9852	72.0331	60.6152	67.9542
VIT_08s0007g04470	Vacuolar protein sorting 37C	CELLULAR PROCESSES, SIGNALLING & HOMEOSTASIS	vv50111Tethering_factors	48.1861	60.535	44.7995	48.7635	53.8365	54.3154	44.4494	51.3107
VIT_06s0080g00160	Vacuolar protein sorting 4	CELLULAR PROCESSES, SIGNALLING & HOMEOSTASIS	vv50111Tethering_factors	77.4329	92.7467	78.4169	80.1887	89.8123	90.4725	75.5705	86.9954
VIT_01s0011g01050	Vacuolar sorting receptor 6	CELLULAR PROCESSES, SIGNALLING & HOMEOSTASIS	vv50110Protein_coat	136.06	234.608	93.8575	120.943	172.018	220.033	138.866	180.671
VIT_16s0039g02010	Vacuolar sorting-associated protein (Vps27)	CELLULAR PROCESSES, SIGNALLING & HOMEOSTASIS	vv50111Tethering_factors	35.3978	42.8524	25.5159	33.427	39.367	49.1436	34.0845	41.201
VIT_18s0001g01180	Vacuolar sorting-associated protein (Vps27)	CELLULAR PROCESSES, SIGNALLING & HOMEOSTASIS	vv50111Tethering_factors	89.6317	118.898	82.7527	92.054	76.4694	97.4105	66.1026	88.8138
VIT_19s0014g00550	Vacuolar sorting-associated protein (Vps27)	CELLULAR PROCESSES, SIGNALLING & HOMEOSTASIS	vv50111Tethering_factors	24.9362	30.1704	24.3738	26.4475	30.5342	31.5475	27.5431	32.3307
VIT_07s0005g05790	VAMP726 (VESICLE-associated membrane protein)	CELLULAR PROCESSES, SIGNALLING & HOMEOSTASIS	vv24130SNARE_interactions_in_vesicular_transport vv50101Channels_and_pores	63.7683	80.0827	61.573	67.6969	80.5422	74.4862	70.4314	74.0767
VIT_11s0206g00130	VAMP-like protein YKT61	CELLULAR PROCESSES, SIGNALLING & HOMEOSTASIS	vv24130SNARE_interactions_in_vesicular_transport	46.8631	53.5773	43.9898	47.0325	43.9049	44.5713	39.5307	41.8253
VIT_04s0008g05650	Vesicle-associated membrane protein 7	CELLULAR PROCESSES, SIGNALLING & HOMEOSTASIS	vv24130SNARE_interactions_in_vesicular_transport vv50101Channels_and_pores	20.3964	29.0232	19.1875	23.9275	14.9071	16.7986	13.0171	14.5932
VIT_07s0005g03720	VPS2.3 SNF7	CELLULAR PROCESSES, SIGNALLING & HOMEOSTASIS	vv50111Tethering_factors	17.8861	28.6642	14.7903	18.2478	22.3904	22.5255	17.4339	20.7984
VIT_12s0055g00780	VPS20.2 SNF7	CELLULAR PROCESSES, SIGNALLING & HOMEOSTASIS	vv50111Tethering_factors	12.8207	14.1396	11.6477	12.8959	15.8872	15.8813	13.3816	15.1855
VIT_06s0061g00540	VPS24.1 SNF7	CELLULAR PROCESSES, SIGNALLING & HOMEOSTASIS	vv50111Tethering_factors	43.4098	53.809	40.7697	44.6407	45.9156	48.9264	40.2703	44.7731
VIT_09s0002g02600	VPS46.2 SNF7	CELLULAR PROCESSES, SIGNALLING & HOMEOSTASIS	vv50111Tethering_factors	187.032	258.607	174.053	203.114	188.234	210.412	170.932	188.504
VIT_08s0007g02300	VPS60.2 SNF7	CELLULAR PROCESSES, SIGNALLING & HOMEOSTASIS	vv50111Tethering_factors	70.8131	92.6027	62.3588	71.1753	65.0378	71.4874	52.387	60.1917
VIT_17s0000g04420	Wall-associated kinase 2 (WAK2)	CELLULAR PROCESSES, SIGNALLING & HOMEOSTASIS		16.8312	34.8811	8.42891	12.3578	9.02268	10.912	6.27337	8.76289
VIT_17s0000g03340	Wall-associated kinase 4	CELLULAR PROCESSES, SIGNALLING & HOMEOSTASIS		13.9797	21.1967	14.1361	14.1634	16.1093	19.0525	16.8559	21.0191
VIT_18s0041g00020	Wall-associated receptor kinase 2	CELLULAR PROCESSES, SIGNALLING & HOMEOSTASIS		0.813244	1.83491	0.434449	0.521152	1.43057	1.98461	0.733451	1.05813
VIT_18s0041g00040	Wall-associated receptor kinase 2	CELLULAR PROCESSES, SIGNALLING & HOMEOSTASIS		0.430112	0.795332	0.224508	0.256413	0.774347	0.623749	0.353877	0.604525
VIT_18s0041g00030	Wall-associated receptor kinase 5	CELLULAR PROCESSES, SIGNALLING & HOMEOSTASIS		9.3622	19.5138	4.38168	6.8821	12.4881	16.6525	6.78361	10.0602
VIT_08s0007g03460	YIP1	CELLULAR PROCESSES, SIGNALLING & HOMEOSTASIS	vv50110Protein_coat	12.2143	14.498	10.8624	11.8013	9.43873	11.9937	9.4113	10.5692
VIT_14s0128g00380	Yip1 domain , member 1	CELLULAR PROCESSES, SIGNALLING & HOMEOSTASIS	vv50110Protein_coat	21.7489	29.2792	19.1666	24.9435	27.154	27.3074	21.3296	24.9177
VIT_02s0025g02150	Glutamine-dependent NAD(+) synthetase	COFACTORS AND VITAMIN METABOLISM	vv10760Nicotinate_and_nicotinamide_metabolism	29.7068	37.8293	31.7781	30.7192	35.2063	37.3481	30.7476	33.1693
VIT_01s0127g00490	Pantothenate kinase 2	COFACTORS AND VITAMIN METABOLISM	vv10770Pantothenate_and_CoA_biosynthesis	23.3666	27.5431	20.8486	22.9799	30.0194	27.5443	25.0783	30.013
VIT_09s0002g04490	PDX1 (pyridoxine biosynthesis 1.3)	COFACTORS AND VITAMIN METABOLISM	vv10750Vitamin_B6_metabolism	3.44374	4.05643	2.41809	3.81546	3.35001	3.74481	2.5278	3.23509
VIT_18s0001g08290	Poly(ADP-ribose) polymerase	COFACTORS AND VITAMIN METABOLISM	vv10760Nicotinate_and_nicotinamide_metabolism	53.8341	91.7985	42.5634	57.7992	51.0214	62.7183	42.053	49.8949
VIT_01s0127g00680	SRO2 (similar to rcd one 2)	COFACTORS AND VITAMIN METABOLISM	vv10760Nicotinate_and_nicotinamide_metabolism	11.0745	15.8903	8.63655	10.6839	6.54851	6.65278	5.95404	7.65014
VIT_12s0057g00680	Constans interacting protein 6	DEVELOPMENT	vv30009Flower_development	72.4017	96.4078	68.9506	77.7055	66.7884	77.2168	63.1501	68.803
VIT_17s0000g00210	Copine BON1 (BONZAI 1)	DEVELOPMENT		13.8037	17.4243	15.118	14.3917	15.1879	14.6379	10.4958	13.9891
VIT_01s0244g00060	C-Terminal Domain Phosphatase-like 3	DEVELOPMENT		13.9852	17.2741	13.7618	15.7773	12.754	14.0113	11.0282	12.8905
VIT_07s0005g02300	EDA32 (embryo sac development arrest 32)	DEVELOPMENT		28.1374	34.0369	25.1864	31.3658	11.0397	11.0373	9.23178	10.4243
VIT_14s0068g00120	feronia receptor-like kinase	DEVELOPMENT		5.69715	7.76568	3.61337	4.98913	4.44777	7.07786	4.97672	3.95064
VIT_14s0068g00130	feronia receptor-like kinase	DEVELOPMENT		67.4794	111.421	48.488	71.2973	94.4122	140.768	93.8991	100.137
VIT_14s0068g00090	feronia receptor-like kinase	DEVELOPMENT		8.99302	13.1469	5.48676	8.7968	9.39887	12.6816	8.89196	9.51634
VIT_14s0068g00030	feronia receptor-like kinase	DEVELOPMENT		3.50139	4.5301	2.7275	3.89923	2.98505	4.12534	3.10212	3.25451
VIT_14s0068g00070	feronia receptor-like kinase	DEVELOPMENT		1.96939	3.13441	1.40676	2.01135	2.00915	2.52873	1.76751	2.12334
VIT_14s0066g01710	Leaf senescence protein	DEVELOPMENT		3.24529	6.11961	2.99362	3.7637	0.905532	1.2672	0.823379	1.25964
VIT_15s0048g01250	MADS-box protein AGL20	DEVELOPMENT	vv30009Flower_development vv60042MADS	28.6524	38.912	27.4783	31.8393	27.8379	29.7691	25.5384	28.0696
VIT_12s0121g00310	Somatic embryogenesis receptor kinase 1 SERK1	DEVELOPMENT		1.34297	2.15451	1.16789	1.18538	1.47786	2.19349	1.20736	1.78249
VIT_09s0070g00030	Stromal cell-derived factor 2 protein precursor (SDF2 protein)	DEVELOPMENT		10.5196	15.1894	8.76173	11.3248	12.3161	12.982	10.0451	12.8081
VIT_00s0370g00090	Vernalization independence 5 (VIP5)	DEVELOPMENT	vv30009Flower_development	7.66708	9.63497	7.35382	7.95867	7.74363	8.12118	7.81172	8.04117
VIT_11s0016g04240	Vernalization insensitive 3	DEVELOPMENT	vv30009Flower_development	21.5081	24.7752	18.6877	19.7808	17.6397	20.3572	14.666	18.5565
VIT_06s0004g07920	WNK5 (Arabidopsis WNK kinase 5)	DEVELOPMENT		67.8249	83.1095	55.6535	62.7454	66.6018	55.9778	54.3917	63.3108
VIT_16s0022g01830	YLS7 (yellow-leaf-specific gene 7)	DEVELOPMENT		2.00179	2.83802	1.27981	2.15231	2.43765	2.84039	2.35866	1.94774
VIT_19s0014g04460	Curculin (mannose-binding) lectin	ENERGY METABOLISM		1.51969	2.27087	1.13203	1.34272	3.37405	2.87115	1.70744	3.01241
VIT_02s0012g02780	Cytochrome b5 domain-containing protein	ENERGY METABOLISM		21.1651	26.834	21.7788	22.0168	20.0509	22.5108	17.9825	20.4022
VIT_11s0037g01120	Cytochrome c oxidase subunit 6b	ENERGY METABOLISM	vv10190Oxidative_phosphorylation vv50135Primary_active_transporter_cat_D3_to_E2	30.613	33.6215	27.5196	33.79	27.3073	29.4009	29.7345	28.9945
VIT_14s0060g01170	Cytochrome c oxidase subunit Vc	ENERGY METABOLISM	vv10190Oxidative_phosphorylation	172.355	196.099	162.476	187.447	171.468	187.695	171.417	174.835
VIT_07s0141g00320	ferredoxin	ENERGY METABOLISM	vv10195Photosynthesis	37.575	41.2306	37.9337	42.7949	34.1649	37.7616	42.6832	38.2576
VIT_14s0060g00120	Germin-like protein 2 [Vitis vinifera]	ENERGY METABOLISM		38.7715	47.3896	22.208	28.0295	39.8958	34.4205	28.5491	37.0817
VIT_14s0060g00110	Glutamyl-tRNA synthetase, cytoplasmic	ENERGY METABOLISM	vv10860Porphyrin_and_chlorophyll_metabolism vv20970Aminoacyl-tRNA_biosynthesis	25.331	32.5023	23.8503	28.7988	24.607	23.6824	21.5391	25.0776
VIT_02s0025g03520	Haloacid dehalogenase hydrolase	ENERGY METABOLISM	vv10630Glyoxylate_and_dicarboxylate_metabolism	52.107	67.4126	48.1443	58.7375	48.7764	47.3596	44.6611	47.393
VIT_04s0023g02050	Inorganic pyrophosphatase	ENERGY METABOLISM	vv10190Oxidative_phosphorylation vv50133Primary_active_transporter_cat_A9_to_A18	136.031	170.772	148.198	166.214	101.194	102.611	104.744	93.3924
VIT_04s0008g00830	NADH dehydrogenase (ubiquinone) Fe-S protein 7	ENERGY METABOLISM	vv10190Oxidative_phosphorylation vv50134Primary_active_transporter_cat_D1	83.1399	92.3015	88.5704	96.2195	84.7245	87.891	101.097	94.2672
VIT_00s0301g00090	NDA2 (alternative NAD(P)H dehydrogenase 2)	ENERGY METABOLISM	vv10190Oxidative_phosphorylation vv50134Primary_active_transporter_cat_D1	31.0081	45.1196	29.6321	33.3837	18.3131	30.4328	12.9344	24.5741
VIT_10s0116g00830	Patatin	ENERGY METABOLISM		2.99374	3.85157	2.51499	3.01956	4.19698	4.79105	2.9672	4.2897
VIT_11s0016g05530	Plastocyanin domain-containing protein	ENERGY METABOLISM	vv10195Photosynthesis vv50113Thylakoid_targeting_pathway	15.2945	16.0798	10.8221	19.678	15.8485	17.3095	13.8079	19.0972
VIT_10s0071g01200	Vacuolar pyrophosphatase [Vitis vinifera]	ENERGY METABOLISM	vv10190Oxidative_phosphorylation vv50133Primary_active_transporter_cat_A9_to_A18	9.714	15.6484	9.79557	10.3659	8.9081	10.8336	7.89582	9.51948
VIT_12s0035g00340	AAA-type ATPase	GENE FAMILIES WITH DIVERSE FUNCTIONS		52.7083	67.8014	33.0654	54.3632	25.0871	34.5868	18.4357	18.094
VIT_12s0035g00330	AAA-type ATPase	GENE FAMILIES WITH DIVERSE FUNCTIONS		25.8459	37.4061	16.8764	27.7639	12.3746	14.8159	8.97377	8.18707
VIT_12s0035g00380	AAA-type ATPase	GENE FAMILIES WITH DIVERSE FUNCTIONS		63.5287	76.7037	59.2802	78.3193	20.8127	29.6582	18.6667	21.9664
VIT_14s0066g02100	AAA-type ATPase	GENE FAMILIES WITH DIVERSE FUNCTIONS		6.98045	12.0267	7.03209	9.84549	7.02771	11.4388	7.54288	9.27322
VIT_12s0035g00350	AAA-type ATPase	GENE FAMILIES WITH DIVERSE FUNCTIONS		46.0038	59.7684	29.1113	50.8326	27.8191	32.2448	22.4688	19.9785
VIT_16s0050g01850	AAA-type ATPase	GENE FAMILIES WITH DIVERSE FUNCTIONS		18.4047	22.8362	15.0417	17.6124	18.3432	17.492	15.3247	18.1278
VIT_05s0094g01080	Ankyrin protein kinase	GENE FAMILIES WITH DIVERSE FUNCTIONS	vv50108Accessory_factors_involved_in_transport	21.6167	33.5304	17.7824	23.8764	25.2344	39.7767	16.0536	23.3419
VIT_08s0040g02750	Ankyrin repeat	GENE FAMILIES WITH DIVERSE FUNCTIONS	vv50108Accessory_factors_involved_in_transport	41.0174	62.3431	33.8481	40.4593	31.6021	40.6742	30.8278	35.5339
VIT_00s0193g00110	Ankyrin repeat protein	GENE FAMILIES WITH DIVERSE FUNCTIONS		11.3086	16.079	10.7913	12.5214	10.8987	12.2732	7.67326	9.58527
VIT_00s0202g00040	Ankyrin repeat protein	GENE FAMILIES WITH DIVERSE FUNCTIONS		8.82943	12.5447	8.88458	9.501	8.38342	9.56554	6.21121	7.50057
VIT_07s0104g00950	Ankyrin repeat protein E4_8	GENE FAMILIES WITH DIVERSE FUNCTIONS	vv50108Accessory_factors_involved_in_transport	9.51176	13.5511	9.59678	10.6182	6.28211	8.87735	6.76637	6.93669
VIT_12s0059g02630	Ankyrin repeat protein family	GENE FAMILIES WITH DIVERSE FUNCTIONS	vv50108Accessory_factors_involved_in_transport	4.50286	11.8276	2.46819	4.82454	7.29475	12.2595	7.0589	8.17355
VIT_06s0009g01020	FK506-binding protein 4/5 TWD1 (twisted dwarf 1)	GENE FAMILIES WITH DIVERSE FUNCTIONS	vv50108Accessory_factors_involved_in_transport	13.5526	17.4498	12.4495	14.2228	15.7616	16.3868	13.2531	15.9563
VIT_14s0108g00970	Pentatricopeptide (PPR) repeat	GENE FAMILIES WITH DIVERSE FUNCTIONS		35.9506	43.5306	33.7153	37.3849	36.2483	38.8507	33.46	36.6595
VIT_14s0060g01400	Pentatricopeptide (PPR) repeat-containing protein	GENE FAMILIES WITH DIVERSE FUNCTIONS		1.16483	1.35628	0.821012	1.01683	1.02442	0.896846	0.942412	0.938215
VIT_05s0077g01320	Pentatricopeptide (PPR) repeat-containing protein	GENE FAMILIES WITH DIVERSE FUNCTIONS		1.45175	1.78792	1.66147	1.70486	1.80371	1.88627	1.25628	1.63598
VIT_05s0062g00150	Pentatricopeptide repeat protein	GENE FAMILIES WITH DIVERSE FUNCTIONS		6.78185	8.6697	6.70792	6.54951	7.5399	7.59098	6.35668	6.98328
VIT_05s0077g01870	Tetratricopeptide repeat (TPR)-containing	GENE FAMILIES WITH DIVERSE FUNCTIONS		21.2438	30.0173	17.3086	24.0778	17.2003	19.3351	15.2961	17.1608
VIT_18s0122g01160	12-oxophytodienoate reductase 2	HORMONE METABOLISM & SIGNALLING	vv10592alpha-Linolenic_acid_metabolism	16.782	19.6098	14.5863	15.7866	17.5374	15.9559	16.2746	17.7401
VIT_18s0122g00710	3-beta-hydroxy-delta5-steroid dehydrogenase	HORMONE METABOLISM & SIGNALLING	vv10140C21-Steroid_hormone_metabolism	5.17988	6.08948	4.34101	5.47115	6.13769	6.54478	5.04766	6.11377
VIT_10s0003g03750	9-cis-epoxycarotenoid dioxygenase 2	HORMONE METABOLISM & SIGNALLING	vv10906Carotenoid_biosynthesis vv11013ABA_biosynthesis vv30001ABA_signaling	11.6046	13.3471	8.22658	12.1982	7.32943	9.75168	8.49538	11.0687
VIT_06s0004g01430	ABA glucosidase	HORMONE METABOLISM & SIGNALLING	vv11013ABA_biosynthesis	9.59655	12.3428	9.70889	9.69634	10.098	9.6625	7.05666	9.06296
VIT_08s0007g02530	ABA-responsive protein (HVA22) HVA22J	HORMONE METABOLISM & SIGNALLING	vv30001ABA_signaling	1.04178	1.94119	1.12501	1.32839	1.44777	1.53531	1.45609	1.00451
VIT_18s0001g07780	ABA-responsive protein (HVA22a)	HORMONE METABOLISM & SIGNALLING	vv30001ABA_signaling	13.4824	20.5454	13.4454	15.8951	4.93793	6.03508	4.69898	5.55999
VIT_04s0008g02290	ABI3-interacting protein 2	HORMONE METABOLISM & SIGNALLING	vv30001ABA_signaling	31.2431	36.7862	30.6994	32.8266	30.5783	29.3434	27.6884	31.5811
VIT_13s0067g01940	Abscisic acid receptor PYL4 RCAR10	HORMONE METABOLISM & SIGNALLING	vv30001ABA_signaling	17.4254	19.0495	5.68793	10.8288	16.6359	25.0399	13.1697	18.0799
VIT_02s0033g01380	Alternative oxidase 1D	HORMONE METABOLISM & SIGNALLING	vv30001ABA_signaling	61.8928	139.479	49.1238	65.8677	30.8591	53.1175	43.2719	48.7716
VIT_12s0142g00430	Alternative oxidase 2, (AOX2)	HORMONE METABOLISM & SIGNALLING	vv30001ABA_signaling	23.2466	36.564	21.6966	24.5889	22.3306	26.1479	20.497	24.3326
VIT_01s0011g03070	AP2 domain-containing protein RAP2.8	HORMONE METABOLISM & SIGNALLING	vv30008Ethylene_signaling vv60003AP2_EREBP	192.838	243.568	146.99	208.815	225.516	347.805	220.681	264.254
VIT_13s0067g03430	ARR9 typeA	HORMONE METABOLISM & SIGNALLING	vv30007Cytokinin_signaling vv60072Orphans_Response_reg	6.29331	11.7369	7.51662	7.60287	2.45057	2.39112	1.99804	2.37815
VIT_03s0038g03110	ATSLY1	HORMONE METABOLISM & SIGNALLING	vv30010Gibberellin_signaling	12.1337	14.5906	11.6244	13.3625	10.9177	11.5412	10.1033	10.2866
VIT_18s0089g00910	Auxin response factor 1	HORMONE METABOLISM & SIGNALLING	vv30003Auxin_signaling vv60004ARF	35.258	48.2582	33.416	36.2504	30.8067	34.4832	25.4338	31.2395
VIT_15s0048g00530	Auxin-responsive SAUR11	HORMONE METABOLISM & SIGNALLING	vv30003Auxin_signaling	105.471	170.482	103.452	121.286	88.54	141.348	83.7104	102.318
VIT_16s0098g01150	Auxin-responsive SAUR29	HORMONE METABOLISM & SIGNALLING	vv30003Auxin_signaling	23.1129	32.5454	21.0035	24.8214	23.4226	38.4169	23.7285	23.6744
VIT_12s0055g01150	Brassinosteroid insensitive 1-associated receptor kinase 1	HORMONE METABOLISM & SIGNALLING	vv30005Brassinosteroids_signaling vv34626Plant-pathogen_interaction	3.33987	5.93886	2.638	3.27442	4.61086	7.16679	2.92702	5.16798
VIT_12s0055g01160	Brassinosteroid insensitive 1-associated receptor kinase 1	HORMONE METABOLISM & SIGNALLING	vv30005Brassinosteroids_signaling vv34626Plant-pathogen_interaction	53.1812	68.5542	44.3444	52.2992	60.4212	73.4683	53.06	63.6533
VIT_12s0055g01280	Brassinosteroid insensitive 1-associated receptor kinase 1	HORMONE METABOLISM & SIGNALLING	vv30005Brassinosteroids_signaling vv34626Plant-pathogen_interaction	8.55318	12.9396	6.83865	8.39755	11.8216	13.458	9.32535	12.0908
VIT_08s0007g08300	Calcium-dependent protein kinase 32 CPK32	HORMONE METABOLISM & SIGNALLING	vv30001ABA_signaling vv34626Plant-pathogen_interaction	77.1391	100.749	101.077	83.5161	80.767	104.343	81.1711	89.0036
VIT_07s0130g00130	Calcium-dependent protein kinase 4 CPK4	HORMONE METABOLISM & SIGNALLING	vv30001ABA_signaling vv34626Plant-pathogen_interaction	19.9559	22.5913	18.5527	20.3494	31.0983	28.4699	25.545	28.0722
VIT_02s0033g00130	Cis-zeatin O-beta-D-glucosyltransferase	HORMONE METABOLISM & SIGNALLING	vv10908Zeatin_biosynthesis	21.9159	34.4157	19.9154	24.0767	16.5569	23.3701	16.7748	17.3147
VIT_11s0016g03780	Continuous vascular ring (COV1)	HORMONE METABOLISM & SIGNALLING	vv30003Auxin_signaling	44.2042	57.8298	39.4061	47.4118	34.1654	37.4072	29.0335	36.5992
VIT_18s0001g12380	Continuous vascular ring (COV1)	HORMONE METABOLISM & SIGNALLING	vv30003Auxin_signaling	11.4604	13.8095	9.35072	11.0492	6.61973	6.08542	5.4554	6.22329
VIT_18s0001g07690	CTR1-like protein kinase	HORMONE METABOLISM & SIGNALLING	vv30008Ethylene_signaling	51.5124	65.575	44.7192	52.5558	46.5265	57.7978	53.9425	50.212
VIT_08s0007g05880	Dehydration-induced protein (ERD15)	HORMONE METABOLISM & SIGNALLING	vv30001ABA_signaling	152.978	202.443	134.641	169.487	184.186	268.101	143.44	188.049
VIT_13s0019g01660	Dehydration-induced protein (ERD15)	HORMONE METABOLISM & SIGNALLING	vv30001ABA_signaling	60.1872	74.5601	57.8872	65.8761	69.6727	65.9527	57.3797	61.5524
VIT_17s0000g07400	Disease resistance protein (EDS1)	HORMONE METABOLISM & SIGNALLING	vv30011Jasmonate_signaling	41.0436	78.0148	28.3429	43.6978	29.2107	50.1644	22.4844	31.1469
VIT_17s0000g07370	EDS1 (Enhanced disease susceptibility 1)	HORMONE METABOLISM & SIGNALLING	vv30011Jasmonate_signaling	9.75837	17.75	6.87827	9.96766	11.0605	15.75	7.96814	10.9875
VIT_17s0000g07420	EDS1 (Enhanced disease susceptibility 1)	HORMONE METABOLISM & SIGNALLING	vv30011Jasmonate_signaling	11.2171	20.9082	9.1047	11.3076	10.5064	15.0848	8.7468	10.5603
VIT_17s0000g07560	EDS1 (Enhanced disease susceptibility 1)	HORMONE METABOLISM & SIGNALLING	vv30011Jasmonate_signaling	82.1859	164.373	48.3162	82.0773	76.4662	107.965	61.9479	76.2517
VIT_13s0047g00250	EIN3	HORMONE METABOLISM & SIGNALLING	vv30001ABA_signaling vv30008Ethylene_signaling vv30009Flower_development vv60027EIL	157.061	198.817	169.286	165.927	173.494	175.717	186.177	191.427
VIT_11s0016g05410	EIN3-binding F-box protein 1	HORMONE METABOLISM & SIGNALLING	vv30008Ethylene_signaling	126.499	156.74	115.653	122.87	123.316	118.324	123.86	143.669
VIT_12s0134g00550	Equilibrative nucleoside transporter (ENT3)	HORMONE METABOLISM & SIGNALLING	vv10908Zeatin_biosynthesis vv50124Porters_cat_30_to_64	9.24009	12.5229	7.24674	9.04541	12.5274	14.3522	10.1341	12.8279
VIT_01s0011g03680	ER6 protein universal stress protein (USP) family	HORMONE METABOLISM & SIGNALLING	vv30008Ethylene_signaling	22.9165	37.1832	26.7369	30.0966	22.6088	22.9578	25.7526	20.4352
VIT_10s0003g00130	ERF Domain protein 12	HORMONE METABOLISM & SIGNALLING	vv30008Ethylene_signaling vv60003AP2_EREBP	5.03979	8.48609	4.91953	6.68792	3.97382	4.23274	5.15625	3.51858
VIT_19s0090g01080	ERF/AP2 transcription factor sub B-1(ATERF-3)	HORMONE METABOLISM & SIGNALLING	vv30008Ethylene_signaling vv60003AP2_EREBP	45.6306	61.1561	41.9092	50.147	38.0292	49.0593	50.6728	44.1668
VIT_09s0002g00470	Ethylene response factor	HORMONE METABOLISM & SIGNALLING	vv30008Ethylene_signaling vv60003AP2_EREBP	175.556	219.576	164.861	188.054	121.977	115.945	106.225	116.621
VIT_14s0081g00730	Ethylene response factor ERF1	HORMONE METABOLISM & SIGNALLING	vv30008Ethylene_signaling vv30011Jasmonate_signaling vv60003AP2_EREBP	12.603	22.0141	10.0846	14.6294	9.23138	10.8679	12.2449	10.3079
VIT_07s0141g00250	Ethylene-induced calmodulin-binding protein 1	HORMONE METABOLISM & SIGNALLING	vv30008Ethylene_signaling vv30011Jasmonate_signaling vv60020CAMTA	19.7261	29.9277	19.6567	21.1704	17.6471	20.6413	12.7048	18.0279
VIT_06s0004g01610	Ethylene-insensitive33 (EIL3)	HORMONE METABOLISM & SIGNALLING	vv30008Ethylene_signaling vv60027EIL	14.4572	18.4471	13.8543	15.2883	15.2672	15.9081	14.0665	15.0543
VIT_16s0013g00890	Ethylene-responsive element binding factor	HORMONE METABOLISM & SIGNALLING	vv30008Ethylene_signaling vv60003AP2_EREBP	77.3078	173.982	53.6185	85.3856	43.7964	95.3335	35.4665	46.1731
VIT_12s0059g01460	Ethylene-responsive element-binding factor 3	HORMONE METABOLISM & SIGNALLING	vv30008Ethylene_signaling vv60003AP2_EREBP	46.8835	63.249	47.6479	52.3687	37.7339	43.4774	39.5791	39.4198
VIT_10s0003g00140	Ethylene-responsive transcription factor 9	HORMONE METABOLISM & SIGNALLING	vv30008Ethylene_signaling vv60003AP2_EREBP	20.8475	31.826	23.0856	33.5753	16.5345	36.7654	24.9914	16.0741
VIT_06s0004g08190	Ethylene-responsive transcription factor cytokinin response factor 1	HORMONE METABOLISM & SIGNALLING	vv30007Cytokinin_signaling vv30008Ethylene_signaling vv60003AP2_EREBP	10.4304	15.8548	11.043	14.4896	10.8699	14.9675	16.9098	12.9644
VIT_07s0005g03200	Ethylene-responsive transcription factor ERF098	HORMONE METABOLISM & SIGNALLING	vv30008Ethylene_signaling vv60003AP2_EREBP	3.16097	8.93162	1.70853	3.30857	5.61832	11.6321	8.57121	7.03737
VIT_07s0005g03210	Ethylene-responsive transcription factor ERF098	HORMONE METABOLISM & SIGNALLING	vv30008Ethylene_signaling vv60003AP2_EREBP	0.373098	2.04549	0.255904	0.567101	0.233985	0.62002	0.586883	0.471654
VIT_16s0013g00900	Ethylene-responsive transcription factor ERF105	HORMONE METABOLISM & SIGNALLING	vv30008Ethylene_signaling vv60003AP2_EREBP	2.09075	3.99008	2.31019	4.02235	2.35486	3.51275	4.5303	1.94287
VIT_11s0016g05340	Ethylene-responsive transcription factor SHINE 3	HORMONE METABOLISM & SIGNALLING	vv30008Ethylene_signaling vv60003AP2_EREBP	0.104163	0.202241	0.0062843	0.152378	0.0490433	0.422852	0.06801	0.0584828
VIT_19s0014g04660	flavodoxin-like quinone reductase 1	HORMONE METABOLISM & SIGNALLING	vv30003Auxin_signaling	26.8636	33.6647	25.7198	32.3607	29.6177	30.3387	25.0134	28.9241
VIT_11s0016g03200	Gibberellin oxidase	HORMONE METABOLISM & SIGNALLING	vv10904Diterpenoid_biosynthesis	20.7503	23.4893	19.7276	23.8602	27.6078	25.689	22.9029	24.2449
VIT_07s0104g00930	Gibberellin receptor GID1L2	HORMONE METABOLISM & SIGNALLING	vv30010Gibberellin_signaling	92.8784	141.985	102.704	117.196	84.8287	128.691	89.4286	102.341
VIT_15s0048g01350	Gibberellin receptor GID1L3	HORMONE METABOLISM & SIGNALLING	vv30010Gibberellin_signaling	17.2011	32.873	12.8654	21.2659	5.34939	8.17557	8.27585	8.93312
VIT_15s0048g01390	Gibberellin receptor GID1L3	HORMONE METABOLISM & SIGNALLING	vv30010Gibberellin_signaling	35.6034	43.6637	23.3631	33.0022	28.8673	27.7648	25.3247	33.8022
VIT_12s0059g01060	Hydroperoxide lyase (HPL1)	HORMONE METABOLISM & SIGNALLING	vv10592alpha-Linolenic_acid_metabolism	270.592	351.562	269.384	352.44	82.9042	108.159	90.1969	105.305
VIT_05s0049g00160	IBR10 (indole-3-butyric acid response 10); catalytic/ dodecenoyl-CoA delta-isomerase [Arabidopsis thaliana]	HORMONE METABOLISM & SIGNALLING		11.3946	16.2658	11.258	12.9215	13.4547	16.1063	16.703	13.2515
VIT_07s0129g00660	Indole-3-acetic acid-amido synthetase GH3.2	HORMONE METABOLISM & SIGNALLING	vv11002Auxin_biosynthesis	2.44387	4.67001	2.27989	2.44214	1.69299	2.13119	1.63529	2.39388
VIT_01s0011g05900	Jasmonate O-methyltransferase	HORMONE METABOLISM & SIGNALLING	vv10592alpha-Linolenic_acid_metabolism	7.13892	12.4289	4.3747	7.03394	9.65902	12.898	7.53905	8.87235
VIT_06s0004g01580	Lipoxygenase	HORMONE METABOLISM & SIGNALLING	vv10592alpha-Linolenic_acid_metabolism	1.70813	3.39603	1.16861	1.67635	1.5136	2.02135	1.98499	1.82158
VIT_14s0128g00790	Lipoxygenase (LOX1)	HORMONE METABOLISM & SIGNALLING	vv10592alpha-Linolenic_acid_metabolism	4.01585	6.82857	3.21065	4.03992	5.51461	7.66435	6.67783	6.55764
VIT_06s0004g03540	MAPK (MPK3)	HORMONE METABOLISM & SIGNALLING	vv30008Ethylene_signaling vv34626Plant-pathogen_interaction	64.0426	74.8525	73.6507	64.3893	63.8523	93.4934	71.7392	72.5382
VIT_06s0004g03620	MAPK MPK13	HORMONE METABOLISM & SIGNALLING		54.54	84.2755	41.8469	61.2482	35.1391	51.3255	25.3486	38.0379
VIT_18s0001g11240	MAPKKK5 (Mitogen-activated protein kinase kinase kinase 5)	HORMONE METABOLISM & SIGNALLING		8.58542	14.0938	7.23329	7.80043	10.6873	11.4072	6.28883	9.5543
VIT_00s0253g00150	Methyl jasmonate esterase	HORMONE METABOLISM & SIGNALLING	vv10592alpha-Linolenic_acid_metabolism	46.5268	57.2864	45.8758	49.2688	47.9656	39.031	44.938	51.3105
VIT_02s0012g01790	Pattern formation protein (EMB30) (GNOM)	HORMONE METABOLISM & SIGNALLING	vv50004Auxin_transport	12.2992	15.0612	12.1622	13.5498	13.018	14.6175	12.254	14.343
VIT_07s0031g02390	Phytoalexin-deficient 4 protein (PAD4)	HORMONE METABOLISM & SIGNALLING	vv30011Jasmonate_signaling	97.7942	141.268	108.957	106.64	68.1793	96.7117	70.6724	76.4794
VIT_06s0061g01560	PINOID	HORMONE METABOLISM & SIGNALLING	vv50004Auxin_transport vv50125Porters_cat_66_to_94	10.4294	16.3239	8.78049	11.1504	10.7117	12.3626	9.61501	11.4114
VIT_11s0016g01990	Regulatory protein NPR1 (Nonexpresser of PR genes 1)	HORMONE METABOLISM & SIGNALLING	vv30011Jasmonate_signaling vv60093TRAF	18.4021	24.1474	14.9376	17.3872	20.5578	20.4831	15.4409	19.8435
VIT_00s0780g00040	RGLG2 (ring Domain LIGASE2)	HORMONE METABOLISM & SIGNALLING	vv50004Auxin_transport	26.7149	52.4827	14.6793	24.894	30.8517	39.6993	19.9808	32.11
VIT_01s0137g00460	RGLG2 (ring Domain LIGASE2)	HORMONE METABOLISM & SIGNALLING	vv50004Auxin_transport	14.1305	21.1256	10.2155	13.8565	12.5599	13.4863	8.19584	12.3975
VIT_05s0020g00670	S-adenosylmethionine synthetase 1 (SAM1)	HORMONE METABOLISM & SIGNALLING	vv10271Methionine_metabolism vv10450Selenoamino_acid_metabolism	753.126	832.079	612.926	795.272	346.905	446.499	271.355	314.794
VIT_07s0005g02230	S-adenosylmethionine synthetase 1 (SAM1)	HORMONE METABOLISM & SIGNALLING	vv10271Methionine_metabolism vv10450Selenoamino_acid_metabolism	26.4438	29.4414	22.5212	31.0226	21.6114	23.527	18.7619	23.5856
VIT_14s0060g00480	S-adenosylmethionine synthetase 1 (SAM1)	HORMONE METABOLISM & SIGNALLING	vv10271Methionine_metabolism vv10450Selenoamino_acid_metabolism	131.825	167.947	130.5	156.116	133.893	210.691	118.659	134.112
VIT_12s0035g01560	SGT1	HORMONE METABOLISM & SIGNALLING	vv30003Auxin_signaling	0.617569	1.00768	0.252016	0.566542	1.26533	1.27583	0.609656	1.02056
VIT_16s0050g01510	SGT1-2	HORMONE METABOLISM & SIGNALLING	vv30003Auxin_signaling vv34626Plant-pathogen_interaction	92.204	139.714	78.8166	97.5999	79.5116	95.45	60.6033	82.9901
VIT_02s0236g00130	SNF1-related protein kinase SRK2F	HORMONE METABOLISM & SIGNALLING	vv30001ABA_signaling	10.2545	15.8333	9.67169	11.3264	10.5855	15.1258	10.9884	10.7978
VIT_18s0001g06310	SnRK2-8	HORMONE METABOLISM & SIGNALLING	vv30001ABA_signaling	34.19	35.2468	32.5174	37.4293	39.4391	43.278	28.1829	37.147
VIT_07s0005g04800	SUPER1/YUCCA5 (suppressor of ER1)	HORMONE METABOLISM & SIGNALLING	vv30003Auxin_signaling	0.666645	1.07251	0.54985	0.694599	0.692768	1.72234	0.967959	0.787138
VIT_18s0001g04470	TGACG MOTIF-binding factor 4	HORMONE METABOLISM & SIGNALLING	vv30011Jasmonate_signaling vv60012BZIP	8.0429	11.6446	8.92727	7.99558	7.18339	9.13753	6.93071	7.12991
VIT_08s0007g05170	TGA-type basic leucine zipper protein AHBP-1b	HORMONE METABOLISM & SIGNALLING	vv30011Jasmonate_signaling vv60012BZIP	39.8285	48.9606	38.3277	39.6929	50.7506	50.6169	41.1683	49.9144
VIT_07s0005g03260	Transcription factor TSRF1	HORMONE METABOLISM & SIGNALLING	vv30008Ethylene_signaling vv30011Jasmonate_signaling vv60003AP2_EREBP	64.9156	134.086	63.5718	87.7886	47.2492	83.1997	62.3815	55.7198
VIT_07s0005g03230	Transcription factor TSRF1	HORMONE METABOLISM & SIGNALLING	vv30008Ethylene_signaling vv30011Jasmonate_signaling vv60003AP2_EREBP	89.3276	182.658	87.4632	119.336	66.5717	117.191	89.7439	78.9003
VIT_19s0027g00020	WAG1	HORMONE METABOLISM & SIGNALLING	vv50004Auxin_transport	2.35828	3.51123	1.88922	2.81775	2.32168	3.18042	1.59367	2.48104
VIT_08s0007g07530	3-oxoacyl-[acyl-carrier-protein] reductase, chloroplast	LIPID METABOLISM	vv10061Fatty_acid_biosynthesis vv11040Biosynthesis_of_unsaturated_fatty_acids	24.6492	30.3827	23.2461	24.5043	24.5432	22.2779	28.5393	25.4322
VIT_08s0040g01190	3-oxoacyl-reductase, chloroplast precursor	LIPID METABOLISM	vv10061Fatty_acid_biosynthesis vv11040Biosynthesis_of_unsaturated_fatty_acids	18.9319	25.4097	15.3474	20.3484	23.4068	24.1292	20.379	24.0919
VIT_14s0128g00720	Acyl-CoA synthetase long-chain member 7	LIPID METABOLISM	vv10071Fatty_acid_metabolism vv44146Peroxisome vv50104Group_translocators	1.77904	1.80687	1.81495	1.70863	1.9283	2.01779	1.25625	1.56602
VIT_00s0187g00260	Alcohol O-fatty-acyltransferase long-chain-	LIPID METABOLISM	vv11000Single_reactions	2.5986	3.05291	1.79914	2.47971	2.30782	2.57257	2.1925	2.31864
VIT_18s0075g00120	Alpha-1,4-fucosyltransferase	LIPID METABOLISM	vv10602Glycosphingolipid_biosynthesis	8.26006	11.7274	7.11278	9.39651	8.19275	10.0796	8.25862	9.54435
VIT_04s0008g01270	Beta-1,3-galactosyltransferase 6	LIPID METABOLISM	vv10602Glycosphingolipid_biosynthesis	2.70349	3.15689	2.02788	2.92142	2.75803	2.50923	2.43707	2.78131
VIT_12s0059g00640	Beta-1,3-galactosyltransferase sqv-2	LIPID METABOLISM	vv10602Glycosphingolipid_biosynthesis	28.1669	41.414	23.0766	28.2388	38.1244	42.9886	30.4311	36.7734
VIT_12s0057g00010	Diacylglycerol kinase	LIPID METABOLISM	vv10561Glycerolipid_metabolism vv10564Glycerophospholipid_metabolism vv34070Phosphatidylinositol_signaling_system	27.4845	43.0742	28.1686	31.0233	23.2262	28.8413	20.4161	26.5224
VIT_07s0130g00320	Esterase/lipase/thioesterase	LIPID METABOLISM		24.0095	34.7995	22.5441	26.3542	14.2293	15.747	15.6076	14.4701
VIT_07s0130g00340	Esterase/lipase/thioesterase	LIPID METABOLISM		30.2346	43.6226	30.2169	33.7241	23.0414	25.2763	26.2197	23.8102
VIT_17s0000g07450	Glycerophosphoryl diester phosphodiesterase	LIPID METABOLISM	vv10564Glycerophospholipid_metabolism	10.8869	15.5328	8.00012	13.2212	15.9585	19.4174	13.3282	14.9732
VIT_01s0011g01830	Lecithine cholesterol acyltransferase	LIPID METABOLISM	vv10564Glycerophospholipid_metabolism	21.586	27.174	21.2505	21.5194	28.1529	27.3921	24.0026	27.4781
VIT_13s0084g00880	NADPH:quinone oxidoreductase	LIPID METABOLISM	vv10100Biosynthesis_of_steroids	9.1584	14.9215	8.15031	11.8371	8.56689	9.90075	10.2028	7.28937
VIT_13s0084g00850	NADPH:quinone oxidoreductase	LIPID METABOLISM	vv10100Biosynthesis_of_steroids	9.79735	13.2066	8.83641	12.0694	9.95425	11.2002	11.0978	9.54459
VIT_11s0016g01900	N-MYRISTOYLtransferase	LIPID METABOLISM	vv10062Fatty_acid_elongation_in_mitochondria	14.177	19.0666	13.7673	15.7571	10.6559	12.3536	10.8951	12.0606
VIT_11s0016g03690	Peroxisomal fatty acid beta-oxidation multifunctional protein (aim1)	LIPID METABOLISM	vv10062Fatty_acid_elongation_in_mitochondria vv10071Fatty_acid_metabolism vv10280Valine_leucine_and_isoleucine_degradation vv10592Alpha-linolenic_acid_metabolism vv10640Propanoate_metabolism vv10650Butanoate_metabolism vv11012Iba_metabolism	16.5564	21.4138	15.6745	17.6675	19.9693	20.6551	14.6624	19.2549
VIT_06s0061g00380	Phosphatidate cytidylyltransferase	LIPID METABOLISM	vv10564Glycerophospholipid_metabolism vv34070Phosphatidylinositol_signaling_system	15.9774	22.6403	14.9206	15.9938	22.0818	31.1637	17.1338	22.2371
VIT_08s0007g01510	Phosphatidic acid phosphatase / PAP2	LIPID METABOLISM	vv10561Glycerolipid_metabolism vv10564Glycerophospholipid_metabolism vv10565Ether_lipid_metabolism vv10600Sphingolipid_metabolism	42.2427	63.5025	39.3617	45.7849	32.6045	44.4657	23.3534	35.814
VIT_09s0002g06990	Phosphatidic acid phosphatase / PAP2	LIPID METABOLISM	vv10561Glycerolipid_metabolism vv10564Glycerophospholipid_metabolism vv10565Ether_lipid_metabolism vv10600Sphingolipid_metabolism	5.83977	7.38591	4.04864	5.34193	4.26163	5.40225	4.24924	4.4165
VIT_01s0011g04170	Phosphatidic acid phosphatase alpha	LIPID METABOLISM	vv10561Glycerolipid_metabolism vv10564Glycerophospholipid_metabolism vv10565Ether_lipid_metabolism vv10600Sphingolipid_metabolism	15.8589	22.5671	12.3038	15.0256	13.9101	17.7593	13.162	14.5748
VIT_01s0011g04160	Phosphatidic acid phosphatase alpha	LIPID METABOLISM	vv10561Glycerolipid_metabolism vv10564Glycerophospholipid_metabolism vv10565Ether_lipid_metabolism vv10600Sphingolipid_metabolism	12.8771	17.5184	9.94324	12.0272	11.2769	14.0872	11.1042	12.0592
VIT_15s0048g01160	Phospholipase D beta 1	LIPID METABOLISM	vv10564Glycerophospholipid_metabolism vv10565Ether_lipid_metabolism vv34020Calcium_signaling_pathway vv50110Protein_coat	10.4498	14.1387	9.03574	9.9823	11.2412	10.8596	9.08292	10.4934
VIT_14s0066g01820	SAG101 (senescence-associated gene 101)	LIPID METABOLISM		33.8395	61.4931	19.2801	32.144	40.7998	65.8254	34.0329	43.6887
VIT_14s0066g01840	SAG101 (senescence-associated gene 101)	LIPID METABOLISM		14.9994	24.9458	9.90338	14.191	13.9565	21.5971	11.0801	15.1818
VIT_14s0066g01810	SAG101 (senescence-associated gene 101)	LIPID METABOLISM		17.0157	33.5007	13.7199	17.8182	21.5487	35.6446	21.6622	24.4599
VIT_14s0066g01830	SAG101 (senescence-associated gene 101)	LIPID METABOLISM		21.146	37.2459	13.2398	19.921	19.467	30.987	17.2617	22.1266
VIT_05s0077g01750	SAG101 (senescence-associated gene 101)	LIPID METABOLISM		16.2688	23.3836	9.67793	14.1881	21.4487	29.9744	14.5713	23.3519
VIT_05s0077g01720	SAG101 (senescence-associated gene 101)	LIPID METABOLISM		23.267	33.0207	14.5063	20.8029	27.7332	38.719	20.076	29.8374
VIT_17s0000g00500	Serine C-palmitoyltransferase	LIPID METABOLISM	vv10600Sphingolipid_metabolism	18.8284	23.7602	18.8073	20.5615	25.4841	24.155	20.5347	25.1259
VIT_07s0130g00140	Thioesterase family	LIPID METABOLISM		23.8639	28.1476	23.0834	26.3551	22.5345	22.1269	22.5185	20.0583
VIT_06s0004g02390	Triacylglycerol lipase	LIPID METABOLISM	vv10561Glycerolipid_metabolism	19.508	26.7482	21.4932	24.813	9.29625	11.5119	8.93912	10.0275
VIT_02s0025g01590	Triacylglycerol lipase	LIPID METABOLISM	vv10561Glycerolipid_metabolism	9.02108	10.5003	8.42035	8.93194	7.72834	7.94839	7.26743	7.36231
VIT_00s0620g00010	Triacylglycerol lipase	LIPID METABOLISM	vv10561Glycerolipid_metabolism	1.72532	2.73569	1.52338	1.81528	1.7586	2.13683	2.26166	2.09473
VIT_06s0004g04340	ALY protein	NUCLEIC ACID METABOLISM & REGULATION OF GENE EXPRESSION	vv23013RNA_transport vv23015mRNA_surveillance_pathway vv23040Spliceosome vv50133Primary_active_transporter_cat_A9_to_A18	56.2022	64.6605	54.6311	60.6373	53.7192	52.3798	53.0206	52.4365
VIT_01s0026g02490	Apyrase	NUCLEIC ACID METABOLISM & REGULATION OF GENE EXPRESSION	vv10230Purine_metabolism vv10240Pyrimidine_metabolism	21.7483	27.8552	22.7083	24.397	20.9592	22.3934	16.9528	21.986
VIT_10s0042g01200	ARGONAUTE 2 (AGO2)	NUCLEIC ACID METABOLISM & REGULATION OF GENE EXPRESSION		8.74339	11.2995	7.98987	9.06898	5.66312	7.04857	6.20181	6.16823
VIT_09s0054g01810	ATP-dependent RNA helicase DDX23/PRP28	NUCLEIC ACID METABOLISM & REGULATION OF GENE EXPRESSION	vv23040Spliceosome vv50133Primary_active_transporter_cat_A9_to_A18	6.7412	8.27866	6.61351	7.51591	6.14596	7.29712	6.45203	6.99828
VIT_03s0038g00010	ATP-dependent RNA helicase DDX23/PRP28	NUCLEIC ACID METABOLISM & REGULATION OF GENE EXPRESSION	vv23040Spliceosome vv50133Primary_active_transporter_cat_A9_to_A18	14.944	19.9008	14.9629	17.1121	9.92215	10.1273	10.0234	10.6524
VIT_03s0038g04400	C3H2C3 ring-finger protein	NUCLEIC ACID METABOLISM & REGULATION OF GENE EXPRESSION		49.8627	71.1345	50.1958	55.3427	43.6067	45.0809	38.3784	45.8595
VIT_13s0067g02160	Ca(2+)-dependent nuclease	NUCLEIC ACID METABOLISM & REGULATION OF GENE EXPRESSION		5.45021	7.20877	4.02954	5.05945	7.78883	6.56841	5.38517	6.36861
VIT_07s0031g00700	Caltractin / centrin	NUCLEIC ACID METABOLISM & REGULATION OF GENE EXPRESSION	vv23420Nucleotide_excision_repair vv44110Cell_cycle	3.28923	4.42819	2.66883	3.09183	2.47133	2.84624	1.77631	2.4968
VIT_08s0007g02570	CCR4-NOT transcription complex subunit 7	NUCLEIC ACID METABOLISM & REGULATION OF GENE EXPRESSION	vv23018RNA_degradation vv60086OFP	20.3453	22.4961	18.098	19.2146	9.94036	12.4766	9.03808	10.0529
VIT_04s0008g05850	CCR4-NOT transcription complex subunit 7/8	NUCLEIC ACID METABOLISM & REGULATION OF GENE EXPRESSION	vv23018RNA_degradation	63.951	82.5329	68.798	77.7741	77.5574	89.8053	77.2093	80.4913
VIT_09s0070g00060	CCR4-NOT transcription complex subunit 7/8	NUCLEIC ACID METABOLISM & REGULATION OF GENE EXPRESSION	vv23018RNA_degradation	26.3878	35.2376	26.3182	31.079	31.6535	32.1751	32.1825	31.4872
VIT_06s0080g01090	CCR4-NOT transcription complex subunit 7/8	NUCLEIC ACID METABOLISM & REGULATION OF GENE EXPRESSION	vv23018RNA_degradation	88.8018	125.966	128.232	151.353	92.0039	135.869	169.085	95.7474
VIT_04s0008g07120	Chloroplast nucleoid DNA binding protein	NUCLEIC ACID METABOLISM & REGULATION OF GENE EXPRESSION		6.93581	8.80745	4.19729	8.11093	2.35665	2.97351	2.73489	2.81934
VIT_07s0005g03670	CHR8 (chromatin remodeling 8)	NUCLEIC ACID METABOLISM & REGULATION OF GENE EXPRESSION	vv23420Nucleotide_excision_repair vv60058SNF2	7.16487	9.35341	7.35298	7.87057	7.28081	8.20691	7.53803	7.59975
VIT_11s0016g02340	Cytidine deaminase	NUCLEIC ACID METABOLISM & REGULATION OF GENE EXPRESSION	vv10240Pyrimidine_metabolism	21.6958	35.8813	17.0108	24.6497	10.3393	14.8609	9.25637	9.981
VIT_13s0074g00450	DEMETER protein (DME)	NUCLEIC ACID METABOLISM & REGULATION OF GENE EXPRESSION		8.40989	12.8067	7.56291	9.01845	11.2405	14.3291	7.44996	10.9997
VIT_07s0031g00470	DNA polymerase alpha	NUCLEIC ACID METABOLISM & REGULATION OF GENE EXPRESSION	vv23030DNA_replication	0.174328	0.287287	0.20607	0.25345	0.301514	0.245098	0.0988422	0.199754
VIT_03s0017g00990	DNA topoisomerase 2-associated protein PAT1	NUCLEIC ACID METABOLISM & REGULATION OF GENE EXPRESSION	vv23018RNA_degradation	12.6266	13.8116	11.5149	13.3588	12.0895	11.7603	12.4475	12.9572
VIT_08s0007g06720	DNA-3-methyladenine glycosylase (MAG)	NUCLEIC ACID METABOLISM & REGULATION OF GENE EXPRESSION	vv23410Base_excision_repair	3.44913	5.1005	3.57756	3.53113	5.04756	5.51728	3.24886	4.3566
VIT_18s0041g00370	Double strand break repair protein (XRCC4)	NUCLEIC ACID METABOLISM & REGULATION OF GENE EXPRESSION	vv23450Non_homologous_end_joining	836.938	1229.48	955.061	1029.61	1215.62	1156.39	1049.68	1078.55
VIT_06s0004g02810	DsRNA-binding protein 2 (DRB2)	NUCLEIC ACID METABOLISM & REGULATION OF GENE EXPRESSION		29.3904	36.504	30.6246	33.6111	31.2112	35.6106	32.5828	33.6836
VIT_06s0004g01350	Emsy N terminus domain-containing protein	NUCLEIC ACID METABOLISM & REGULATION OF GENE EXPRESSION		12.4257	15.8255	13.6817	12.6371	15.0536	15.158	9.93089	12.9631
VIT_05s0020g03680	GCN5 N-acetyltransferase (GNAT)	NUCLEIC ACID METABOLISM & REGULATION OF GENE EXPRESSION	vv60082GNAT	11.5312	19.2291	9.07375	11.8792	4.94015	7.45762	6.28516	6.3181
VIT_08s0007g08260	Guanylate kinase	NUCLEIC ACID METABOLISM & REGULATION OF GENE EXPRESSION	vv10230Purine_metabolism	34.4221	41.5893	32.5739	38.6006	40.7496	38.3717	30.5043	38.5032
VIT_07s0191g00210	Helicase domain-containing protein	NUCLEIC ACID METABOLISM & REGULATION OF GENE EXPRESSION		5.57684	6.91452	5.28261	5.8283	5.77213	5.83257	5.6293	6.15239
VIT_18s0001g01740	Histone-lysine N-methyltransferase ASHH2 EFS (Early flowering in short days)	NUCLEIC ACID METABOLISM & REGULATION OF GENE EXPRESSION	vv10300Lysine_biosynthesis vv30009Flower_development vv60056SET_PCG	3.31287	3.65343	3.91879	3.25624	3.64835	4.13575	2.57418	3.81502
VIT_01s0011g03660	IMP dehydrogenase/GMP reductase	NUCLEIC ACID METABOLISM & REGULATION OF GENE EXPRESSION	vv10230Purine_metabolism	4.85776	10.3032	6.74832	6.68967	7.34119	15.507	10.8932	9.36807
VIT_05s0020g02200	Inosine-uridine preferring nucleoside hydrolase	NUCLEIC ACID METABOLISM & REGULATION OF GENE EXPRESSION	vv10230Purine_metabolism vv10760Nicotinate_and_nicotinamide_metabolism	14.029	22.8428	7.38197	14.1898	8.61737	10.1348	4.7332	10.2857
VIT_00s0349g00060	La domain-containing protein	NUCLEIC ACID METABOLISM & REGULATION OF GENE EXPRESSION		11.0566	13.2135	10.7644	12.3421	9.8015	9.24249	8.47407	9.52375
VIT_08s0007g06290	Mitochondrial transcription termination factor-related	NUCLEIC ACID METABOLISM & REGULATION OF GENE EXPRESSION	vv60085MTERF	1.11385	1.70207	1.06475	1.3824	1.63195	1.73917	1.33144	1.76072
VIT_03s0088g01070	Mutator-like transposase	NUCLEIC ACID METABOLISM & REGULATION OF GENE EXPRESSION		9.63221	11.8102	8.74073	10.07	9.70813	8.55938	8.93954	8.70238
VIT_04s0008g01480	NOL1/NOP2/sun family protein	NUCLEIC ACID METABOLISM & REGULATION OF GENE EXPRESSION		4.3871	5.3716	3.78318	4.79635	3.13527	3.07637	2.81824	3.32328
VIT_04s0043g00250	Nonsense-mediated mRNA decay NMD3	NUCLEIC ACID METABOLISM & REGULATION OF GENE EXPRESSION	vv23008Ribosome_biogenesis_in_Eukaryotes vv23013RNA_transport	21.7596	27.4896	22.4009	24.1624	19.167	20.2254	17.0443	19.9613
VIT_11s0016g02300	Nucleotide pyrophosphatase	NUCLEIC ACID METABOLISM & REGULATION OF GENE EXPRESSION	vv10230Purine_metabolism vv10500Starch_and_sucrose_metabolism vv10740Riboflavin_metabolism vv10760Nicotinate_and_nicotinamide_metabolism vv10770Pantothenate_and_CoA_biosynthesis	33.8083	44.2682	31.8097	39.2317	28.7335	32.0513	30.7372	29.2801
VIT_17s0000g01410	Nucleotide pyrophosphatase	NUCLEIC ACID METABOLISM & REGULATION OF GENE EXPRESSION	vv10230Purine_metabolism vv10500Starch_and_sucrose_metabolism vv10740Riboflavin_metabolism vv10760Nicotinate_and_nicotinamide_metabolism vv10770Pantothenate_and_CoA_biosynthesis	11.5865	12.657	8.67421	10.8543	11.4553	11.282	8.97757	12.1251
VIT_01s0011g02750	Nudix hydrolase 1	NUCLEIC ACID METABOLISM & REGULATION OF GENE EXPRESSION		1.2226	1.73276	1.55893	1.49227	0.785552	1.56577	1.39601	1.26169
VIT_19s0015g00550	Nudix hydrolase 10	NUCLEIC ACID METABOLISM & REGULATION OF GENE EXPRESSION		117.269	182.205	89.1973	109.046	154.164	171.802	110.279	136.536
VIT_10s0003g00880	Nudix hydrolase 15	NUCLEIC ACID METABOLISM & REGULATION OF GENE EXPRESSION		5.59646	6.68575	4.35163	5.99075	4.82445	4.71732	4.03162	5.09869
VIT_12s0057g01100	Nudix hydrolase 2	NUCLEIC ACID METABOLISM & REGULATION OF GENE EXPRESSION		18.214	22.676	17.449	18.7586	26.5115	23.9686	19.3114	23.9098
VIT_14s0171g00530	Protein phosphatase 2 (formerly 2A), regulatory subunit B'	NUCLEIC ACID METABOLISM & REGULATION OF GENE EXPRESSION	vv23015mRNA_surveillance_pathway	21.6576	25.2724	20.6907	23.8104	25.7076	26.1483	20.9246	24.7232
VIT_14s0219g00010	Protein phosphatase 2 (formerly 2A), regulatory subunit B'	NUCLEIC ACID METABOLISM & REGULATION OF GENE EXPRESSION	vv23015mRNA_surveillance_pathway	27.7893	33.825	25.6139	28.7107	32.4476	33.1518	26.7732	31.3009
[truncated: 881 more rows]

## Sheet: Cluster 3 Moscato UP
GGDB 12X V1	Functional annotation	Functional category	Network	FPKM Moscato				FPKM Nebbiolo
[truncated: 1,699 more rows]

[truncated: 1 more sheets: Cluster 4 Nebbiolo UP]
